# Supplementary material for: Loss of heterozygosity impacts MHC expression on the immune microenvironment in CDK12-mutated prostate cancer
Source: Mol Cytogenet. 2024 May 4;17:11. doi: 10.1186/s13039-024-00680-6 (PMC11070094; doi:10.1186/s13039-024-00680-6)
Supplement: Supplementary file 3 — Additional file 3. Table S2. Target genomic regions. This file highlights the genomic loci and associated genes studied using FACETS. [file 13039_2024_680_MOESM3_ESM.xlsx]

## Sheet: genomic_reference
Gene	chrom	start	end	bases	Cytogenetic band
JAK1	1	64833229	65067746	234518	1p31.3
STAT1	2	190968989	191014197	45209	2q32.2
IRF2	4	184382741	184474580	91.84	4q35.1
IRF1	5	132481609	132490773	9165	5q31.1
HLA-A	6	29942532	29945870	3339	6p22.1
HLA-B	6	31353875	31357179	3305	6p21.33
HLA-C	6	31268749	31272092	3344	6p21.33
HLA-DRA	6	32439887	32445046	5.16	6p21.32
HLA-DRB5	6	32485120	32498064	12945	6p21.32
HLA-DRB6	6	32520490	32527799	7.31	6p21.32
HLA-DPA1	6	33032346	33048552	16207	6p21.32
HLA-DPB1	6	33043703	33054978	11276	6p21.32
HLA-DQA1	6	32595956	32614839	18884	6p21.32
HLA-DQB1	6	32627244	32636160	8917	6p21.32
HLA-DQB2	6	32723875	32731311	7437	6p21.32
IFNGR1	6	137197484	137219385	21902	6q23.3
TAP1	6	32845209	32853704	8496	6p21.32
TAP2	6	32821831	32838739	16909	6p21.32
JAK2	9	4984390	5129948	145559	9p24.1
PTEN	10	87863625	87971930	108306	10q23.31
B2M	15	44711492	44718145	6654	15q21.1
CIITA	16	10866208	10936394	59193	16p13.13
NLRC5	16	56989557	57083520	93964	16q13
IFNGR2	21	33402882	33437516	34635	21q22.11
