# Supplementary material for: Loss of heterozygosity impacts MHC expression on the immune microenvironment in CDK12-mutated prostate cancer
Source: Mol Cytogenet. 2024 May 4;17:11. doi: 10.1186/s13039-024-00680-6 (PMC11070094; doi:10.1186/s13039-024-00680-6)
Supplement: Supplementary file 5 — Additional file 5. Table S4. Summary results of DEGs primary (TCGA-PRAD) and advanced (mCRPC-SU2C) prostate cancer. (A) Number of DEGs in primary prostate tumors. (B) DEGs in metastatic castration-resistant prostate tumor. [file 13039_2024_680_MOESM5_ESM.xlsx]

## Sheet: Sheet1
DE genes
(A)	MHC-I High vs Low	MHC-II High vs Low
pPCA (TCGA-PRAD)	504	503
(B)	MHC High vs Low
mCRPC (SU2C)	240
Summary results of DEGs primary (TCGA-PRAD) and advanced (mCRPC-SU2C) prostate cancer. (A) Number of DEGs in primary prostate tumors. (B) DEGs in metastatic castration-resistant prostate tumor. Absolute log2FC > 1 and FDR < 0.05. DEGs, differentialy expressed genes; FDR, false discovery rate.
