# Supplementary material for: Loss of heterozygosity impacts MHC expression on the immune microenvironment in CDK12-mutated prostate cancer
Source: Mol Cytogenet. 2024 May 4;17:11. doi: 10.1186/s13039-024-00680-6 (PMC11070094; doi:10.1186/s13039-024-00680-6)
Supplement: Supplementary file 6 — Additional file 6. Table S5. Summary results of CDK12-mut TCGA-PRAD MHC-I high expressed. [file 13039_2024_680_MOESM6_ESM.xlsx]

## Sheet: Sheet1
Summary results of TCGA MHC-I
Table	Description
DEGs_MHC_I_High_res0.05	DEGs list of TCGA-PRAD CDK12 MHC-I high expressed (Absolute Log2FC > 1 and FDR < 0.05)
GO_BP_PRAD_MHC_I	Over representation analysis of DEGs list of TCGA-PRAD CDK12 MHC-I high expressed
Hallmarks_PRAD_CDK12_MHC_I High	GSEA analysis of TCGA-PRAD CDK12 MHC-I high expressed
Reactome_PRAD_CDK12_MHC_I High

## Sheet: DEGs_MHC_I_High
gene	baseMean	log2FoldChange	lfcSE	pvalue	padj	symbol	description	entrez	biotype
ENSG00000234745	3.3693e+06	1.47319	0.225318	2.22957e-12	8.38697e-08	HLA-B	major histocompatibility complex, class I, B [Source:HGNC Symbol;Acc:HGNC:4932]	3106	protein_coding
ENSG00000204642	189416	1.27651	0.22081	6.39184e-10	6.06671e-06	HLA-F	major histocompatibility complex, class I, F [Source:HGNC Symbol;Acc:HGNC:4963]	3134	protein_coding
ENSG00000206503	1.44846e+06	2.29913	0.282408	6.45103e-10	6.06671e-06	HLA-A	major histocompatibility complex, class I, A [Source:HGNC Symbol;Acc:HGNC:4931]	3105	protein_coding
ENSG00000254261	19301.3	-3.75952	0.601244	1.73181e-09	1.30291e-05	AL451137.1		NA	lincRNA
ENSG00000206337	104382	1.42132	0.253279	2.6258e-09	1.32231e-05	HCP5	HLA complex P5 (non-protein coding) [Source:HGNC Symbol;Acc:HGNC:21659]	10866	sense_overlapping
ENSG00000240065	56291.7	1.28069	0.229379	2.81215e-09	1.32231e-05	PSMB9	proteasome subunit beta 9 [Source:HGNC Symbol;Acc:HGNC:9546]	5698	protein_coding
ENSG00000167311	2622.06	1.82181	0.335429	2.21718e-09	1.32231e-05	ART5	ADP-ribosyltransferase 5 [Source:HGNC Symbol;Acc:HGNC:24049]	116969	protein_coding
ENSG00000166710	568148	1.07148	0.188859	4.46457e-09	1.52676e-05	B2M	beta-2-microglobulin [Source:HGNC Symbol;Acc:HGNC:914]	NA	protein_coding
ENSG00000204525	300718	1.108	0.204398	4.00414e-09	1.52676e-05	HLA-C	major histocompatibility complex, class I, C [Source:HGNC Symbol;Acc:HGNC:4933]	3107	protein_coding
ENSG00000211653	23244.4	3.12032	0.468072	6.82068e-09	1.83267e-05	IGLV1-40	immunoglobulin lambda variable 1-40 [Source:HGNC Symbol;Acc:HGNC:5877]	NA	IG_V_gene
ENSG00000253451	851.909	2.55258	0.56553	6.5689e-09	1.83267e-05	IGLV2-28	immunoglobulin lambda variable 2-28 (pseudogene) [Source:HGNC Symbol;Acc:HGNC:5891]	NA	IG_V_pseudogene
ENSG00000211943	12708.7	1.01949	0.912277	6.31044e-09	1.83267e-05	IGHV3-15	immunoglobulin heavy variable 3-15 [Source:HGNC Symbol;Acc:HGNC:5582]	NA	IG_V_gene
ENSG00000211639	2238.65	2.22311	0.851222	9.39089e-09	2.35505e-05	IGLV4-60	immunoglobulin lambda variable 4-60 [Source:HGNC Symbol;Acc:HGNC:5920]	NA	IG_V_gene
ENSG00000187608	246849	2.27742	0.4507	1.76416e-08	3.31811e-05	ISG15	ISG15 ubiquitin-like modifier [Source:HGNC Symbol;Acc:HGNC:4053]	9636	protein_coding
ENSG00000211648	16006.3	1.54974	0.560855	1.63824e-08	3.31811e-05	IGLV1-47	immunoglobulin lambda variable 1-47 [Source:HGNC Symbol;Acc:HGNC:5880]	NA	IG_V_gene
ENSG00000252594	2834.26	5.00101	0.754391	2.10528e-08	3.44323e-05	RNU6-656P	RNA, U6 small nuclear 656, pseudogene [Source:HGNC Symbol;Acc:HGNC:47619]	NA	snRNA
ENSG00000233419	2746.97	1.56633	0.316461	2.74184e-08	4.1256e-05	AL121994.1		NA	processed_pseudogene
ENSG00000257261	14560.1	-1.40926	0.28159	2.94422e-08	4.25972e-05	AC008014.1		NA	lincRNA
ENSG00000182866	33342.5	1.25353	0.251558	3.45346e-08	4.81144e-05	LCK	LCK proto-oncogene, Src family tyrosine kinase [Source:HGNC Symbol;Acc:HGNC:6524]	3932	protein_coding
ENSG00000140511	29546.6	1.12595	0.230702	3.59103e-08	4.82443e-05	HAPLN3	hyaluronan and proteoglycan link protein 3 [Source:HGNC Symbol;Acc:HGNC:21446]	145864	protein_coding
ENSG00000272243	1593.2	-4.25508	0.700667	3.86903e-08	5.01867e-05	AL356277.3		NA	lincRNA
ENSG00000178096	2449.53	-1.90707	0.387147	4.76543e-08	5.78262e-05	BOLA1	bolA family member 1 [Source:HGNC Symbol;Acc:HGNC:24263]	51027	protein_coding
ENSG00000132744	8435.72	3.33171	0.669752	6.63004e-08	6.56322e-05	ACY3	aminoacylase 3 [Source:HGNC Symbol;Acc:HGNC:24104]	91703	protein_coding
ENSG00000253132	2333.73	2.81053	0.596934	6.32556e-08	6.56322e-05	IGHV3-62	immunoglobulin heavy variable 3-62 (pseudogene) [Source:HGNC Symbol;Acc:HGNC:5615]	NA	IG_V_pseudogene
ENSG00000260729	2702.06	-1.38029	0.284921	6.60109e-08	6.56322e-05	AC009690.1		NA	protein_coding
ENSG00000211949	35181.9	3.4149	0.511555	6.80815e-08	6.56673e-05	IGHV3-23	immunoglobulin heavy variable 3-23 [Source:HGNC Symbol;Acc:HGNC:5588]	NA	IG_V_gene
ENSG00000130303	286450	1.94835	0.408807	8.7583e-08	7.8273e-05	BST2	bone marrow stromal cell antigen 2 [Source:HGNC Symbol;Acc:HGNC:1119]	684	protein_coding
ENSG00000100453	6395.05	1.53613	0.327283	1.1683e-07	9.35066e-05	GZMB	granzyme B [Source:HGNC Symbol;Acc:HGNC:4709]	3002	protein_coding
ENSG00000134121	44658.3	1.98611	0.424496	1.35021e-07	0.000105814	CHL1	cell adhesion molecule L1 like [Source:HGNC Symbol;Acc:HGNC:1939]	10752	protein_coding
ENSG00000169330	18772.6	-1.29924	0.280103	1.48511e-07	0.000114011	KIAA1024	KIAA1024 [Source:HGNC Symbol;Acc:HGNC:29172]	23251	protein_coding
ENSG00000258647	48771.5	-1.67436	0.360273	1.79298e-07	0.000129705	LINC00930	long intergenic non-protein coding RNA 930 [Source:HGNC Symbol;Acc:HGNC:48620]	NA	lincRNA
ENSG00000185338	15638.9	1.28997	0.282212	2.07538e-07	0.000141945	SOCS1	suppressor of cytokine signaling 1 [Source:HGNC Symbol;Acc:HGNC:19383]	8651	protein_coding
ENSG00000271178	3848.51	2.28231	0.507261	2.15532e-07	0.00014478	IGHV3OR16-13	immunoglobulin heavy variable 3/OR16-13 (non-functional) [Source:HGNC Symbol;Acc:HGNC:5637]	NA	IG_V_gene
ENSG00000256783	1956.92	-2.08119	0.450888	2.23103e-07	0.000147236	AC079031.1		NA	lincRNA
ENSG00000255666	991.218	-4.887	0.623955	2.93384e-07	0.000187054	AP000943.2		NA	lincRNA
ENSG00000267606	3186.67	-1.28459	0.285078	3.30209e-07	0.000200346	AC006116.9		NA	lincRNA
ENSG00000211942	3022.59	2.71374	0.627939	3.93644e-07	0.000228827	IGHV3-13	immunoglobulin heavy variable 3-13 [Source:HGNC Symbol;Acc:HGNC:5581]	NA	IG_V_gene
ENSG00000211658	2227.98	1.6845	0.901742	4.39565e-07	0.000239108	IGLV3-27	immunoglobulin lambda variable 3-27 [Source:HGNC Symbol;Acc:HGNC:5910]	NA	IG_V_gene
ENSG00000267213	13393.3	-1.02113	0.231289	4.38339e-07	0.000239108	AC007773.1		400684	antisense_RNA
ENSG00000253755	32757.3	2.37117	0.540244	4.55496e-07	0.00024133	IGHGP	immunoglobulin heavy constant gamma P (non-functional) [Source:HGNC Symbol;Acc:HGNC:5529]	NA	IG_C_pseudogene
ENSG00000205364	6062.52	2.43652	0.56595	4.7029e-07	0.000245707	MT1M	metallothionein 1M [Source:HGNC Symbol;Acc:HGNC:14296]	4499	protein_coding
ENSG00000049247	1059.26	1.56657	0.363212	5.58829e-07	0.000276598	UTS2	urotensin 2 [Source:HGNC Symbol;Acc:HGNC:12636]	10911	protein_coding
ENSG00000267345	8755.2	-1.19189	0.27915	6.3351e-07	0.000301655	AC010632.1		NA	antisense_RNA
ENSG00000100342	259601	1.13836	0.25389	7.07367e-07	0.000328507	APOL1	apolipoprotein L1 [Source:HGNC Symbol;Acc:HGNC:618]	8542	protein_coding
ENSG00000233191	1024.08	-1.50733	0.3473	7.25797e-07	0.000328944	AC006372.2		NA	antisense_RNA
ENSG00000172116	13421.4	1.5754	0.373586	7.20113e-07	0.000328944	CD8B	CD8b molecule [Source:HGNC Symbol;Acc:HGNC:1707]	926	protein_coding
ENSG00000269086	14257	-1.89514	0.435367	7.40552e-07	0.000331635	AC008555.2		NA	lincRNA
ENSG00000258735	2834.22	-1.18696	0.275337	7.86758e-07	0.000340953	LINC00637	long intergenic non-protein coding RNA 637 [Source:HGNC Symbol;Acc:HGNC:27069]	145216	lincRNA
ENSG00000247373	14557.3	-1.04725	0.244363	8.6028e-07	0.000360441	AC055713.1		NA	lincRNA
ENSG00000258932	1709.91	-1.71129	0.399032	9.0835e-07	0.000371406	AL390334.1		NA	transcribed_processed_pseudogene
ENSG00000211899	121042	2.53975	0.599041	9.52023e-07	0.000385078	IGHM	immunoglobulin heavy constant mu [Source:HGNC Symbol;Acc:HGNC:5541]	NA	IG_C_gene
ENSG00000079257	56886.9	1.37003	0.31594	9.93594e-07	0.000388614	LXN	latexin [Source:HGNC Symbol;Acc:HGNC:13347]	56925	protein_coding
ENSG00000021355	32339.9	1.24304	0.301781	1.17227e-06	0.000445427	SERPINB1	serpin family B member 1 [Source:HGNC Symbol;Acc:HGNC:3311]	1992	protein_coding
ENSG00000224373	20985	2.31736	0.567334	1.27792e-06	0.00047129	IGHV4-59	immunoglobulin heavy variable 4-59 [Source:HGNC Symbol;Acc:HGNC:5654]	NA	IG_V_gene
ENSG00000168546	5503	1.4003	0.338274	1.32463e-06	0.000483773	GFRA2	GDNF family receptor alpha 2 [Source:HGNC Symbol;Acc:HGNC:4244]	2675	protein_coding
ENSG00000232656	513.34	-1.45797	0.348402	1.43005e-06	0.000512326	IDI2-AS1	IDI2 antisense RNA 1 [Source:HGNC Symbol;Acc:HGNC:30885]	55853	antisense_RNA
ENSG00000181652	6378.8	-1.21559	0.29143	1.45196e-06	0.000512592	ATG9B	autophagy related 9B [Source:HGNC Symbol;Acc:HGNC:21899]	285973	protein_coding
ENSG00000211938	13283.3	2.12928	0.525175	1.51909e-06	0.000521527	IGHV3-7	immunoglobulin heavy variable 3-7 [Source:HGNC Symbol;Acc:HGNC:5620]	NA	IG_V_gene
ENSG00000226779	16829.6	-1.41948	0.519944	1.54728e-06	0.000524359	NAALADL2-AS2	NAALADL2 antisense RNA 2 [Source:HGNC Symbol;Acc:HGNC:41015]	NA	antisense_RNA
ENSG00000109321	12874.5	2.08777	0.508572	1.59983e-06	0.000527903	AREG	amphiregulin [Source:HGNC Symbol;Acc:HGNC:651]	374	protein_coding
ENSG00000230191	45697.3	1.10708	0.267167	1.78428e-06	0.000578615	AC006970.1		NA	processed_pseudogene
ENSG00000169429	39494.6	2.13628	0.532167	1.87941e-06	0.000599133	CXCL8	C-X-C motif chemokine ligand 8 [Source:HGNC Symbol;Acc:HGNC:6025]	3576	protein_coding
ENSG00000106125	7994.23	-1.27022	0.309203	1.93162e-06	0.000610603	MINDY4	MINDY lysine 48 deubiquitinase 4 [Source:HGNC Symbol;Acc:HGNC:21916]	84182	protein_coding
ENSG00000029153	10723.7	1.0361	0.254638	1.99382e-06	0.00061624	ARNTL2	aryl hydrocarbon receptor nuclear translocator like 2 [Source:HGNC Symbol;Acc:HGNC:18984]	56938	protein_coding
ENSG00000246228	7077.81	-1.61021	0.271132	2.0001e-06	0.00061624	CASC8	cancer susceptibility 8 (non-protein coding) [Source:HGNC Symbol;Acc:HGNC:45129]	727677	antisense_RNA
ENSG00000138166	104004	1.56506	0.376143	2.21169e-06	0.000659842	DUSP5	dual specificity phosphatase 5 [Source:HGNC Symbol;Acc:HGNC:3071]	1847	protein_coding
ENSG00000223648	1698.39	2.64343	0.679621	2.37204e-06	0.000675978	IGHV3-64	immunoglobulin heavy variable 3-64 [Source:HGNC Symbol;Acc:HGNC:5617]	NA	IG_V_gene
ENSG00000253742	735.485	2.91136	0.75515	2.34486e-06	0.000675978	IGHV3-60	immunoglobulin heavy variable 3-60 (pseudogene) [Source:HGNC Symbol;Acc:HGNC:5614]	NA	IG_V_pseudogene
ENSG00000272692	2730.98	-1.52888	0.376493	2.43536e-06	0.000683664	AC010997.4		NA	lincRNA
ENSG00000165949	124114	1.50797	0.373617	2.52791e-06	0.000684119	IFI27	interferon alpha inducible protein 27 [Source:HGNC Symbol;Acc:HGNC:5397]	3429	protein_coding
ENSG00000205696	2272.11	-1.91796	0.471395	2.49632e-06	0.000684119	ADARB2-AS1	ADARB2 antisense RNA 1 [Source:HGNC Symbol;Acc:HGNC:23299]	642394	antisense_RNA
ENSG00000002933	29055.6	1.03157	0.255204	2.63478e-06	0.000693095	TMEM176A	transmembrane protein 176A [Source:HGNC Symbol;Acc:HGNC:24930]	55365	protein_coding
ENSG00000230679	10731.2	-1.01866	0.253878	2.7498e-06	0.000718327	ENO1-AS1	ENO1 antisense RNA 1 [Source:HGNC Symbol;Acc:HGNC:40214]	100505975	antisense_RNA
ENSG00000257390	3657.5	-1.05548	0.268301	2.83267e-06	0.000724874	AC023055.1		NA	protein_coding
ENSG00000125910	1434.85	1.25058	0.31776	2.93426e-06	0.00074295	S1PR4	sphingosine-1-phosphate receptor 4 [Source:HGNC Symbol;Acc:HGNC:3170]	8698	protein_coding
ENSG00000257335	4284.84	-1.75439	0.437976	3.16339e-06	0.000774629	MGAM	maltase-glucoamylase [Source:HGNC Symbol;Acc:HGNC:7043]	8972	protein_coding
ENSG00000260088	5829.24	-1.37664	0.34502	3.23385e-06	0.000784825	AL445483.1		101929224	lincRNA
ENSG00000167286	16702.6	1.27629	0.327168	3.57003e-06	0.000834466	CD3D	CD3d molecule [Source:HGNC Symbol;Acc:HGNC:1673]	915	protein_coding
ENSG00000263537	548.613	-1.14258	0.289072	3.59306e-06	0.000834466	RN7SL387P	RNA, 7SL, cytoplasmic 387, pseudogene [Source:HGNC Symbol;Acc:HGNC:46403]	NA	misc_RNA
ENSG00000240864	4512.52	2.42045	0.632114	3.70061e-06	0.000848816	IGKV1-16	immunoglobulin kappa variable 1-16 [Source:HGNC Symbol;Acc:HGNC:5732]	NA	IG_V_gene
ENSG00000154654	106202	2.28268	0.60687	4.00556e-06	0.000881152	NCAM2	neural cell adhesion molecule 2 [Source:HGNC Symbol;Acc:HGNC:7657]	4685	protein_coding
ENSG00000106565	89067.6	1.15128	0.280466	3.98021e-06	0.000881152	TMEM176B	transmembrane protein 176B [Source:HGNC Symbol;Acc:HGNC:29596]	28959	protein_coding
ENSG00000239713	37365.8	1.16099	0.295551	4.06535e-06	0.000888309	APOBEC3G	apolipoprotein B mRNA editing enzyme catalytic subunit 3G [Source:HGNC Symbol;Acc:HGNC:17357]	60489	protein_coding
ENSG00000243753	36475.6	1.20317	0.308739	4.12281e-06	0.000891309	HLA-L	major histocompatibility complex, class I, L (pseudogene) [Source:HGNC Symbol;Acc:HGNC:4970]	3139	transcribed_unprocessed_pseudogene
ENSG00000261460	2240.4	-1.14131	0.291487	4.16642e-06	0.00089559	AC009690.2		NA	antisense_RNA
ENSG00000004799	102316	1.68278	0.430426	4.29542e-06	0.000907007	PDK4	pyruvate dehydrogenase kinase 4 [Source:HGNC Symbol;Acc:HGNC:8812]	5166	protein_coding
ENSG00000100450	6122.79	1.22652	0.323048	4.31307e-06	0.000907007	GZMH	granzyme H [Source:HGNC Symbol;Acc:HGNC:4710]	2999	protein_coding
ENSG00000232216	4640.92	1.97186	0.523474	4.31598e-06	0.000907007	IGHV3-43	immunoglobulin heavy variable 3-43 [Source:HGNC Symbol;Acc:HGNC:5604]	NA	IG_V_gene
ENSG00000115596	5959.45	2.37161	0.63041	4.40647e-06	0.00090739	WNT6	Wnt family member 6 [Source:HGNC Symbol;Acc:HGNC:12785]	7475	protein_coding
ENSG00000196639	28429.9	1.21029	0.309984	4.40871e-06	0.00090739	HRH1	histamine receptor H1 [Source:HGNC Symbol;Acc:HGNC:5182]	3269	protein_coding
ENSG00000141750	1759.63	1.77408	0.466487	4.40254e-06	0.00090739	STAC2	SH3 and cysteine rich domain 2 [Source:HGNC Symbol;Acc:HGNC:23990]	342667	protein_coding
ENSG00000171954	4649.03	1.74006	0.461447	4.7461e-06	0.00095986	CYP4F22	cytochrome P450 family 4 subfamily F member 22 [Source:HGNC Symbol;Acc:HGNC:26820]	126410	protein_coding
ENSG00000211642	2693.99	2.95302	0.808688	5.06688e-06	0.00100847	IGLV10-54	immunoglobulin lambda variable 10-54 [Source:HGNC Symbol;Acc:HGNC:5884]	NA	IG_V_gene
ENSG00000119632	3640.55	1.3203	0.35212	5.0601e-06	0.00100847	IFI27L2	interferon alpha inducible protein 27 like 2 [Source:HGNC Symbol;Acc:HGNC:19753]	83982	protein_coding
ENSG00000211625	23853.2	2.223	0.586295	5.23792e-06	0.00101939	IGKV3D-20	immunoglobulin kappa variable 3D-20 [Source:HGNC Symbol;Acc:HGNC:5825]	NA	IG_V_gene
ENSG00000211660	21878.3	2.05084	0.549249	5.24216e-06	0.00101939	IGLV2-23	immunoglobulin lambda variable 2-23 [Source:HGNC Symbol;Acc:HGNC:5890]	NA	IG_V_gene
ENSG00000224650	13376.7	1.78037	0.471539	5.18854e-06	0.00101939	IGHV3-74	immunoglobulin heavy variable 3-74 [Source:HGNC Symbol;Acc:HGNC:5624]	NA	IG_V_gene
ENSG00000132563	1818.21	1.43276	0.382932	5.4162e-06	0.0010395	REEP2	receptor accessory protein 2 [Source:HGNC Symbol;Acc:HGNC:17975]	51308	protein_coding
ENSG00000241170	14680.6	-1.33977	0.348894	5.46196e-06	0.00104296	AP001992.1		NA	transcribed_processed_pseudogene
ENSG00000163357	2418.84	-1.11064	0.290347	5.53175e-06	0.00105095	DCST1	DC-STAMP domain containing 1 [Source:HGNC Symbol;Acc:HGNC:26539]	149095	protein_coding
ENSG00000211957	3112.64	2.07353	0.558254	5.62125e-06	0.00106258	IGHV3-35	immunoglobulin heavy variable 3-35 (non-functional) [Source:HGNC Symbol;Acc:HGNC:5598]	NA	IG_V_gene
ENSG00000163220	8645.37	1.56888	0.418029	5.80459e-06	0.00108632	S100A9	S100 calcium binding protein A9 [Source:HGNC Symbol;Acc:HGNC:10499]	6280	protein_coding
ENSG00000036828	11611.2	-1.33155	0.34867	6.28557e-06	0.00114224	CASR	calcium sensing receptor [Source:HGNC Symbol;Acc:HGNC:1514]	846	protein_coding
ENSG00000259158	3414.47	-1.80524	0.470679	6.32804e-06	0.00114443	ADAM20P1	ADAM metallopeptidase domain 20 pseudogene 1 [Source:HGNC Symbol;Acc:HGNC:20102]	317760	transcribed_unprocessed_pseudogene
ENSG00000175329	31508.6	-1.62065	0.423704	6.39296e-06	0.00114466	ISX	intestine specific homeobox [Source:HGNC Symbol;Acc:HGNC:28084]	91464	protein_coding
ENSG00000211662	34240.1	2.27836	0.616464	6.52905e-06	0.00114727	IGLV3-21	immunoglobulin lambda variable 3-21 [Source:HGNC Symbol;Acc:HGNC:5905]	NA	IG_V_gene
ENSG00000101096	32434	1.02353	0.277638	6.89319e-06	0.00118813	NFATC2	nuclear factor of activated T-cells 2 [Source:HGNC Symbol;Acc:HGNC:7776]	4773	protein_coding
ENSG00000108691	193247	1.6572	0.431262	7.05298e-06	0.0012022	CCL2	C-C motif chemokine ligand 2 [Source:HGNC Symbol;Acc:HGNC:10618]	6347	protein_coding
ENSG00000153563	18650.5	1.30604	0.353745	7.18939e-06	0.00120734	CD8A	CD8a molecule [Source:HGNC Symbol;Acc:HGNC:1706]	925	protein_coding
ENSG00000139193	4360.34	1.4338	0.38924	7.38827e-06	0.00122975	CD27	CD27 molecule [Source:HGNC Symbol;Acc:HGNC:11922]	939	protein_coding
ENSG00000176204	14837	-2.41146	0.464004	7.36274e-06	0.00122975	LRRTM4	leucine rich repeat transmembrane neuronal 4 [Source:HGNC Symbol;Acc:HGNC:19411]	80059	protein_coding
ENSG00000187791	19790.6	-1.13925	0.296753	7.78601e-06	0.00126244	FAM205C	family with sequence similarity 205 member C [Source:HGNC Symbol;Acc:HGNC:42673]	100129969	protein_coding
ENSG00000204632	17043.3	1.20812	0.324491	8.11557e-06	0.00130858	HLA-G	major histocompatibility complex, class I, G [Source:HGNC Symbol;Acc:HGNC:4964]	3135	protein_coding
ENSG00000212226	1698.85	-1.08661	0.290415	8.19754e-06	0.0013122	RNU6-907P	RNA, U6 small nuclear 907, pseudogene [Source:HGNC Symbol;Acc:HGNC:47870]	NA	snRNA
ENSG00000182816	12501.9	4.32831	1.25699	8.59709e-06	0.00137033	KRTAP13-2	keratin associated protein 13-2 [Source:HGNC Symbol;Acc:HGNC:18923]	337959	protein_coding
ENSG00000211941	6521.33	1.95284	0.541061	8.92994e-06	0.00140551	IGHV3-11	immunoglobulin heavy variable 3-11 (gene/pseudogene) [Source:HGNC Symbol;Acc:HGNC:5580]	NA	IG_V_gene
ENSG00000099958	589.053	1.5422	0.430789	9.37476e-06	0.00145723	DERL3	derlin 3 [Source:HGNC Symbol;Acc:HGNC:14236]	91319	protein_coding
ENSG00000159763	11842.5	2.54344	0.762939	9.78336e-06	0.00149876	PIP	prolactin induced protein [Source:HGNC Symbol;Acc:HGNC:8993]	5304	protein_coding
ENSG00000163823	1369.57	1.01213	0.281966	9.93376e-06	0.00151287	CCR1	C-C motif chemokine receptor 1 [Source:HGNC Symbol;Acc:HGNC:1602]	1230	protein_coding
ENSG00000130720	3230.2	1.57463	0.461314	1.02571e-05	0.00154337	FIBCD1	fibrinogen C domain containing 1 [Source:HGNC Symbol;Acc:HGNC:25922]	84929	protein_coding
ENSG00000211972	3546.58	2.17024	0.621649	1.08371e-05	0.00160496	IGHV3-66	immunoglobulin heavy variable 3-66 [Source:HGNC Symbol;Acc:HGNC:5619]	NA	IG_V_gene
ENSG00000251455	5497.38	-1.08466	0.297838	1.18575e-05	0.00173559	AC092611.1		NA	antisense_RNA
ENSG00000241566	1559.17	2.08217	0.600957	1.20557e-05	0.00175096	IGKV2D-24	immunoglobulin kappa variable 2D-24 (non-functional) [Source:HGNC Symbol;Acc:HGNC:5797]	NA	IG_V_gene
ENSG00000228363	2604.85	-1.09298	0.296007	1.21705e-05	0.00175658	AC015971.1		NA	antisense_RNA
ENSG00000173762	20034.8	1.19849	0.328306	1.21878e-05	0.00175658	CD7	CD7 molecule [Source:HGNC Symbol;Acc:HGNC:1695]	924	protein_coding
ENSG00000251039	3099.97	3.54441	0.697012	1.27017e-05	0.00179358	IGKV2D-40	immunoglobulin kappa variable 2D-40 [Source:HGNC Symbol;Acc:HGNC:5804]	NA	IG_V_gene
ENSG00000118849	4080.97	1.54561	0.436056	1.28045e-05	0.00179358	RARRES1	retinoic acid receptor responder 1 [Source:HGNC Symbol;Acc:HGNC:9867]	5918	protein_coding
ENSG00000253209	772.671	2.39601	0.694768	1.26455e-05	0.00179358	IGHV3-65	immunoglobulin heavy variable 3-65 (pseudogene) [Source:HGNC Symbol;Acc:HGNC:5618]	NA	IG_V_pseudogene
ENSG00000137078	5957.21	1.34589	0.381625	1.48983e-05	0.00194594	SIT1	signaling threshold regulating transmembrane adaptor 1 [Source:HGNC Symbol;Acc:HGNC:17710]	27240	protein_coding
ENSG00000157601	175169	1.35393	0.378371	1.54943e-05	0.00200343	MX1	MX dynamin like GTPase 1 [Source:HGNC Symbol;Acc:HGNC:7532]	4599	protein_coding
ENSG00000224970	759.187	-1.04783	0.293578	1.56253e-05	0.00200343	AC245427.2		NA	antisense_RNA
ENSG00000248445	10118.7	-1.15247	0.323	1.58839e-05	0.0020118	SEMA6A-AS1	SEMA6A antisense RNA 1 [Source:HGNC Symbol;Acc:HGNC:51110]	NA	antisense_RNA
ENSG00000182718	114382	1.03884	0.290438	1.69835e-05	0.00211963	ANXA2	annexin A2 [Source:HGNC Symbol;Acc:HGNC:537]	302	protein_coding
ENSG00000143355	416.154	3.93138	0.426818	1.73984e-05	0.00212492	LHX9	LIM homeobox 9 [Source:HGNC Symbol;Acc:HGNC:14222]	56956	protein_coding
ENSG00000211896	32489.9	1.86665	0.553607	1.78018e-05	0.00216665	IGHG1	immunoglobulin heavy constant gamma 1 (G1m marker) [Source:HGNC Symbol;Acc:HGNC:5525]	NA	IG_C_gene
ENSG00000211665	1301.92	2.33015	0.701454	1.84421e-05	0.00221642	IGLV3-16	immunoglobulin lambda variable 3-16 [Source:HGNC Symbol;Acc:HGNC:5901]	NA	IG_V_gene
ENSG00000211937	6934.27	2.13581	0.640004	1.8561e-05	0.00221873	IGHV2-5	immunoglobulin heavy variable 2-5 [Source:HGNC Symbol;Acc:HGNC:5576]	NA	IG_V_gene
ENSG00000211970	4818.6	2.1588	0.632645	1.85812e-05	0.00221873	IGHV4-61	immunoglobulin heavy variable 4-61 [Source:HGNC Symbol;Acc:HGNC:5655]	NA	IG_V_gene
ENSG00000253763	619.434	2.32915	0.702537	1.89221e-05	0.00222817	IGHV3-6	immunoglobulin heavy variable 3-6 (pseudogene) [Source:HGNC Symbol;Acc:HGNC:5613]	NA	IG_V_pseudogene
ENSG00000111912	105053	1.00616	0.273894	1.99192e-05	0.00231265	NCOA7	nuclear receptor coactivator 7 [Source:HGNC Symbol;Acc:HGNC:21081]	135112	protein_coding
ENSG00000163739	27680.7	1.90631	0.545648	2.00282e-05	0.00231815	CXCL1	C-X-C motif chemokine ligand 1 [Source:HGNC Symbol;Acc:HGNC:4602]	2919	protein_coding
ENSG00000216740	16034.6	1.15959	0.332597	2.04692e-05	0.00234753	ANXA2P3	annexin A2 pseudogene 3 [Source:HGNC Symbol;Acc:HGNC:540]	NA	processed_pseudogene
ENSG00000006327	22006.2	1.3311	0.376922	2.10079e-05	0.00235809	TNFRSF12A	TNF receptor superfamily member 12A [Source:HGNC Symbol;Acc:HGNC:18152]	51330	protein_coding
ENSG00000231991	5462.28	1.09311	0.32353	2.0877e-05	0.00235809	ANXA2P2	annexin A2 pseudogene 2 [Source:HGNC Symbol;Acc:HGNC:539]	NA	processed_pseudogene
ENSG00000211892	181502	1.99918	0.590909	2.0947e-05	0.00235809	IGHG4	immunoglobulin heavy constant gamma 4 (G4m marker) [Source:HGNC Symbol;Acc:HGNC:5528]	NA	IG_C_gene
ENSG00000157856	1108.51	1.63256	0.490003	2.21067e-05	0.0024174	DRC1	dynein regulatory complex subunit 1 [Source:HGNC Symbol;Acc:HGNC:24245]	92749	protein_coding
ENSG00000196843	132147	1.0129	0.291004	2.29124e-05	0.00247671	ARID5A	AT-rich interaction domain 5A [Source:HGNC Symbol;Acc:HGNC:17361]	10865	protein_coding
ENSG00000126368	236.789	-1.48596	0.427898	2.37383e-05	0.00252932	NR1D1	nuclear receptor subfamily 1 group D member 1 [Source:HGNC Symbol;Acc:HGNC:7962]	9572	protein_coding
ENSG00000223760	15023.9	-1.23194	0.356593	2.41973e-05	0.00253659	MED15P9	mediator complex subunit 15 pseudogene 9 [Source:HGNC Symbol;Acc:HGNC:44130]	285103	transcribed_unprocessed_pseudogene
ENSG00000026751	5386.63	1.1113	0.33036	2.45761e-05	0.00256088	SLAMF7	SLAM family member 7 [Source:HGNC Symbol;Acc:HGNC:21394]	57823	protein_coding
ENSG00000226310	21420.7	-1.0489	0.301138	2.49725e-05	0.00258074	AL022157.1		NA	antisense_RNA
ENSG00000163993	133352	2.26098	0.67228	2.58881e-05	0.00262632	S100P	S100 calcium binding protein P [Source:HGNC Symbol;Acc:HGNC:10504]	6286	protein_coding
ENSG00000269473	1119.15	-1.10368	0.32343	2.58564e-05	0.00262632	AC012313.8		NA	lincRNA
ENSG00000211935	3546.92	2.04227	0.629641	2.59022e-05	0.00262632	IGHV1-3	immunoglobulin heavy variable 1-3 [Source:HGNC Symbol;Acc:HGNC:5552]	NA	IG_V_gene
ENSG00000253131	598.959	2.14389	0.663263	2.58219e-05	0.00262632	IGHV7-56	immunoglobulin heavy variable 7-56 (pseudogene) [Source:HGNC Symbol;Acc:HGNC:5667]	NA	IG_V_pseudogene
ENSG00000261744	25494.9	-1.40823	0.409428	2.61858e-05	0.00264794	AC116552.1		NA	antisense_RNA
ENSG00000267795	4519.93	-1.42018	0.414123	2.6509e-05	0.00266628	SMIM22	small integral membrane protein 22 [Source:HGNC Symbol;Acc:HGNC:48329]	440335	protein_coding
ENSG00000168811	1006.37	1.31668	0.398237	2.73842e-05	0.00271797	IL12A	interleukin 12A [Source:HGNC Symbol;Acc:HGNC:5969]	3592	protein_coding
ENSG00000136881	873.922	-1.58652	0.462576	2.80274e-05	0.00275997	BAAT	bile acid-CoA:amino acid N-acyltransferase [Source:HGNC Symbol;Acc:HGNC:932]	570	protein_coding
ENSG00000169715	205000	1.98986	0.601351	2.81127e-05	0.00276113	MT1E	metallothionein 1E [Source:HGNC Symbol;Acc:HGNC:7397]	4493	protein_coding
ENSG00000235530	12530.1	-1.14123	0.334985	2.82776e-05	0.00276291	AC087294.1		NA	antisense_RNA
ENSG00000063244	8046.11	-1.00971	0.297016	2.84462e-05	0.00276919	U2AF2	U2 small nuclear RNA auxiliary factor 2 [Source:HGNC Symbol;Acc:HGNC:23156]	11338	protein_coding
ENSG00000167754	1001.65	1.72467	0.531634	2.87731e-05	0.00278241	KLK5	kallikrein related peptidase 5 [Source:HGNC Symbol;Acc:HGNC:6366]	25818	protein_coding
ENSG00000170323	1829	2.57628	0.394151	2.98654e-05	0.00285139	FABP4	fatty acid binding protein 4 [Source:HGNC Symbol;Acc:HGNC:3559]	2167	protein_coding
ENSG00000254230	797.373	-1.03451	0.305502	3.00109e-05	0.00285571	AC037459.4		NA	antisense_RNA
ENSG00000111344	2966.5	1.58415	0.487671	3.02689e-05	0.00286807	RASAL1	RAS protein activator like 1 [Source:HGNC Symbol;Acc:HGNC:9873]	8437	protein_coding
ENSG00000102879	20757.9	1.02359	0.303958	3.1344e-05	0.002933	CORO1A	coronin 1A [Source:HGNC Symbol;Acc:HGNC:2252]	11151	protein_coding
ENSG00000254362	1621.79	-1.10635	0.327588	3.1286e-05	0.002933	AC011726.3		NA	sense_intronic
ENSG00000211598	20238.8	3.14754	0.54677	3.16323e-05	0.00293805	IGKV4-1	immunoglobulin kappa variable 4-1 [Source:HGNC Symbol;Acc:HGNC:5834]	NA	IG_V_gene
ENSG00000229092	685.292	2.01729	0.634682	3.1785e-05	0.00294496	IGHV3-47	immunoglobulin heavy variable 3-47 (pseudogene) [Source:HGNC Symbol;Acc:HGNC:5605]	NA	IG_V_pseudogene
ENSG00000261400	3172.04	-2.47188	0.456354	3.30969e-05	0.00300747	AC011525.1		NA	lincRNA
ENSG00000213406	11990.5	1.04008	0.32197	3.60101e-05	0.00317644	ANXA2P1	annexin A2 pseudogene 1 [Source:HGNC Symbol;Acc:HGNC:538]	NA	processed_pseudogene
ENSG00000211934	608.588	2.54121	0.821881	3.65261e-05	0.00318417	IGHV1-2	immunoglobulin heavy variable 1-2 [Source:HGNC Symbol;Acc:HGNC:5550]	NA	IG_V_gene
ENSG00000198783	813.774	-1.1202	0.336522	3.71647e-05	0.00321385	ZNF830	zinc finger protein 830 [Source:HGNC Symbol;Acc:HGNC:28291]	91603	protein_coding
ENSG00000049249	2928.75	1.3975	0.439238	3.79042e-05	0.00325774	TNFRSF9	TNF receptor superfamily member 9 [Source:HGNC Symbol;Acc:HGNC:11924]	3604	protein_coding
ENSG00000241294	5291	1.77076	0.556885	3.80862e-05	0.00326352	IGKV2-24	immunoglobulin kappa variable 2-24 [Source:HGNC Symbol;Acc:HGNC:5781]	NA	IG_V_gene
ENSG00000060982	20005.6	1.08385	0.335035	3.82768e-05	0.0032724	BCAT1	branched chain amino acid transaminase 1 [Source:HGNC Symbol;Acc:HGNC:976]	586	protein_coding
ENSG00000087076	59439.1	1.27023	0.370326	3.84886e-05	0.00327562	HSD17B14	hydroxysteroid 17-beta dehydrogenase 14 [Source:HGNC Symbol;Acc:HGNC:23238]	51171	protein_coding
ENSG00000225698	5061.75	2.11307	0.671481	3.8996e-05	0.00331131	IGHV3-72	immunoglobulin heavy variable 3-72 [Source:HGNC Symbol;Acc:HGNC:5622]	NA	IG_V_gene
ENSG00000181781	5221.46	-1.40438	0.423807	4.06404e-05	0.00341243	ODF3L2	outer dense fiber of sperm tails 3 like 2 [Source:HGNC Symbol;Acc:HGNC:26841]	284451	protein_coding
ENSG00000149243	378.725	-1.06026	0.321504	4.08504e-05	0.00342243	KLHL35	kelch like family member 35 [Source:HGNC Symbol;Acc:HGNC:26597]	283212	protein_coding
ENSG00000115828	58831.8	1.5048	0.466449	4.10962e-05	0.00342775	QPCT	glutaminyl-peptide cyclotransferase [Source:HGNC Symbol;Acc:HGNC:9753]	25797	protein_coding
ENSG00000261409	1528.84	5.63703	0.834529	4.18217e-05	0.00347287	AL035425.3		NA	sense_overlapping
ENSG00000238178	3513.86	-2.04837	0.615753	4.24095e-05	0.00350229	AC078993.1		NA	antisense_RNA
ENSG00000041515	6375.73	-1.67463	0.506287	4.29231e-05	0.00351773	MYO16	myosin XVI [Source:HGNC Symbol;Acc:HGNC:29822]	23026	protein_coding
ENSG00000153291	194153	-1.11002	0.338143	4.2907e-05	0.00351773	SLC25A27	solute carrier family 25 member 27 [Source:HGNC Symbol;Acc:HGNC:21065]	9481	protein_coding
ENSG00000175967	2690.31	-1.3904	0.422638	4.35346e-05	0.00353147	FO393415.1		NA	antisense_RNA
ENSG00000211964	3882.54	3.00549	0.497215	4.34267e-05	0.00353147	IGHV3-48	immunoglobulin heavy variable 3-48 [Source:HGNC Symbol;Acc:HGNC:5606]	NA	IG_V_gene
ENSG00000227128	590.11	-3.21363	0.960453	4.40166e-05	0.00354555	LBX1-AS1	LBX1 antisense RNA 1 (head to head) [Source:HGNC Symbol;Acc:HGNC:48678]	NA	processed_transcript
ENSG00000239122	29198.8	-1.01185	0.309985	4.42934e-05	0.00356022	RNU2-11P	RNA, U2 small nuclear 11, pseudogene [Source:HGNC Symbol;Acc:HGNC:48504]	NA	snRNA
ENSG00000237863	5351.01	3.18632	0.573449	4.67642e-05	0.0036879	AL035425.1		101928358	antisense_RNA
ENSG00000167995	1757.75	-1.14784	0.351998	4.68645e-05	0.00368808	BEST1	bestrophin 1 [Source:HGNC Symbol;Acc:HGNC:12703]	7439	protein_coding
ENSG00000260876	4509.48	-1.33777	0.409335	4.70818e-05	0.00369088	LINC01229	long intergenic non-protein coding RNA 1229 [Source:HGNC Symbol;Acc:HGNC:49682]	101928248	lincRNA
ENSG00000211958	809.763	2.91944	0.544164	4.98975e-05	0.0038542	IGHV3-38	immunoglobulin heavy variable 3-38 (non-functional) [Source:HGNC Symbol;Acc:HGNC:5601]	NA	IG_V_gene
ENSG00000167618	1935.24	1.18702	0.38212	5.0558e-05	0.00387319	LAIR2	leukocyte associated immunoglobulin like receptor 2 [Source:HGNC Symbol;Acc:HGNC:6478]	3904	protein_coding
ENSG00000189334	5489.4	1.71265	0.551844	5.04938e-05	0.00387319	S100A14	S100 calcium binding protein A14 [Source:HGNC Symbol;Acc:HGNC:18901]	57402	protein_coding
ENSG00000122035	66742.4	1.13993	0.337368	5.32085e-05	0.00401228	RASL11A	RAS like family 11 member A [Source:HGNC Symbol;Acc:HGNC:23802]	387496	protein_coding
ENSG00000211654	527.171	3.79531	0.874385	5.33103e-05	0.00401228	IGLV5-37	immunoglobulin lambda variable 5-37 [Source:HGNC Symbol;Acc:HGNC:5922]	NA	IG_V_gene
ENSG00000176381	4833.17	-1.62612	0.501519	5.33081e-05	0.00401228	PRR18	proline rich 18 [Source:HGNC Symbol;Acc:HGNC:28574]	285800	protein_coding
ENSG00000203852	13159.7	-1.39419	0.432844	5.52835e-05	0.00412619	HIST2H3A	histone cluster 2 H3 family member a [Source:HGNC Symbol;Acc:HGNC:20505]	333932	protein_coding
ENSG00000145649	11409.3	1.18286	0.375028	5.58269e-05	0.00413446	GZMA	granzyme A [Source:HGNC Symbol;Acc:HGNC:4708]	3001	protein_coding
ENSG00000151322	10907.2	-1.08327	0.339465	5.829e-05	0.00428261	NPAS3	neuronal PAS domain protein 3 [Source:HGNC Symbol;Acc:HGNC:19311]	64067	protein_coding
ENSG00000105388	5358.71	4.10793	0.485302	5.84802e-05	0.00428821	CEACAM5	carcinoembryonic antigen related cell adhesion molecule 5 [Source:HGNC Symbol;Acc:HGNC:1817]	1048	protein_coding
ENSG00000119782	44142.3	1.20668	0.382897	5.87969e-05	0.00429468	FKBP1B	FK506 binding protein 1B [Source:HGNC Symbol;Acc:HGNC:3712]	2281	protein_coding
ENSG00000116157	27510.9	1.01207	0.318539	5.89111e-05	0.00429469	GPX7	glutathione peroxidase 7 [Source:HGNC Symbol;Acc:HGNC:4559]	2882	protein_coding
ENSG00000172183	38586.4	1.03996	0.327967	6.03282e-05	0.00436416	ISG20	interferon stimulated exonuclease gene 20 [Source:HGNC Symbol;Acc:HGNC:6130]	3669	protein_coding
ENSG00000060558	57198.1	1.33623	0.415104	6.26821e-05	0.00448769	GNA15	G protein subunit alpha 15 [Source:HGNC Symbol;Acc:HGNC:4383]	2769	protein_coding
ENSG00000255346	9265.15	-1.40209	0.442037	6.27516e-05	0.00448769	NOX5	NADPH oxidase 5 [Source:HGNC Symbol;Acc:HGNC:14874]	79400	protein_coding
ENSG00000269927	664.81	-1.13938	0.359415	6.31689e-05	0.00450896	AC004817.3		NA	lincRNA
ENSG00000233058	4781.06	1.40143	0.458842	6.46695e-05	0.00458812	LINC00884	long intergenic non-protein coding RNA 884 [Source:HGNC Symbol;Acc:HGNC:48570]	NA	antisense_RNA
ENSG00000138379	3114.42	-1.48134	0.466208	6.47784e-05	0.00458812	MSTN	myostatin [Source:HGNC Symbol;Acc:HGNC:4223]	2660	protein_coding
ENSG00000237419	257.154	2.57091	0.887323	6.48877e-05	0.00458812	AL954642.1		NA	lincRNA
ENSG00000185482	557.082	-1.35408	0.427049	6.53222e-05	0.00460155	STAC3	SH3 and cysteine rich domain 3 [Source:HGNC Symbol;Acc:HGNC:28423]	246329	protein_coding
ENSG00000133800	7238.05	1.1618	0.384564	6.61233e-05	0.00463685	LYVE1	lymphatic vessel endothelial hyaluronan receptor 1 [Source:HGNC Symbol;Acc:HGNC:14687]	10894	protein_coding
ENSG00000228078	10002	1.20553	0.384814	6.74339e-05	0.0046722	HLA-U	major histocompatibility complex, class I, U (pseudogene) [Source:HGNC Symbol;Acc:HGNC:23477]	NA	unprocessed_pseudogene
ENSG00000211933	2728.03	2.04657	0.688079	6.7443e-05	0.0046722	IGHV6-1	immunoglobulin heavy variable 6-1 [Source:HGNC Symbol;Acc:HGNC:5662]	NA	IG_V_gene
ENSG00000261305	2231.86	-1.19083	0.378778	6.92857e-05	0.00473282	AC005586.2		NA	sense_overlapping
ENSG00000196620	19069.8	-1.14374	0.923916	6.90856e-05	0.00473282	UGT2B15	UDP glucuronosyltransferase family 2 member B15 [Source:HGNC Symbol;Acc:HGNC:12546]	7366	protein_coding
ENSG00000169564	340.165	-1.66024	0.525082	6.97715e-05	0.00474368	PCBP1	poly(rC) binding protein 1 [Source:HGNC Symbol;Acc:HGNC:8647]	5093	protein_coding
ENSG00000213901	9502.73	-1.26589	0.40358	7.30763e-05	0.00487395	SLC23A3	solute carrier family 23 member 3 [Source:HGNC Symbol;Acc:HGNC:20601]	151295	protein_coding
ENSG00000070404	2734.42	1.12383	0.372448	7.3752e-05	0.00490164	FSTL3	follistatin like 3 [Source:HGNC Symbol;Acc:HGNC:3973]	10272	protein_coding
ENSG00000166535	13836.2	1.60745	0.527247	7.66009e-05	0.00500259	A2ML1	alpha-2-macroglobulin like 1 [Source:HGNC Symbol;Acc:HGNC:23336]	144568	protein_coding
ENSG00000270617	12480.7	-1.02069	0.329181	7.73057e-05	0.00503116	URGCP-MRPS24	URGCP-MRPS24 readthrough [Source:HGNC Symbol;Acc:HGNC:49188]	100534592	protein_coding
ENSG00000231054	8852.35	-1.06588	0.333033	7.78211e-05	0.00505595	AC093833.1		NA	lincRNA
ENSG00000013588	84473.8	1.26488	0.403451	7.93063e-05	0.00508223	GPRC5A	G protein-coupled receptor class C group 5 member A [Source:HGNC Symbol;Acc:HGNC:9836]	9052	protein_coding
ENSG00000243466	27157.4	1.6639	0.548005	7.94851e-05	0.00508502	IGKV1-5	immunoglobulin kappa variable 1-5 [Source:HGNC Symbol;Acc:HGNC:5741]	NA	IG_V_gene
ENSG00000087589	5078.27	-1.15055	0.371589	8.01099e-05	0.00510121	CASS4	Cas scaffolding protein family member 4 [Source:HGNC Symbol;Acc:HGNC:15878]	57091	protein_coding
ENSG00000189431	9965.66	1.6239	0.556146	8.02796e-05	0.00510121	RASSF10	Ras association domain family member 10 [Source:HGNC Symbol;Acc:HGNC:33984]	644943	protein_coding
ENSG00000211655	4051.71	1.67388	0.577306	8.26707e-05	0.00519169	IGLV1-36	immunoglobulin lambda variable 1-36 [Source:HGNC Symbol;Acc:HGNC:5876]	NA	IG_V_gene
ENSG00000211898	19930.2	1.69545	0.568009	8.26192e-05	0.00519169	IGHD	immunoglobulin heavy constant delta [Source:HGNC Symbol;Acc:HGNC:5480]	NA	IG_C_gene
ENSG00000215478	5473.07	-1.759	0.56766	8.6424e-05	0.00535241	CES5AP1	carboxylesterase 5A pseudogene 1 [Source:HGNC Symbol;Acc:HGNC:38516]	NA	transcribed_unprocessed_pseudogene
ENSG00000156925	6770.11	-1.86898	0.60279	8.70516e-05	0.00535944	ZIC3	Zic family member 3 [Source:HGNC Symbol;Acc:HGNC:12874]	7547	protein_coding
ENSG00000262188	662.293	-1.64908	0.534838	8.99469e-05	0.00549275	LINC01978	long intergenic non-protein coding RNA 1978 [Source:HGNC Symbol;Acc:HGNC:52806]	101928738	lincRNA
ENSG00000230648	17026.9	-1.13512	0.372349	9.268e-05	0.00556845	AL138831.1		NA	antisense_RNA
ENSG00000253460	1986.44	1.87019	0.655009	9.38511e-05	0.00556845	IGKV2OR22-3	immunoglobulin kappa variable 2/OR22-3 (pseudogene) [Source:HGNC Symbol;Acc:HGNC:5812]	NA	IG_V_pseudogene
ENSG00000204616	794.021	2.77284	0.553343	9.48584e-05	0.00560171	TRIM31	tripartite motif containing 31 [Source:HGNC Symbol;Acc:HGNC:16289]	11074	protein_coding
ENSG00000188991	4755.3	-1.3474	0.4418	9.5469e-05	0.00562012	SLC15A5	solute carrier family 15 member 5 [Source:HGNC Symbol;Acc:HGNC:33455]	729025	protein_coding
ENSG00000124205	4550.13	2.14289	0.494204	9.56541e-05	0.00562222	EDN3	endothelin 3 [Source:HGNC Symbol;Acc:HGNC:3178]	1908	protein_coding
ENSG00000167136	823.713	-1.02179	0.337177	9.68375e-05	0.00566045	ENDOG	endonuclease G [Source:HGNC Symbol;Acc:HGNC:3346]	2021	protein_coding
ENSG00000242611	1697.17	1.52988	0.536402	9.72073e-05	0.00566045	AC093627.6		NA	lincRNA
ENSG00000255471	3073.47	-1.00771	0.332786	9.74173e-05	0.00566391	AP001528.2		NA	antisense_RNA
ENSG00000211637	6904.84	1.89855	0.669405	0.000104967	0.00598263	IGLV4-69	immunoglobulin lambda variable 4-69 [Source:HGNC Symbol;Acc:HGNC:5921]	NA	IG_V_gene
ENSG00000256030	2358.41	-1.07969	0.360357	0.00010846	0.00608407	CBX3P4	chromobox 3 pseudogene 4 [Source:HGNC Symbol;Acc:HGNC:42876]	NA	transcribed_processed_pseudogene
ENSG00000133321	179396	1.11175	0.372348	0.000111873	0.00616152	RARRES3	retinoic acid receptor responder 3 [Source:HGNC Symbol;Acc:HGNC:9869]	5920	protein_coding
ENSG00000163599	6138.92	1.3345	0.287848	0.000113465	0.00621299	CTLA4	cytotoxic T-lymphocyte associated protein 4 [Source:HGNC Symbol;Acc:HGNC:2505]	1493	protein_coding
ENSG00000237672	4753.44	-1.26057	0.421717	0.000113757	0.00621299	KRR1P1	KRR1, small subunit processome component homolog pseudogene 1 [Source:HGNC Symbol;Acc:HGNC:39580]	NA	processed_pseudogene
ENSG00000157306	3807.25	-1.74629	0.284608	0.000114419	0.0062378	ZFHX2-AS1	ZFHX2 antisense RNA 1 [Source:HGNC Symbol;Acc:HGNC:52658]	NA	processed_transcript
ENSG00000238279	6734.26	1.26664	0.449159	0.000119939	0.00643801	BX470102.1		NA	antisense_RNA
ENSG00000211962	1795.41	1.77251	0.642991	0.000120662	0.00644737	IGHV1-46	immunoglobulin heavy variable 1-46 [Source:HGNC Symbol;Acc:HGNC:5554]	NA	IG_V_gene
ENSG00000091181	43886.2	1.91988	0.687908	0.000122888	0.00650293	IL5RA	interleukin 5 receptor subunit alpha [Source:HGNC Symbol;Acc:HGNC:6017]	3568	protein_coding
ENSG00000254056	1236.09	3.10629	0.594413	0.000123102	0.00650293	IGHV3-71	immunoglobulin heavy variable 3-71 (pseudogene) [Source:HGNC Symbol;Acc:HGNC:5621]	NA	IG_V_pseudogene
ENSG00000267934	5389.23	-1.0841	0.375892	0.000124085	0.00651914	AC010300.1		NA	antisense_RNA
ENSG00000230992	2442.53	-1.32781	0.449016	0.000126721	0.00656593	FAM201B	family with sequence similarity 201 member B [Source:HGNC Symbol;Acc:HGNC:27933]	NA	processed_pseudogene
ENSG00000125675	7143.94	1.46285	0.513096	0.00013081	0.00665229	GRIA3	glutamate ionotropic receptor AMPA type subunit 3 [Source:HGNC Symbol;Acc:HGNC:4573]	2892	protein_coding
ENSG00000197409	16203	-1.19582	0.406767	0.00013053	0.00665229	HIST1H3D	histone cluster 1 H3 family member d [Source:HGNC Symbol;Acc:HGNC:4767]	NA	protein_coding
ENSG00000197558	70112.6	-1.05956	0.362104	0.000132922	0.00671157	SSPO	SCO-spondin [Source:HGNC Symbol;Acc:HGNC:21998]	23145	protein_coding
ENSG00000174946	1754.59	1.29536	0.463758	0.000132768	0.00671157	GPR171	G protein-coupled receptor 171 [Source:HGNC Symbol;Acc:HGNC:30057]	29909	protein_coding
ENSG00000054938	44837.2	1.55915	0.540172	0.000133903	0.006725	CHRDL2	chordin like 2 [Source:HGNC Symbol;Acc:HGNC:24168]	25884	protein_coding
ENSG00000170961	10028.8	1.35666	0.479797	0.000135692	0.0067699	HAS2	hyaluronan synthase 2 [Source:HGNC Symbol;Acc:HGNC:4819]	3037	protein_coding
ENSG00000105989	37918.6	1.64525	0.569835	0.000136372	0.00677104	WNT2	Wnt family member 2 [Source:HGNC Symbol;Acc:HGNC:12780]	7472	protein_coding
ENSG00000258910	1454.46	-2.73735	0.917121	0.000136695	0.00677104	LINC01956	long intergenic non-protein coding RNA 1956 [Source:HGNC Symbol;Acc:HGNC:52777]	107985816	lincRNA
ENSG00000075891	2683.87	-1.32464	0.452486	0.000138465	0.00680866	PAX2	paired box 2 [Source:HGNC Symbol;Acc:HGNC:8616]	5076	protein_coding
ENSG00000186831	2813.11	1.52466	0.559738	0.000138434	0.00680866	KRT17P2	keratin 17 pseudogene 2 [Source:HGNC Symbol;Acc:HGNC:6429]	NA	transcribed_unprocessed_pseudogene
ENSG00000142627	52371	1.18906	0.393512	0.000138857	0.00681906	EPHA2	EPH receptor A2 [Source:HGNC Symbol;Acc:HGNC:3386]	1969	protein_coding
ENSG00000256870	3444.03	2.25205	0.843409	0.000139466	0.00683109	SLC5A8	solute carrier family 5 member 8 [Source:HGNC Symbol;Acc:HGNC:19119]	160728	protein_coding
ENSG00000196366	2894.85	-1.1058	0.380962	0.000143963	0.00697919	C9orf163	chromosome 9 open reading frame 163 [Source:HGNC Symbol;Acc:HGNC:26718]	NA	lincRNA
ENSG00000255986	977.448	1.62804	0.601378	0.000143974	0.00697919	MT1JP	metallothionein 1J, pseudogene [Source:HGNC Symbol;Acc:HGNC:7402]	4498	transcribed_unprocessed_pseudogene
ENSG00000117600	7449.15	1.26978	0.453319	0.000148945	0.00706288	PLPPR4	phospholipid phosphatase related 4 [Source:HGNC Symbol;Acc:HGNC:23496]	9890	protein_coding
ENSG00000130234	2207.64	1.30781	0.48076	0.000149289	0.00706288	ACE2	angiotensin I converting enzyme 2 [Source:HGNC Symbol;Acc:HGNC:13557]	59272	protein_coding
ENSG00000143333	34069	1.15835	0.417901	0.000148925	0.00706288	RGS16	regulator of G protein signaling 16 [Source:HGNC Symbol;Acc:HGNC:9997]	6004	protein_coding
ENSG00000230333	2714.77	-1.06404	0.372704	0.000150531	0.00708702	AC004160.1		NA	processed_transcript
ENSG00000143546	7100.87	1.31787	0.472428	0.000150366	0.00708702	S100A8	S100 calcium binding protein A8 [Source:HGNC Symbol;Acc:HGNC:10498]	6279	protein_coding
ENSG00000172724	923.868	1.29141	0.475533	0.000150863	0.00709377	CCL19	C-C motif chemokine ligand 19 [Source:HGNC Symbol;Acc:HGNC:10617]	6363	protein_coding
ENSG00000167476	12519.3	-1.14163	0.39523	0.000151407	0.0071016	JSRP1	junctional sarcoplasmic reticulum protein 1 [Source:HGNC Symbol;Acc:HGNC:24963]	126306	protein_coding
ENSG00000139352	24263.3	-1.31256	0.454864	0.000155825	0.00720994	ASCL1	achaete-scute family bHLH transcription factor 1 [Source:HGNC Symbol;Acc:HGNC:738]	429	protein_coding
ENSG00000259583	146672	-1.10451	0.384564	0.000156821	0.00724444	AC015712.2		101927751	antisense_RNA
ENSG00000140527	17154.2	-1.10908	0.386755	0.000159683	0.00729483	WDR93	WD repeat domain 93 [Source:HGNC Symbol;Acc:HGNC:26924]	56964	protein_coding
ENSG00000163116	1017.53	-1.00139	0.351083	0.000159343	0.00729483	STPG2	sperm tail PG-rich repeat containing 2 [Source:HGNC Symbol;Acc:HGNC:28712]	285555	protein_coding
ENSG00000266088	631.503	1.26129	0.464908	0.000161873	0.00737188	AC004585.1		NA	lincRNA
ENSG00000244575	4525.88	1.72382	0.645024	0.000162569	0.00738568	IGKV1-27	immunoglobulin kappa variable 1-27 [Source:HGNC Symbol;Acc:HGNC:5735]	NA	IG_V_gene
ENSG00000239670	707.978	-1.16177	0.405439	0.000162897	0.00739166	AL355864.2		NA	unprocessed_pseudogene
ENSG00000211644	26527.1	1.5651	0.561035	0.000165007	0.00746941	IGLV1-51	immunoglobulin lambda variable 1-51 [Source:HGNC Symbol;Acc:HGNC:5882]	NA	IG_V_gene
ENSG00000081041	22583.8	1.4912	0.538721	0.000165625	0.00747042	CXCL2	C-X-C motif chemokine ligand 2 [Source:HGNC Symbol;Acc:HGNC:4603]	2920	protein_coding
ENSG00000176907	545231	1.36432	0.399526	0.000167474	0.00753572	C8orf4	chromosome 8 open reading frame 4 [Source:HGNC Symbol;Acc:HGNC:1357]	56892	protein_coding
ENSG00000185885	1753.37	1.03248	0.382543	0.000169282	0.00755196	IFITM1	interferon induced transmembrane protein 1 [Source:HGNC Symbol;Acc:HGNC:5412]	8519	protein_coding
ENSG00000215218	30846.5	1.03545	0.365879	0.000169113	0.00755196	UBE2QL1	ubiquitin conjugating enzyme E2 Q family like 1 [Source:HGNC Symbol;Acc:HGNC:37269]	134111	protein_coding
ENSG00000133110	186939	1.2002	0.408136	0.000170685	0.00755372	POSTN	periostin [Source:HGNC Symbol;Acc:HGNC:16953]	10631	protein_coding
ENSG00000260423	944.39	-1.00599	0.359936	0.000171645	0.00756064	LINC02367	long intergenic non-protein coding RNA 2367 [Source:HGNC Symbol;Acc:HGNC:53290]	101930452	lincRNA
ENSG00000205420	674.248	2.11601	0.818455	0.000171967	0.00756596	KRT6A	keratin 6A [Source:HGNC Symbol;Acc:HGNC:6443]	3853	protein_coding
ENSG00000205362	1983.87	1.76994	0.673252	0.000174531	0.00762515	MT1A	metallothionein 1A [Source:HGNC Symbol;Acc:HGNC:7393]	4489	protein_coding
ENSG00000224607	2415.18	1.65747	0.619597	0.000175824	0.0076374	IGKV1D-27	immunoglobulin kappa variable 1D-27 (pseudogene) [Source:HGNC Symbol;Acc:HGNC:5751]	NA	IG_V_pseudogene
ENSG00000133124	1468.54	4.95533	2.45463	0.000178907	0.00771015	IRS4	insulin receptor substrate 4 [Source:HGNC Symbol;Acc:HGNC:6128]	8471	protein_coding
ENSG00000139289	2221.63	1.07978	0.399831	0.000178536	0.00771015	PHLDA1	pleckstrin homology like domain family A member 1 [Source:HGNC Symbol;Acc:HGNC:8933]	22822	protein_coding
ENSG00000211791	727.269	1.3892	0.527364	0.000182098	0.00778583	TRAV13-2	T-cell receptor alpha variable 13-2 [Source:HGNC Symbol;Acc:HGNC:12109]	NA	TR_V_gene
ENSG00000242580	1110.35	1.8477	0.7054	0.000181695	0.00778583	IGKV1D-43	immunoglobulin kappa variable 1D-43 [Source:HGNC Symbol;Acc:HGNC:5758]	NA	IG_V_gene
ENSG00000197816	7520.38	-1.0114	0.359584	0.000184437	0.00779553	CCDC180	coiled-coil domain containing 180 [Source:HGNC Symbol;Acc:HGNC:29303]	100499483	protein_coding
ENSG00000186832	5027.36	1.65926	0.628999	0.000186961	0.00787562	KRT16	keratin 16 [Source:HGNC Symbol;Acc:HGNC:6423]	3868	protein_coding
ENSG00000162840	79517.7	1.3148	0.462143	0.000190427	0.00794425	MT2P1	metallothionein 2 pseudogene 1 [Source:HGNC Symbol;Acc:HGNC:7407]	NA	processed_pseudogene
ENSG00000168389	8431.66	1.24878	0.454347	0.000196651	0.00806721	MFSD2A	major facilitator superfamily domain containing 2A [Source:HGNC Symbol;Acc:HGNC:25897]	84879	protein_coding
ENSG00000165716	5324.11	-1.00538	0.360503	0.000197846	0.00810717	FAM69B	family with sequence similarity 69 member B [Source:HGNC Symbol;Acc:HGNC:28290]	138311	protein_coding
ENSG00000232021	5241.23	1.26284	0.465942	0.000198999	0.00812611	LEF1-AS1	LEF1 antisense RNA 1 [Source:HGNC Symbol;Acc:HGNC:40339]	641518	processed_transcript
ENSG00000135925	7913.74	1.00771	0.375558	0.000200649	0.00815981	WNT10A	Wnt family member 10A [Source:HGNC Symbol;Acc:HGNC:13829]	80326	protein_coding
ENSG00000164120	297163	1.85834	0.681692	0.000201692	0.00818453	HPGD	hydroxyprostaglandin dehydrogenase 15-(NAD) [Source:HGNC Symbol;Acc:HGNC:5154]	3248	protein_coding
ENSG00000259680	378.254	2.05047	0.815586	0.000206061	0.00829026	AC136428.1		NA	protein_coding
ENSG00000115085	9552.47	1.14675	0.428014	0.000206952	0.00829987	ZAP70	zeta chain of T-cell receptor associated protein kinase 70 [Source:HGNC Symbol;Acc:HGNC:12858]	7535	protein_coding
ENSG00000109072	4041.45	-3.62247	0.446951	0.00021192	0.00846261	VTN	vitronectin [Source:HGNC Symbol;Acc:HGNC:12724]	7448	protein_coding
ENSG00000004939	230.147	-1.66493	0.595107	0.000212642	0.00848245	SLC4A1	solute carrier family 4 member 1 (Diego blood group) [Source:HGNC Symbol;Acc:HGNC:11027]	6521	protein_coding
ENSG00000176593	2841.46	-1.3588	0.489828	0.000216774	0.00860167	AC008969.1		100128398	processed_transcript
ENSG00000267523	2820.58	-1.00868	0.366708	0.000217915	0.00861968	AC008735.2		NA	antisense_RNA
ENSG00000255545	199628	-1.57448	0.567374	0.00022061	0.00869883	AP004608.1		NA	processed_transcript
ENSG00000243063	2138.4	1.57373	0.615544	0.000223058	0.0087145	IGKV3-7	immunoglobulin kappa variable 3-7 (non-functional) [Source:HGNC Symbol;Acc:HGNC:5821]	NA	IG_V_gene
ENSG00000102265	890245	1.04696	0.374436	0.000225707	0.0087456	TIMP1	TIMP metallopeptidase inhibitor 1 [Source:HGNC Symbol;Acc:HGNC:11820]	7076	protein_coding
ENSG00000111796	1226.58	1.0215	0.394071	0.000225748	0.0087456	KLRB1	killer cell lectin like receptor B1 [Source:HGNC Symbol;Acc:HGNC:6373]	3820	protein_coding
ENSG00000256812	4976.11	2.26312	0.906644	0.000230582	0.00886238	CAPNS2	calpain small subunit 2 [Source:HGNC Symbol;Acc:HGNC:16371]	84290	protein_coding
ENSG00000272282	2024.52	1.01234	0.389275	0.000230339	0.00886238	LINC02084	long intergenic non-protein coding RNA 2084 [Source:HGNC Symbol;Acc:HGNC:52934]	NA	lincRNA
ENSG00000145721	2433.02	2.56753	0.503183	0.000231282	0.00886864	LIX1	limb and CNS expressed 1 [Source:HGNC Symbol;Acc:HGNC:18581]	167410	protein_coding
ENSG00000205078	5347.06	-1.33518	0.487529	0.000237332	0.00902179	SYCE1L	synaptonemal complex central element protein 1 like [Source:HGNC Symbol;Acc:HGNC:37236]	100130958	protein_coding
ENSG00000152766	15882	1.14118	0.446108	0.000249682	0.0092901	ANKRD22	ankyrin repeat domain 22 [Source:HGNC Symbol;Acc:HGNC:28321]	118932	protein_coding
ENSG00000125851	2069.26	3.39433	0.46491	0.000251685	0.00934613	PCSK2	proprotein convertase subtilisin/kexin type 2 [Source:HGNC Symbol;Acc:HGNC:8744]	5126	protein_coding
ENSG00000213468	13152.6	-1.55282	0.570398	0.000256512	0.00945075	FIRRE	firre intergenic repeating RNA element [Source:HGNC Symbol;Acc:HGNC:49627]	286467	lincRNA
ENSG00000259285	500.594	1.55718	0.630595	0.000260363	0.009524	AC025431.1		NA	antisense_RNA
ENSG00000105369	2040.34	1.35854	0.545241	0.000264258	0.00957534	CD79A	CD79a molecule [Source:HGNC Symbol;Acc:HGNC:1698]	973	protein_coding
ENSG00000069122	262251	-1.41568	0.52412	0.000265452	0.00960145	ADGRF5	adhesion G protein-coupled receptor F5 [Source:HGNC Symbol;Acc:HGNC:19030]	221395	protein_coding
ENSG00000211659	14135.4	2.60427	0.592755	0.000266198	0.00961917	IGLV3-25	immunoglobulin lambda variable 3-25 [Source:HGNC Symbol;Acc:HGNC:5908]	NA	IG_V_gene
ENSG00000229380	2042.48	-1.17102	0.435459	0.000267974	0.00964556	AC147651.1		101927000	antisense_RNA
ENSG00000239951	41852.4	2.48488	0.486052	0.000277709	0.00988324	IGKV3-20	immunoglobulin kappa variable 3-20 [Source:HGNC Symbol;Acc:HGNC:5817]	NA	IG_V_gene
ENSG00000255847	926.714	-1.06289	0.398954	0.000283057	0.00998853	AP003717.1		NA	antisense_RNA
ENSG00000132465	177117	1.48966	0.575157	0.000284537	0.00999602	JCHAIN	joining chain of multimeric IgA and IgM [Source:HGNC Symbol;Acc:HGNC:5713]	3512	protein_coding
ENSG00000197614	10554.2	1.26972	0.499389	0.000285663	0.0100241	MFAP5	microfibril associated protein 5 [Source:HGNC Symbol;Acc:HGNC:29673]	8076	protein_coding
ENSG00000251629	406.566	-1.48109	0.552534	0.00028732	0.0100634	LINC02241	long intergenic non-protein coding RNA 2241 [Source:HGNC Symbol;Acc:HGNC:53126]	NA	lincRNA
ENSG00000186765	26093.9	-1.0117	0.382412	0.000293472	0.0101841	FSCN2	fascin actin-bundling protein 2, retinal [Source:HGNC Symbol;Acc:HGNC:3960]	25794	protein_coding
ENSG00000080031	2195.8	1.36554	0.556665	0.00029655	0.0102363	PTPRH	protein tyrosine phosphatase, receptor type H [Source:HGNC Symbol;Acc:HGNC:9672]	5794	protein_coding
ENSG00000185958	560.257	-1.07639	0.406462	0.00029758	0.0102604	FAM186A	family with sequence similarity 186 member A [Source:HGNC Symbol;Acc:HGNC:26980]	121006	protein_coding
ENSG00000253441	352.906	1.94154	0.823712	0.000300448	0.0103393	IGHV3-25	immunoglobulin heavy variable 3-25 (pseudogene) [Source:HGNC Symbol;Acc:HGNC:5589]	NA	IG_V_pseudogene
ENSG00000173432	8588.68	1.51422	0.622636	0.00030722	0.0105011	SAA1	serum amyloid A1 [Source:HGNC Symbol;Acc:HGNC:10513]	6288	protein_coding
ENSG00000174460	1908.97	1.25145	0.512785	0.000309363	0.0105315	ZCCHC12	zinc finger CCHC-type containing 12 [Source:HGNC Symbol;Acc:HGNC:27273]	170261	protein_coding
ENSG00000231870	10961.7	1.55316	0.634334	0.000318604	0.01072	KRT17P3	keratin 17 pseudogene 3 [Source:HGNC Symbol;Acc:HGNC:33697]	NA	unprocessed_pseudogene
ENSG00000198467	2.45408e+06	1.08946	0.445536	0.000324207	0.010831	TPM2	tropomyosin 2 [Source:HGNC Symbol;Acc:HGNC:12011]	7169	protein_coding
ENSG00000171310	3779.08	-2.43624	0.213477	0.000328593	0.0109193	CHST11	carbohydrate sulfotransferase 11 [Source:HGNC Symbol;Acc:HGNC:17422]	50515	protein_coding
ENSG00000211645	2027.28	2.57219	0.535667	0.000332465	0.0109911	IGLV1-50	immunoglobulin lambda variable 1-50 (non-functional) [Source:HGNC Symbol;Acc:HGNC:5881]	NA	IG_V_gene
ENSG00000236242	3999.17	-2.35603	0.418083	0.00033456	0.0110107	MYO16-AS1	MYO16 antisense RNA 1 [Source:HGNC Symbol;Acc:HGNC:39913]	100885782	antisense_RNA
ENSG00000094963	24075.1	1.01483	0.396377	0.000340209	0.0111381	FMO2	flavin containing monooxygenase 2 [Source:HGNC Symbol;Acc:HGNC:3770]	2327	protein_coding
ENSG00000108823	12041.7	1.0073	0.397868	0.000341308	0.0111643	SGCA	sarcoglycan alpha [Source:HGNC Symbol;Acc:HGNC:10805]	6442	protein_coding
ENSG00000101445	26879.7	1.04252	0.430884	0.000343246	0.0111985	PPP1R16B	protein phosphatase 1 regulatory subunit 16B [Source:HGNC Symbol;Acc:HGNC:15850]	26051	protein_coding
ENSG00000254042	699.589	-1.33327	0.513303	0.000351674	0.0113164	AC011365.1		NA	antisense_RNA
ENSG00000229151	2476.43	-1.13833	0.440393	0.000352808	0.0113179	AC233976.1		NA	lincRNA
ENSG00000126583	574.463	-1.27396	0.493793	0.000362255	0.0114898	PRKCG	protein kinase C gamma [Source:HGNC Symbol;Acc:HGNC:9402]	5582	protein_coding
ENSG00000185736	39728	-1.33423	0.516894	0.000363482	0.011511	ADARB2	adenosine deaminase, RNA specific B2 (inactive) [Source:HGNC Symbol;Acc:HGNC:227]	105	protein_coding
ENSG00000244219	589.226	-1.33083	0.518496	0.00037845	0.0117751	TMEM225B	transmembrane protein 225B [Source:HGNC Symbol;Acc:HGNC:53075]	100289187	protein_coding
ENSG00000010438	832.164	1.33757	0.576772	0.00039702	0.012139	PRSS3	protease, serine 3 [Source:HGNC Symbol;Acc:HGNC:9486]	5646	protein_coding
ENSG00000084207	39642.6	1.05958	0.426508	0.00039487	0.012139	GSTP1	glutathione S-transferase pi 1 [Source:HGNC Symbol;Acc:HGNC:4638]	2950	protein_coding
ENSG00000179913	32939.3	1.53798	0.639691	0.000397856	0.012139	B3GNT3	UDP-GlcNAc:betaGal beta-1,3-N-acetylglucosaminyltransferase 3 [Source:HGNC Symbol;Acc:HGNC:13528]	10331	protein_coding
ENSG00000163687	4492.85	1.13928	0.463461	0.00039496	0.012139	DNASE1L3	deoxyribonuclease 1 like 3 [Source:HGNC Symbol;Acc:HGNC:2959]	1776	protein_coding
ENSG00000102539	4120.15	1.36949	0.577305	0.000398864	0.0121589	MLNR	motilin receptor [Source:HGNC Symbol;Acc:HGNC:4495]	2862	protein_coding
ENSG00000243230	1301.86	-1.22437	0.484392	0.000414236	0.0124958	AC011005.4		NA	antisense_RNA
ENSG00000234142	438.555	-2.16961	0.845299	0.000416436	0.012512	LINC01675	long intergenic non-protein coding RNA 1675 [Source:HGNC Symbol;Acc:HGNC:52463]	105371590	lincRNA
ENSG00000264249	1750.54	-1.50438	0.217817	0.000416936	0.012512	MIR3912	microRNA 3912 [Source:HGNC Symbol;Acc:HGNC:38923]	100500831	miRNA
ENSG00000248690	1763.99	1.27643	0.554128	0.000420255	0.0125566	HAS2-AS1	HAS2 antisense RNA 1 [Source:HGNC Symbol;Acc:HGNC:34340]	NA	antisense_RNA
ENSG00000164287	13091.8	1.21205	0.516479	0.000419994	0.0125566	CDC20B	cell division cycle 20B [Source:HGNC Symbol;Acc:HGNC:24222]	166979	protein_coding
ENSG00000263585	739.936	-1.06546	0.424271	0.000422601	0.0126066	AC145207.4		NA	antisense_RNA
ENSG00000253545	487.8	1.77833	0.804589	0.000433182	0.012851	IGHV3-52	immunoglobulin heavy variable 3-52 (pseudogene) [Source:HGNC Symbol;Acc:HGNC:5609]	NA	IG_V_pseudogene
ENSG00000271993	7740.48	-1.07035	0.428487	0.000435685	0.0128874	AC126118.1		NA	antisense_RNA
ENSG00000198203	8824.5	-1.20791	0.483965	0.000446362	0.0130636	SULT1C2	sulfotransferase family 1C member 2 [Source:HGNC Symbol;Acc:HGNC:11456]	6819	protein_coding
ENSG00000211945	3093.47	1.62107	0.733279	0.000458322	0.0132214	IGHV1-18	immunoglobulin heavy variable 1-18 [Source:HGNC Symbol;Acc:HGNC:5549]	NA	IG_V_gene
ENSG00000265015	1845.68	-1.93658	0.773987	0.000475994	0.0135531	AP005901.3		NA	transcribed_processed_pseudogene
ENSG00000254731	4106.28	-1.10394	0.448158	0.000478094	0.0135624	AP003059.1		NA	lincRNA
ENSG00000213886	11599	1.00263	0.415584	0.000477905	0.0135624	UBD	ubiquitin D [Source:HGNC Symbol;Acc:HGNC:18795]	10537	protein_coding
ENSG00000167914	2337	1.20995	0.538573	0.00048458	0.013685	GSDMA	gasdermin A [Source:HGNC Symbol;Acc:HGNC:13311]	284110	protein_coding
ENSG00000211710	443.318	1.76584	0.822316	0.000492481	0.0138148	TRBV4-1	T-cell receptor beta variable 4-1 [Source:HGNC Symbol;Acc:HGNC:12215]	NA	TR_V_gene
ENSG00000168874	78915.2	1.0283	0.430816	0.00049754	0.0138946	ATOH8	atonal bHLH transcription factor 8 [Source:HGNC Symbol;Acc:HGNC:24126]	84913	protein_coding
ENSG00000137265	6917.44	1.14534	0.496281	0.000502797	0.0139998	IRF4	interferon regulatory factor 4 [Source:HGNC Symbol;Acc:HGNC:6119]	3662	protein_coding
ENSG00000239322	3666.88	-1.07654	0.442781	0.000503859	0.0140086	ATP6V1B1-AS1	ATP6V1B1 antisense RNA 1 [Source:HGNC Symbol;Acc:HGNC:51118]	NA	antisense_RNA
ENSG00000091129	17009.9	-1.21367	0.499721	0.00050845	0.0140565	NRCAM	neuronal cell adhesion molecule [Source:HGNC Symbol;Acc:HGNC:7994]	4897	protein_coding
ENSG00000270427	1073.73	-1.36072	0.556252	0.000516042	0.0142316	NRBF2P5	nuclear receptor binding factor 2 pseudogene 5 [Source:HGNC Symbol;Acc:HGNC:44683]	NA	processed_pseudogene
ENSG00000226660	701.393	1.49534	0.689305	0.000518009	0.0142545	TRBV2	T-cell receptor beta variable 2 [Source:HGNC Symbol;Acc:HGNC:12195]	NA	TR_V_gene
ENSG00000224318	389.897	1.4769	0.682383	0.000521456	0.0142971	CHL1-AS2	CHL1 antisense RNA 2 [Source:HGNC Symbol;Acc:HGNC:40147]	101927174	processed_transcript
ENSG00000235994	3572.78	-1.02495	0.425046	0.000529791	0.0144445	AL049698.1		NA	processed_transcript
ENSG00000166920	6096.12	1.53266	0.682238	0.000534979	0.0145198	C15orf48	chromosome 15 open reading frame 48 [Source:HGNC Symbol;Acc:HGNC:29898]	84419	protein_coding
ENSG00000215580	1696.93	1.19845	0.538587	0.000543057	0.014686	BCORP1	BCL6 corepressor pseudogene 1 [Source:HGNC Symbol;Acc:HGNC:23953]	286554	transcribed_unprocessed_pseudogene
ENSG00000137868	47706.8	1.06034	0.449813	0.000548044	0.0147889	STRA6	stimulated by retinoic acid 6 [Source:HGNC Symbol;Acc:HGNC:30650]	64220	protein_coding
ENSG00000114115	61437.6	1.07422	0.442126	0.000558399	0.014961	RBP1	retinol binding protein 1 [Source:HGNC Symbol;Acc:HGNC:9919]	5947	protein_coding
ENSG00000235386	12394	1.12199	0.505502	0.000563733	0.0150397	AC113174.1		NA	unprocessed_pseudogene
ENSG00000227484	314.67	-1.07265	0.451925	0.000591854	0.0154824	CR559946.1		NA	antisense_RNA
ENSG00000253709	426.938	1.4736	0.704789	0.000604449	0.0157462	IGHV1-14	immunoglobulin heavy variable 1-14 (pseudogene) [Source:HGNC Symbol;Acc:HGNC:5547]	NA	IG_V_pseudogene
ENSG00000163735	2714.41	1.16044	0.536358	0.000614736	0.0158496	CXCL5	C-X-C motif chemokine ligand 5 [Source:HGNC Symbol;Acc:HGNC:10642]	6374	protein_coding
ENSG00000259921	514.421	-1.02436	0.437278	0.000614557	0.0158496	AC022819.1		NA	sense_intronic
ENSG00000021826	8036.24	-2.97336	0.407217	0.000623962	0.0160216	CPS1	carbamoyl-phosphate synthase 1 [Source:HGNC Symbol;Acc:HGNC:2323]	1373	protein_coding
ENSG00000171234	964.457	1.17561	0.556264	0.000646125	0.0162577	UGT2B7	UDP glucuronosyltransferase family 2 member B7 [Source:HGNC Symbol;Acc:HGNC:12554]	7364	protein_coding
ENSG00000162891	426.937	2.1643	1.14268	0.000668501	0.0165987	IL20	interleukin 20 [Source:HGNC Symbol;Acc:HGNC:6002]	50604	protein_coding
ENSG00000186810	2694.18	1.04994	0.5007	0.000686421	0.0168878	CXCR3	C-X-C motif chemokine receptor 3 [Source:HGNC Symbol;Acc:HGNC:4540]	2833	protein_coding
ENSG00000241388	12451.8	-2.36487	0.663253	0.000686802	0.0168878	HNF1A-AS1	HNF1A antisense RNA 1 [Source:HGNC Symbol;Acc:HGNC:26785]	283460	processed_transcript
ENSG00000137077	955.956	1.21706	0.588931	0.000696586	0.0170374	CCL21	C-C motif chemokine ligand 21 [Source:HGNC Symbol;Acc:HGNC:10620]	6366	protein_coding
ENSG00000211974	2500.49	1.91277	0.987603	0.000700983	0.0171004	AC245369.1		NA	IG_V_gene
ENSG00000143297	4151.97	1.41014	0.689679	0.000705961	0.0171919	FCRL5	Fc receptor like 5 [Source:HGNC Symbol;Acc:HGNC:18508]	83416	protein_coding
ENSG00000172005	4968.01	1.20322	0.589306	0.000761169	0.0178287	MAL	mal, T-cell differentiation protein [Source:HGNC Symbol;Acc:HGNC:6817]	4118	protein_coding
ENSG00000135480	161346	1.33301	0.580113	0.0007635	0.0178499	KRT7	keratin 7 [Source:HGNC Symbol;Acc:HGNC:6445]	3855	protein_coding
ENSG00000239462	1038.28	-1.15851	0.51091	0.000766977	0.0178868	AC091212.1		105374002	antisense_RNA
ENSG00000128298	13848.5	-1.49693	0.656369	0.00077069	0.0179445	BAIAP2L2	BAI1 associated protein 2 like 2 [Source:HGNC Symbol;Acc:HGNC:26203]	80115	protein_coding
ENSG00000117560	3154.6	1.26652	0.612233	0.000776651	0.0180286	FASLG	Fas ligand [Source:HGNC Symbol;Acc:HGNC:11936]	356	protein_coding
ENSG00000079112	4083.69	-1.62413	0.34789	0.00078903	0.018198	CDH17	cadherin 17 [Source:HGNC Symbol;Acc:HGNC:1756]	1015	protein_coding
ENSG00000108688	466.05	1.56977	0.822254	0.000811596	0.0184917	CCL7	C-C motif chemokine ligand 7 [Source:HGNC Symbol;Acc:HGNC:10634]	6354	protein_coding
ENSG00000234854	386.864	-3.50512	0.565384	0.000815531	0.0185008	LINC00676	long intergenic non-protein coding RNA 676 [Source:HGNC Symbol;Acc:HGNC:44394]	101409253	antisense_RNA
ENSG00000124935	21164.2	1.36157	0.683882	0.000826094	0.0186506	SCGB1D2	secretoglobin family 1D member 2 [Source:HGNC Symbol;Acc:HGNC:18396]	10647	protein_coding
ENSG00000211946	1395.34	1.70455	0.910618	0.000827497	0.0186506	IGHV3-20	immunoglobulin heavy variable 3-20 [Source:HGNC Symbol;Acc:HGNC:5585]	NA	IG_V_gene
ENSG00000196754	1645.11	1.21463	0.618412	0.000849826	0.0189078	S100A2	S100 calcium binding protein A2 [Source:HGNC Symbol;Acc:HGNC:10492]	6273	protein_coding
ENSG00000166396	1481.98	1.3744	0.714101	0.000862812	0.0191145	SERPINB7	serpin family B member 7 [Source:HGNC Symbol;Acc:HGNC:13902]	8710	protein_coding
ENSG00000253234	840.367	1.37544	0.72188	0.000878176	0.0193054	IGLV2-5	immunoglobulin lambda variable 2-5 (pseudogene) [Source:HGNC Symbol;Acc:HGNC:5894]	NA	IG_V_pseudogene
ENSG00000137440	1992.81	1.9614	1.10133	0.000878292	0.0193054	FGFBP1	fibroblast growth factor binding protein 1 [Source:HGNC Symbol;Acc:HGNC:19695]	9982	protein_coding
ENSG00000270864	1023.87	1.43556	0.760052	0.000887001	0.0194216	IGHV3OR16-6	immunoglobulin heavy variable 3/OR16-6 (pseudogene) [Source:HGNC Symbol;Acc:HGNC:5641]	NA	IG_V_pseudogene
ENSG00000253120	3433.6	1.36686	0.718096	0.00090433	0.0196751	IGLV2-34	immunoglobulin lambda variable 2-34 (pseudogene) [Source:HGNC Symbol;Acc:HGNC:5893]	NA	IG_V_pseudogene
ENSG00000232977	10031.4	1.10695	0.527203	0.000905214	0.019679	LINC00327	long intergenic non-protein coding RNA 327 [Source:HGNC Symbol;Acc:HGNC:42009]	100506697	lincRNA
ENSG00000235529	1521.2	-1.10224	0.42097	0.000991299	0.0209258	AGAP1-IT1	AGAP1 intronic transcript 1 [Source:HGNC Symbol;Acc:HGNC:41427]	100506749	sense_intronic
ENSG00000175356	401962	1.09949	0.500283	0.00100538	0.0210535	SCUBE2	signal peptide, CUB domain and EGF like domain containing 2 [Source:HGNC Symbol;Acc:HGNC:30425]	57758	protein_coding
ENSG00000186918	13417.4	-1.80228	0.280453	0.00100806	0.0210667	ZNF395	zinc finger protein 395 [Source:HGNC Symbol;Acc:HGNC:18737]	55893	protein_coding
ENSG00000181143	5342.53	1.19417	0.630498	0.00102277	0.0212915	MUC16	mucin 16, cell surface associated [Source:HGNC Symbol;Acc:HGNC:15582]	94025	protein_coding
ENSG00000166828	54297.4	1.23326	0.625676	0.0010475	0.0216186	SCNN1G	sodium channel epithelial 1 gamma subunit [Source:HGNC Symbol;Acc:HGNC:10602]	6340	protein_coding
ENSG00000117215	9833.5	1.29319	0.697944	0.00105214	0.021663	PLA2G2D	phospholipase A2 group IID [Source:HGNC Symbol;Acc:HGNC:9033]	26279	protein_coding
ENSG00000197238	7026.27	-1.02733	0.489488	0.00107876	0.0220183	HIST1H4J	histone cluster 1 H4 family member j [Source:HGNC Symbol;Acc:HGNC:4785]	8363	protein_coding
ENSG00000239855	7306.45	1.24766	0.636499	0.00108216	0.0220398	IGKV1-6	immunoglobulin kappa variable 1-6 [Source:HGNC Symbol;Acc:HGNC:5742]	NA	IG_V_gene
ENSG00000211817	609.005	1.95093	0.488744	0.00108881	0.0221274	TRAV38-2DV8	T-cell receptor alpha variable 38-2/delta variable 8 [Source:HGNC Symbol;Acc:HGNC:12138]	NA	TR_V_gene
ENSG00000124875	9716.19	1.18756	0.642784	0.00109417	0.0222004	CXCL6	C-X-C motif chemokine ligand 6 [Source:HGNC Symbol;Acc:HGNC:10643]	6372	protein_coding
ENSG00000102804	2.69571e+06	1.32944	0.216156	0.00111565	0.0224435	TSC22D1	TSC22 domain family member 1 [Source:HGNC Symbol;Acc:HGNC:16826]	8848	protein_coding
ENSG00000106278	14224.8	1.40011	0.733213	0.00113206	0.0225905	PTPRZ1	protein tyrosine phosphatase, receptor type Z1 [Source:HGNC Symbol;Acc:HGNC:9685]	5803	protein_coding
ENSG00000164825	14727.7	1.21817	0.640839	0.00114524	0.0227295	DEFB1	defensin beta 1 [Source:HGNC Symbol;Acc:HGNC:2766]	1672	protein_coding
ENSG00000157765	8556.79	1.35881	0.762243	0.00114854	0.0227552	SLC34A2	solute carrier family 34 member 2 [Source:HGNC Symbol;Acc:HGNC:11020]	10568	protein_coding
ENSG00000260549	2065.12	1.11167	0.614452	0.00115006	0.0227694	MT1L	metallothionein 1L, pseudogene [Source:HGNC Symbol;Acc:HGNC:7404]	4500	transcribed_unitary_pseudogene
ENSG00000259275	1128.11	-1.01364	0.489809	0.00115499	0.0228142	AC087477.2		NA	lincRNA
ENSG00000205002	3043.24	1.22468	0.695441	0.00118337	0.0230985	AARD	alanine and arginine rich domain containing protein [Source:HGNC Symbol;Acc:HGNC:33842]	441376	protein_coding
ENSG00000211966	12225.8	1.30472	0.679365	0.00120862	0.0234355	IGHV5-51	immunoglobulin heavy variable 5-51 [Source:HGNC Symbol;Acc:HGNC:5659]	NA	IG_V_gene
ENSG00000230707	672.262	-1.28258	0.627051	0.00124588	0.0238505	AL589987.1		NA	processed_pseudogene
ENSG00000042832	21071.3	1.16251	0.671148	0.00125363	0.0239381	TG	thyroglobulin [Source:HGNC Symbol;Acc:HGNC:11764]	7038	protein_coding
ENSG00000197106	3842.06	2.04354	0.418597	0.00125763	0.023961	SLC6A17	solute carrier family 6 member 17 [Source:HGNC Symbol;Acc:HGNC:31399]	388662	protein_coding
ENSG00000137673	342200	1.18736	0.566429	0.00125653	0.023961	MMP7	matrix metallopeptidase 7 [Source:HGNC Symbol;Acc:HGNC:7174]	4316	protein_coding
ENSG00000211685	9930.39	1.16097	0.659107	0.00127728	0.0241081	IGLC7	immunoglobulin lambda constant 7 [Source:HGNC Symbol;Acc:HGNC:5861]	NA	IG_C_gene
ENSG00000165556	10518.1	-1.4262	0.703266	0.00129993	0.0243864	CDX2	caudal type homeobox 2 [Source:HGNC Symbol;Acc:HGNC:1806]	1045	protein_coding
ENSG00000253957	363.451	2.82812	0.769671	0.00131437	0.0245251	IGHV3-22	immunoglobulin heavy variable 3-22 (pseudogene) [Source:HGNC Symbol;Acc:HGNC:5587]	NA	IG_V_pseudogene
ENSG00000213331	4781.73	1.32895	0.768831	0.00131801	0.0245288	AC108073.1		NA	processed_pseudogene
ENSG00000211968	1052.94	1.52556	0.956736	0.00132793	0.0245857	IGHV1-58	immunoglobulin heavy variable 1-58 [Source:HGNC Symbol;Acc:HGNC:5555]	NA	IG_V_gene
ENSG00000177455	1430.93	1.35446	0.820976	0.00133202	0.0246223	CD19	CD19 molecule [Source:HGNC Symbol;Acc:HGNC:1633]	930	protein_coding
ENSG00000172551	4496.67	2.80271	0.512706	0.00134842	0.0247916	MUCL1	mucin like 1 [Source:HGNC Symbol;Acc:HGNC:30588]	118430	protein_coding
ENSG00000172689	301.913	-1.18868	0.595051	0.00135533	0.0248491	MS4A10	membrane spanning 4-domains A10 [Source:HGNC Symbol;Acc:HGNC:13368]	341116	protein_coding
ENSG00000238098	3478.45	-1.55268	0.30737	0.00136119	0.0248562	ABCA17P	ATP binding cassette subfamily A member 17, pseudogene [Source:HGNC Symbol;Acc:HGNC:32972]	650655	transcribed_unitary_pseudogene
ENSG00000167741	35998	1.10906	0.589941	0.00137065	0.0249443	GGT6	gamma-glutamyltransferase 6 [Source:HGNC Symbol;Acc:HGNC:26891]	124975	protein_coding
ENSG00000115221	46248.7	1.09253	0.540792	0.00137213	0.024959	ITGB6	integrin subunit beta 6 [Source:HGNC Symbol;Acc:HGNC:6161]	3694	protein_coding
ENSG00000249170	1970.41	-3.44164	0.396948	0.00137669	0.0250178	AC096713.1		NA	processed_pseudogene
ENSG00000172828	5779.88	1.09438	0.638726	0.00139914	0.0252568	CES3	carboxylesterase 3 [Source:HGNC Symbol;Acc:HGNC:1865]	23491	protein_coding
ENSG00000111981	4271.85	-1.05647	0.537577	0.00141932	0.0254604	ULBP1	UL16 binding protein 1 [Source:HGNC Symbol;Acc:HGNC:14893]	80329	protein_coding
ENSG00000224715	427.621	1.15612	0.707622	0.00142307	0.0255033	Z82186.1		339685	lincRNA
ENSG00000182333	662.092	7.02284	1.79049	0.00143981	0.0256735	LIPF	lipase F, gastric type [Source:HGNC Symbol;Acc:HGNC:6622]	8513	protein_coding
ENSG00000248079	5259.61	-2.44287	0.211646	0.00145145	0.0258275	DPH6-AS1	DPH6 antisense RNA 1 (head to head) [Source:HGNC Symbol;Acc:HGNC:44147]	100507466	lincRNA
ENSG00000211797	610.289	1.15908	0.715274	0.00145605	0.0258726	TRAV17	T-cell receptor alpha variable 17 [Source:HGNC Symbol;Acc:HGNC:12113]	NA	TR_V_gene
ENSG00000182870	1244.57	2.09034	0.472341	0.00148799	0.0262596	GALNT9	polypeptide N-acetylgalactosaminyltransferase 9 [Source:HGNC Symbol;Acc:HGNC:4131]	50614	protein_coding
ENSG00000166959	121489	1.1938	0.656035	0.00151079	0.0264948	MS4A8	membrane spanning 4-domains A8 [Source:HGNC Symbol;Acc:HGNC:13380]	83661	protein_coding
ENSG00000129596	52204.9	1.14463	0.681595	0.00157433	0.0272409	CDO1	cysteine dioxygenase type 1 [Source:HGNC Symbol;Acc:HGNC:1795]	1036	protein_coding
ENSG00000214514	1793.18	1.30165	0.872334	0.00162174	0.0276351	KRT42P	keratin 42 pseudogene [Source:HGNC Symbol;Acc:HGNC:27581]	284116	transcribed_unprocessed_pseudogene
ENSG00000169599	4614.42	-1.27012	0.168938	0.00162459	0.0276525	NFU1	NFU1 iron-sulfur cluster scaffold [Source:HGNC Symbol;Acc:HGNC:16287]	27247	protein_coding
ENSG00000170786	1622.35	4.44855	0.501329	0.0016878	0.028268	SDR16C5	short chain dehydrogenase/reductase family 16C member 5 [Source:HGNC Symbol;Acc:HGNC:30311]	195814	protein_coding
ENSG00000188910	9217.42	1.06287	0.613466	0.00170219	0.028413	GJB3	gap junction protein beta 3 [Source:HGNC Symbol;Acc:HGNC:4285]	2707	protein_coding
ENSG00000241244	5745.96	1.33118	0.837955	0.00174664	0.0288552	IGKV1D-16	immunoglobulin kappa variable 1D-16 [Source:HGNC Symbol;Acc:HGNC:5748]	NA	IG_V_gene
ENSG00000254220	308.528	1.39607	1.02196	0.00176078	0.0289364	IGKV2D-18	immunoglobulin kappa variable 2D-18 (pseudogene) [Source:HGNC Symbol;Acc:HGNC:5794]	NA	IG_V_pseudogene
ENSG00000254126	13863.9	1.07981	0.632161	0.00176472	0.0289842	CD8B2	CD8b2 molecule [Source:HGNC Symbol;Acc:HGNC:1708]	NA	transcribed_unprocessed_pseudogene
ENSG00000007062	16627.1	1.12568	0.658683	0.00176523	0.0289842	PROM1	prominin 1 [Source:HGNC Symbol;Acc:HGNC:9454]	8842	protein_coding
ENSG00000252847	1157.51	-1.05178	0.575438	0.00180792	0.0294919	RNU2-46P	RNA, U2 small nuclear 46, pseudogene [Source:HGNC Symbol;Acc:HGNC:48539]	NA	snRNA
ENSG00000236581	646.355	-2.84954	0.394146	0.00181903	0.0295835	STARD13-AS	STARD13 antisense RNA [Source:HGNC Symbol;Acc:HGNC:40873]	100874241	processed_transcript
ENSG00000054356	1090.38	1.93422	0.48093	0.00182595	0.029632	PTPRN	protein tyrosine phosphatase, receptor type N [Source:HGNC Symbol;Acc:HGNC:9676]	5798	protein_coding
ENSG00000198829	3001.65	1.31779	0.443219	0.00184847	0.0298056	SUCNR1	succinate receptor 1 [Source:HGNC Symbol;Acc:HGNC:4542]	56670	protein_coding
ENSG00000211666	7683.95	1.99143	0.541228	0.00184852	0.0298056	IGLV2-14	immunoglobulin lambda variable 2-14 [Source:HGNC Symbol;Acc:HGNC:5888]	NA	IG_V_gene
ENSG00000125798	5590.59	-1.27906	0.709672	0.00192787	0.0304197	FOXA2	forkhead box A2 [Source:HGNC Symbol;Acc:HGNC:5022]	3170	protein_coding
ENSG00000090932	2131.13	-1.0494	0.588053	0.00194059	0.0305446	DLL3	delta like canonical Notch ligand 3 [Source:HGNC Symbol;Acc:HGNC:2909]	10683	protein_coding
ENSG00000184986	2450.82	-1.00856	0.566918	0.00194833	0.0306123	TMEM121	transmembrane protein 121 [Source:HGNC Symbol;Acc:HGNC:20511]	80757	protein_coding
ENSG00000169876	1132.5	1.24183	0.947683	0.00198921	0.0309458	MUC17	mucin 17, cell surface associated [Source:HGNC Symbol;Acc:HGNC:16800]	140453	protein_coding
ENSG00000266554	3593.53	-1.35784	0.76859	0.00206015	0.0316219	LINC01443	long intergenic non-protein coding RNA 1443 [Source:HGNC Symbol;Acc:HGNC:50768]	400644	lincRNA
ENSG00000203697	11318.9	1.0608	0.716004	0.00206829	0.03164	CAPN8	calpain 8 [Source:HGNC Symbol;Acc:HGNC:1485]	388743	protein_coding
ENSG00000211673	30923.2	1.12452	0.634452	0.00209436	0.0319091	IGLV3-1	immunoglobulin lambda variable 3-1 [Source:HGNC Symbol;Acc:HGNC:5896]	NA	IG_V_gene
ENSG00000211672	312.635	1.37463	1.2034	0.00210688	0.0320479	IGLV4-3	immunoglobulin lambda variable 4-3 [Source:HGNC Symbol;Acc:HGNC:5919]	NA	IG_V_gene
ENSG00000211794	775.768	1.18559	1.02918	0.00231204	0.0337626	TRAV12-3	T-cell receptor alpha variable 12-3 [Source:HGNC Symbol;Acc:HGNC:12107]	NA	TR_V_gene
ENSG00000225775	4544.27	1.01153	0.798954	0.00231281	0.0337626	AL137220.1		NA	lincRNA
ENSG00000172568	1544.34	-1.23039	0.731299	0.00232784	0.0337888	FNDC9	fibronectin type III domain containing 9 [Source:HGNC Symbol;Acc:HGNC:33547]	408263	protein_coding
ENSG00000233215	67330	-1.18183	0.706984	0.00233282	0.0337977	LINC01687	long intergenic non-protein coding RNA 1687 [Source:HGNC Symbol;Acc:HGNC:52474]	101927843	lincRNA
ENSG00000125144	3658.57	1.2133	1.0422	0.00234763	0.0339005	MT1G	metallothionein 1G [Source:HGNC Symbol;Acc:HGNC:7399]	4495	protein_coding
ENSG00000233766	312717	-1.16757	0.703261	0.00236057	0.0340098	AC098617.1		NA	antisense_RNA
ENSG00000128040	977.103	2.17561	0.543062	0.00244012	0.0346377	SPINK2	serine peptidase inhibitor, Kazal type 2 [Source:HGNC Symbol;Acc:HGNC:11245]	6691	protein_coding
ENSG00000149043	2699.63	1.01522	0.845018	0.00246312	0.0348853	SYT8	synaptotagmin 8 [Source:HGNC Symbol;Acc:HGNC:19264]	90019	protein_coding
ENSG00000125965	1226.15	1.86438	0.400484	0.00246683	0.0348902	GDF5	growth differentiation factor 5 [Source:HGNC Symbol;Acc:HGNC:4220]	8200	protein_coding
ENSG00000125968	257109	1.1175	0.63733	0.00248942	0.0350334	ID1	inhibitor of DNA binding 1, HLH protein [Source:HGNC Symbol;Acc:HGNC:5360]	3397	protein_coding
ENSG00000233393	838.691	-2.27315	0.370305	0.00249463	0.0350787	AP000688.2		105369306	lincRNA
ENSG00000104435	8379.42	1.06762	0.97346	0.00250642	0.0351806	STMN2	stathmin 2 [Source:HGNC Symbol;Acc:HGNC:10577]	11075	protein_coding
ENSG00000211807	587.447	1.04782	0.934365	0.00251275	0.0352563	TRAV26-1	T-cell receptor alpha variable 26-1 [Source:HGNC Symbol;Acc:HGNC:12123]	NA	TR_V_gene
ENSG00000234855	486.166	-4.09464	0.455037	0.00256608	0.0357777	SLIT1-AS1	SLIT1 antisense RNA 1 [Source:HGNC Symbol;Acc:HGNC:51198]	100505540	antisense_RNA
ENSG00000217159	242.579	-1.39232	0.860258	0.00259933	0.035951	LARP1P1	La ribonucleoprotein domain family member 1 pseudogene 1 [Source:HGNC Symbol;Acc:HGNC:23183]	NA	processed_pseudogene
ENSG00000113296	366213	1.00024	0.569106	0.00264682	0.036298	THBS4	thrombospondin 4 [Source:HGNC Symbol;Acc:HGNC:11788]	7060	protein_coding
ENSG00000100095	4360.92	2.31977	0.496119	0.00271369	0.0368124	SEZ6L	seizure related 6 homolog like [Source:HGNC Symbol;Acc:HGNC:10763]	23544	protein_coding
ENSG00000105278	1416.1	-2.97297	0.303295	0.002878	0.0378474	ZFR2	zinc finger RNA binding protein 2 [Source:HGNC Symbol;Acc:HGNC:29189]	23217	protein_coding
ENSG00000211669	6586.95	2.72722	0.722553	0.00291396	0.0381534	IGLV3-10	immunoglobulin lambda variable 3-10 [Source:HGNC Symbol;Acc:HGNC:5897]	NA	IG_V_gene
ENSG00000240382	9636.95	1.17784	1.03657	0.00293487	0.0383166	IGKV1-17	immunoglobulin kappa variable 1-17 [Source:HGNC Symbol;Acc:HGNC:5733]	NA	IG_V_gene
ENSG00000149021	37186.6	1.43929	1.43434	0.00303343	0.0390187	SCGB1A1	secretoglobin family 1A member 1 [Source:HGNC Symbol;Acc:HGNC:12523]	7356	protein_coding
ENSG00000171345	869420	1.09941	0.524791	0.00322782	0.0402467	KRT19	keratin 19 [Source:HGNC Symbol;Acc:HGNC:6436]	3880	protein_coding
ENSG00000189056	144433	-1.02762	0.727026	0.00323161	0.0402528	RELN	reelin [Source:HGNC Symbol;Acc:HGNC:9957]	5649	protein_coding
ENSG00000178445	21146.3	-1.134	0.899049	0.00384228	0.0445821	GLDC	glycine decarboxylase [Source:HGNC Symbol;Acc:HGNC:4313]	2731	protein_coding
ENSG00000211965	3973.18	2.53981	0.58219	0.00391874	0.0451351	IGHV3-49	immunoglobulin heavy variable 3-49 [Source:HGNC Symbol;Acc:HGNC:5607]	NA	IG_V_gene
ENSG00000272800	1483.64	-1.98686	0.293467	0.00421195	0.0471551	AC021851.1		NA	lincRNA
ENSG00000259974	17026.6	-2.18071	0.762889	0.00422564	0.0472444	LINC00261	long intergenic non-protein coding RNA 261 [Source:HGNC Symbol;Acc:HGNC:16189]	140828	lincRNA
ENSG00000267262	1002.74	-1.7097	0.308614	0.0043877	0.048374	AC011444.2		NA	antisense_RNA
ENSG00000253641	2558.58	-1.76947	0.342684	0.00460882	0.0499625	LINCR-0001	uncharacterized LINCR-0001 [Source:NCBI gene;Acc:101929191]	101929191	lincRNA

## Sheet: GO_BP_PRAD_MHC_I
Term	Overlap	P-value	Adjusted P-value	Old P-value	Old Adjusted P-value	Odds Ratio	Combined Score	Genes
Neutrophil Chemotaxis (GO:0030593)	13/70	1.81344e-08	2.50128e-05	0	0	9.02944	160.954	CXCL6;CXCL8;EDN3;CCL21;CXCL1;CXCL2;CXCL5;CCL7;SAA1;CCL2;CCL19;S100A9;S100A8
Granulocyte Chemotaxis (GO:0071621)	13/73	3.0766e-08	2.50128e-05	0	0	8.57665	148.349	CXCL6;CXCL8;EDN3;CCL21;CXCL1;CXCL2;CXCL5;CCL7;SAA1;CCL2;CCL19;S100A9;S100A8
Neutrophil Migration (GO:1990266)	13/77	5.978e-08	3.24008e-05	0	0	8.03895	133.709	CXCL6;CXCL8;EDN3;CCL21;CXCL1;CXCL2;CXCL5;CCL7;SAA1;CCL2;CCL19;S100A9;S100A8
B Cell Receptor Signaling Pathway (GO:0050853)	10/46	1.70567e-07	6.93355e-05	0	0	10.9424	170.528	IGHM;CD79A;IGHG4;IGHG1;IGLC7;LCK;CD19;IGHD;CTLA4;NFATC2
Antigen Processing And Presentation Of Endogenous Peptide Antigen Via MHC Class I Via ER Pathway (GO:0002484)	6/13	3.67032e-07	7.45992e-05	0	0	33.5439	497.047	HLA-B;HLA-C;HLA-A;HLA-F;HLA-G;ULBP1
Antigen Processing And Presentation Of Endogenous Peptide Antigen Via MHC Class I Via ER Pathway, TAP-independent (GO:0002486)	6/13	3.67032e-07	7.45992e-05	0	0	33.5439	497.047	HLA-B;HLA-C;HLA-A;HLA-F;HLA-G;ULBP1
Antigen Processing And Presentation Of Endogenous Peptide Antigen Via MHC Class Ib (GO:0002476)	6/13	3.67032e-07	7.45992e-05	0	0	33.5439	497.047	HLA-B;HLA-C;HLA-A;HLA-F;HLA-G;ULBP1
Antigen Processing And Presentation Of Peptide Antigen Via MHC Class Ib (GO:0002428)	6/13	3.67032e-07	7.45992e-05	0	0	33.5439	497.047	HLA-B;HLA-C;HLA-A;HLA-F;HLA-G;ULBP1
Antimicrobial Humoral Response (GO:0019730)	13/100	1.3655e-06	0.000220321	0	0	5.90671	79.7642	CXCL6;IGHM;CXCL8;DEFB1;CXCL1;HLA-A;CXCL2;CXCL5;JCHAIN;PRSS3;S100A9;IGKV3-20;KRT6A
Chemokine-Mediated Signaling Pathway (GO:0070098)	10/57	1.40968e-06	0.000220321	0	0	8.37669	112.852	CCR1;CXCL6;CXCL8;CCL7;CCL21;CCL2;CXCL1;CCL19;CXCL2;CXCL5
Antigen Receptor-Mediated Signaling Pathway (GO:0050851)	15/134	1.49049e-06	0.000220321	0	0	4.99484	67.0129	IGHM;IGLC7;NFATC2;HLA-A;CD3D;IGHG4;CD79A;ZAP70;IGHG1;CD8B;CD8A;LCK;CD19;IGHD;CTLA4
Cellular Response To Chemokine (GO:1990869)	10/59	1.96057e-06	0.000265657	0	0	8.03396	105.585	CCR1;CXCL6;CXCL8;CCL7;CCL21;CCL2;CXCL1;CCL19;CXCL2;CXCL5
Antigen Processing And Presentation Of Endogenous Peptide Antigen (GO:0002483)	6/21	9.774e-06	0.0012225	0	0	15.6474	180.505	HLA-B;HLA-C;HLA-A;HLA-F;HLA-G;ULBP1
Positive Regulation Of T Cell Mediated Cytotoxicity (GO:0001916)	7/33	1.49755e-05	0.00173929	0	0	10.5471	117.169	HLA-B;HLA-C;IL12A;HLA-A;HLA-F;HLA-G;ULBP1
Cellular Response To Zinc Ion (GO:0071294)	5/15	2.42702e-05	0.00263089	0	0	19.5251	207.478	MT1A;MT1L;MT1M;MT1G;MT1E
Regulation Of T Cell Mediated Cytotoxicity (GO:0001914)	7/36	2.74105e-05	0.00278559	0	0	9.45459	99.3165	HLA-B;HLA-C;IL12A;HLA-A;HLA-F;HLA-G;ULBP1
Positive Regulation Of T Cell Mediated Immunity (GO:0002711)	7/43	9.08655e-05	0.00869102	0	0	7.61346	70.8518	HLA-B;HLA-C;IL12A;HLA-A;HLA-F;HLA-G;ULBP1
Cellular Response To Copper Ion (GO:0071280)	5/20	0.000112889	0.0101977	0	0	13.0134	118.28	MT1A;MT1L;MT1M;MT1G;MT1E
Positive Regulation Of Granulocyte Chemotaxis (GO:0071624)	5/21	0.000145113	0.0124186	0	0	12.1994	107.818	CXCL8;CCL21;CCL19;S100A14;THBS4
Response To Lipopolysaccharide (GO:0032496)	13/159	0.000201319	0.0163673	0	0	3.50905	29.8642	CXCL6;CXCL8;GSTP1;CXCL1;NR1D1;CXCL2;CXCL5;CPS1;CCL2;IL12A;S100A14;S100A9;S100A8
Antimicrobial Humoral Immune Response Mediated By Antimicrobial Peptide (GO:0061844)	8/65	0.000220095	0.0170416	0	0	5.50057	46.3228	CXCL6;CXCL8;CXCL1;DEFB1;CXCL2;S100A9;CXCL5;KRT6A
Positive Regulation Of Leukocyte Mediated Cytotoxicity (GO:0001912)	7/51	0.000274449	0.0201318	0	0	6.22663	51.063	HLA-B;HLA-C;IL12A;HLA-A;HLA-F;HLA-G;ULBP1
Response To Copper Ion (GO:0046688)	5/24	0.000284767	0.0201318	0	0	10.2716	83.8557	MT1A;MT1L;MT1M;MT1G;MT1E
Response To Zinc Ion (GO:0010043)	5/25	0.000348639	0.0236203	0	0	9.75752	77.6842	MT1A;MT1L;MT1M;MT1G;MT1E
T Cell Activation (GO:0042110)	10/111	0.000501158	0.0325953	0	0	3.88724	29.5375	ZAP70;CD8B;CCL21;CD8A;IRF4;LCK;CD7;SLAMF7;CCL19;CD3D
Lymphocyte Migration (GO:0072676)	6/41	0.000528466	0.0330494	0	0	6.69914	50.5486	ZAP70;CCL7;CCL21;SAA1;CCL2;CCL19
Negative Regulation Of Natural Killer Cell Mediated Cytotoxicity (GO:0045953)	4/16	0.000569878	0.0343193	0	0	12.9893	97.0315	HLA-B;HLA-A;HLA-F;HLA-G
Negative Regulation Of Viral Process (GO:0048525)	7/61	0.00083313	0.048381	0	0	5.07094	35.9546	BST2;ISG20;IFITM1;APOBEC3G;MX1;ISG15;TRIM31
Positive Regulation Of Neutrophil Chemotaxis (GO:0090023)	4/18	0.00092059	0.0516165	0	0	11.1326	77.8222	CXCL8;CCL21;CCL19;THBS4
Inflammatory Response (GO:0006954)	15/236	0.00100237	0.0543282	0	0	2.67537	18.4745	CCR1;CXCL6;PLA2G2D;CXCL8;CCL21;CXCL1;CXCL2;CXCL5;CCL7;KRT16;CCL2;CCL19;CDO1;S100A9;S100A8
Regulation Of Behavior (GO:0050795)	4/19	0.00114303	0.0599537	0	0	10.3899	70.3817	RELN;GPR171;NR1D1;STRA6
Regulation Of Viral Genome Replication (GO:0045069)	7/67	0.00145931	0.0741511	0	0	4.56244	29.7918	BST2;ISG20;IFITM1;CXCL8;APOBEC3G;MX1;ISG15
Regulation Of Dendritic Cell Differentiation (GO:2001198)	3/10	0.00167263	0.0824151	0	0	16.6715	106.587	TMEM176B;HLA-B;HLA-G
Response To Molecule Of Bacterial Origin (GO:0002237)	7/69	0.00173419	0.082935	0	0	4.41481	28.0659	CXCL8;CPS1;IL12A;S100A14;CXCL2;S100A9;S100A8
Negative Regulation Of Viral Genome Replication (GO:0045071)	6/53	0.00209263	0.0972174	0	0	4.98564	30.7581	BST2;ISG20;IFITM1;APOBEC3G;MX1;ISG15
Positive Regulation Of Neutrophil Migration (GO:1902624)	4/23	0.0024113	0.108911	0	0	8.20084	49.4313	CXCL8;CCL21;CCL19;THBS4
Natural Killer Cell Mediated Cytotoxicity (GO:0042267)	4/24	0.00283661	0.124658	0	0	7.7904	45.6918	GZMB;SLAMF7;CORO1A;ULBP1
Endothelial Cell Migration (GO:0043542)	5/40	0.00316673	0.135503	0	0	5.57143	32.0639	S100A2;ID1;S100P;PRSS3;S100A9
Regulation Of Neutrophil Chemotaxis (GO:0090022)	4/25	0.00331052	0.138023	0	0	7.41905	42.3676	CXCL8;CCL21;CCL19;THBS4
Response To Type II Interferon (GO:0034341)	7/80	0.00403274	0.163931	0	0	3.74744	20.6608	BST2;IFITM1;CCL7;CCL21;UBD;CCL2;CCL19
Cellular Response To Interleukin-1 (GO:0071347)	7/81	0.00432077	0.168627	0	0	3.69661	20.1255	CXCL8;CCL7;CCL21;CCL2;HAS2;CCL19;NR1D1
Positive Regulation Of Receptor-Mediated Endocytosis (GO:0048260)	5/43	0.00435567	0.168627	0	0	5.13079	27.8924	VTN;ANXA2;CCL21;CCL19;B2M
Lymphocyte Chemotaxis (GO:0048247)	5/44	0.00481429	0.182047	0	0	4.99897	26.6754	CCL7;CCL21;SAA1;CCL2;CCL19
Pyroptosis (GO:0070269)	4/28	0.00504894	0.184866	0	0	6.49067	34.3264	GSDMA;IFI27;GZMA;GZMB
Response To Interleukin-1 (GO:0070555)	7/85	0.00563066	0.184866	0	0	3.50632	18.1611	CXCL8;CCL7;CCL21;CCL2;HAS2;CCL19;NR1D1
Defense Response To Bacterium (GO:0042742)	12/204	0.00574774	0.184866	0	0	2.45224	12.651	IGHM;GSDMA;IL12A;DEFB1;ISG15;HLA-A;S100A14;S100A9;S100A8;IGKV3-20;JCHAIN;KRT6A
B Cell Mediated Immunity (GO:0019724)	3/15	0.00577449	0.184866	0	0	9.72255	50.113	CD19;CD27;HLA-G
Positive Regulation Of Endothelial Cell Apoptotic Process (GO:2000353)	3/15	0.00577449	0.184866	0	0	9.72255	50.113	CCL2;FASLG;HLA-G
Epithelial Cell Migration (GO:0010631)	5/46	0.0058325	0.184866	0	0	4.75463	24.4593	S100A2;KRT16;S100P;PRSS3;S100A9
Cytokine-Mediated Signaling Pathway (GO:0019221)	14/257	0.0058564	0.184866	0	0	2.26373	11.6361	CCR1;CXCL6;CXCL8;CCL21;MX1;IL5RA;CXCL1;CXCL2;CXCL5;SOCS1;CCL7;CCL2;IL12A;CCL19
Response To Tumor Necrosis Factor (GO:0034612)	8/108	0.00601203	0.184866	0	0	3.12839	15.9985	CXCL8;CCL7;CCL21;UBD;CCL2;HAS2;NR1D1;CCL19
Positive Regulation Of Epithelial Cell Differentiation Involved In Kidney Development (GO:2000698)	2/5	0.00602577	0.184866	0	0	25.8871	132.327	PROM1;PAX2
Protection From Natural Killer Cell Mediated Cytotoxicity (GO:0042270)	2/5	0.00602577	0.184866	0	0	25.8871	132.327	HLA-B;HLA-G
Regulation Of Blood Vessel Endothelial Cell Proliferation Involved In Sprouting Angiogenesis (GO:1903587)	3/16	0.00697556	0.210042	0	0	8.97421	44.56	PPP1R16B;FGFBP1;IL12A
Antibacterial Humoral Response (GO:0019731)	5/49	0.00763065	0.22559	0	0	4.42977	21.5977	IGHM;DEFB1;HLA-A;IGKV3-20;JCHAIN
Regulation Of Natural Killer Cell Mediated Cytotoxicity (GO:0042269)	4/32	0.0081935	0.236926	0	0	5.56229	26.7235	KLRB1;IL12A;HLA-F;HLA-G
Regulation Of Entry Of Bacterium Into Host Cell (GO:2000535)	2/6	0.00888836	0.236926	0	0	19.4143	91.6942	CXCL8;KRT6A
Regulation Of Natural Killer Cell Cytokine Production (GO:0002727)	2/6	0.00888836	0.236926	0	0	19.4143	91.6942	HLA-F;HLA-G
Negative Regulation Of Dendritic Cell Apoptotic Process (GO:2000669)	2/6	0.00888836	0.236926	0	0	19.4143	91.6942	CCL21;CCL19
Positive Regulation Of Natural Killer Cell Cytokine Production (GO:0002729)	2/6	0.00888836	0.236926	0	0	19.4143	91.6942	HLA-F;HLA-G
Regulation Of T Cell Tolerance Induction (GO:0002664)	2/6	0.00888836	0.236926	0	0	19.4143	91.6942	HLA-B;HLA-G
Cellular Response To Molecule Of Bacterial Origin (GO:0071219)	8/117	0.00958914	0.244962	0	0	2.86875	13.3314	CXCL6;CXCL8;GSTP1;CCL2;CXCL1;NR1D1;CXCL2;CXCL5
Regulation Of Lymphocyte Activation (GO:0051249)	3/18	0.00979244	0.244962	0	0	7.77685	35.9768	LCK;SIT1;CD19
Dendritic Cell Migration (GO:0036336)	3/18	0.00979244	0.244962	0	0	7.77685	35.9768	CCR1;CCL21;CCL19
Neutrophil Activation (GO:0042119)	3/18	0.00979244	0.244962	0	0	7.77685	35.9768	CXCL6;CXCL8;DNASE1L3
Glial Cell Differentiation (GO:0010001)	4/34	0.0101585	0.247216	0	0	5.19093	23.8235	RELN;PTPRZ1;HAPLN3;PAX2
T Cell Receptor Signaling Pathway (GO:0050852)	7/95	0.0101866	0.247216	0	0	3.10627	14.2475	ZAP70;CD8B;CD8A;LCK;CTLA4;HLA-A;CD3D
DNA Catabolic Process (GO:0006308)	3/19	0.0114142	0.258412	0	0	7.29042	32.6093	ISG20;ENDOG;DNASE1L3
Skeletal Muscle Contraction (GO:0003009)	3/19	0.0114142	0.258412	0	0	7.29042	32.6093	JSRP1;STAC2;STAC3
Regulation Of Acute Inflammatory Response (GO:0002673)	3/19	0.0114142	0.258412	0	0	7.29042	32.6093	PLA2G2D;GSTP1;DNASE1L3
Positive Regulation Of Leukocyte Chemotaxis (GO:0002690)	5/54	0.0114279	0.258412	0	0	3.97673	17.7827	CCR1;MSTN;EDN3;IL12A;S100A14
Regulation Of Leukocyte Proliferation (GO:0070663)	2/7	0.0122372	0.258412	0	0	15.5307	68.3858	GSTP1;IL5RA
Glycine Metabolic Process (GO:0006544)	2/7	0.0122372	0.258412	0	0	15.5307	68.3858	GLDC;BAAT
Immunological Synapse Formation (GO:0001771)	2/7	0.0122372	0.258412	0	0	15.5307	68.3858	CCL21;CORO1A
Leukocyte Aggregation (GO:0070486)	2/7	0.0122372	0.258412	0	0	15.5307	68.3858	S100A9;S100A8
Myoblast Migration (GO:0051451)	2/7	0.0122372	0.258412	0	0	15.5307	68.3858	MSTN;THBS4
Positive Regulation Of Dendritic Cell Chemotaxis (GO:2000510)	2/7	0.0122372	0.258412	0	0	15.5307	68.3858	CCL21;IL12A
Negative Regulation Of Viral Life Cycle (GO:1903901)	3/20	0.0131813	0.267291	0	0	6.86122	29.7019	BST2;IFITM1;TRIM31
Cellular Response To Lipid (GO:0071396)	12/228	0.013251	0.267291	0	0	2.17706	9.4129	WNT6;CXCL6;CXCL8;GSTP1;PDK4;CCL2;CXCL1;NR1D1;WNT2;CXCL2;PAX2;CXCL5
Cellular Response To Lipopolysaccharide (GO:0071222)	8/124	0.0133152	0.267291	0	0	2.69466	11.6378	CXCL6;CXCL8;GSTP1;CCL2;CXCL1;NR1D1;CXCL2;CXCL5
Enzyme-Linked Receptor Protein Signaling Pathway (GO:0007167)	8/124	0.0133152	0.267291	0	0	2.69466	11.6378	ZAP70;CD8B;CD8A;LCK;CD7;CASS4;GFRA2;EPHA2
Response To Cadmium Ion (GO:0046686)	3/21	0.0150956	0.299334	0	0	6.47971	27.1717	MT1A;MT1G;MT1E
Apoptotic DNA Fragmentation (GO:0006309)	2/8	0.0160461	0.305235	0	0	12.9416	53.4783	ENDOG;DNASE1L3
Regulation Of Nephron Tubule Epithelial Cell Differentiation (GO:0072182)	2/8	0.0160461	0.305235	0	0	12.9416	53.4783	PROM1;PAX2
Positive Regulation Of Blood Vessel Endothelial Cell Proliferation Involved In Sprouting Angiogenesis (GO:1903589)	2/8	0.0160461	0.305235	0	0	12.9416	53.4783	PPP1R16B;FGFBP1
Regulation Of Receptor-Mediated Endocytosis (GO:0048259)	4/39	0.0163318	0.305235	0	0	4.44823	18.3029	VTN;CCL21;CCL19;B2M
Digestive Tract Development (GO:0048565)	4/39	0.0163318	0.305235	0	0	4.44823	18.3029	CXCL8;CDX2;ZIC3;STRA6
Regulation Of Regulatory T Cell Differentiation (GO:0045589)	3/22	0.0171582	0.309992	0	0	6.13835	24.9541	SOCS1;CTLA4;HLA-G
Cellular Response To Cadmium Ion (GO:0071276)	3/22	0.0171582	0.309992	0	0	6.13835	24.9541	MT1A;MT1G;MT1E
Natural Killer Cell Mediated Immunity (GO:0002228)	3/22	0.0171582	0.309992	0	0	6.13835	24.9541	GZMB;SLAMF7;ULBP1
Positive Regulation Of Epithelial Cell Apoptotic Process (GO:1904037)	3/23	0.0193703	0.34366	0	0	5.83114	22.9981	CCL2;FASLG;HLA-G
Regulation Of Dendritic Cell Apoptotic Process (GO:2000668)	2/9	0.0202899	0.34366	0	0	11.0922	43.2333	CCL21;CCL19
Regulation Of Leukocyte Mediated Cytotoxicity (GO:0001910)	2/9	0.0202899	0.34366	0	0	11.0922	43.2333	KLRB1;DNASE1L3
Response To Type I Interferon (GO:0034340)	2/9	0.0202899	0.34366	0	0	11.0922	43.2333	MX1;ISG15
Lipid Import Into Cell (GO:0140354)	2/9	0.0202899	0.34366	0	0	11.0922	43.2333	PLPPR4;STRA6
Peptidyl-Cysteine Modification (GO:0018198)	2/9	0.0202899	0.34366	0	0	11.0922	43.2333	S100A9;S100A8
Monocyte Chemotaxis (GO:0002548)	4/42	0.0209582	0.351319	0	0	4.09642	15.8336	CCL7;CCL21;CCL2;CCL19
Gliogenesis (GO:0042063)	3/24	0.0217322	0.353366	0	0	5.55318	21.2629	RELN;HAPLN3;PAX2
Positive Regulation Of Natural Killer Cell Mediated Immunity (GO:0002717)	3/24	0.0217322	0.353366	0	0	5.55318	21.2629	IL12A;HLA-F;HLA-G
Protein Kinase B Signaling (GO:0043491)	3/24	0.0217322	0.353366	0	0	5.55318	21.2629	CCL2;PAX2;EPHA2
Regulation Of Glycoprotein Biosynthetic Process (GO:0010559)	2/10	0.0249442	0.386279	0	0	9.70518	35.8229	CCL21;CCL19
Alpha-Amino Acid Biosynthetic Process (GO:1901607)	2/10	0.0249442	0.386279	0	0	9.70518	35.8229	CPS1;BCAT1
Response To Prostaglandin E (GO:0034695)	2/10	0.0249442	0.386279	0	0	9.70518	35.8229	CCL21;CCL19
Negative Regulation Of Natural Killer Cell Mediated Immunity (GO:0002716)	2/10	0.0249442	0.386279	0	0	9.70518	35.8229	HLA-F;HLA-G
Positive Regulation Of Cellular Senescence (GO:2000774)	2/10	0.0249442	0.386279	0	0	9.70518	35.8229	B2M;HLA-G
Negative Regulation Of Endopeptidase Activity (GO:0010951)	5/66	0.02532	0.388399	0	0	3.19245	11.736	VTN;SERPINB1;SPINK2;TIMP1;SERPINB7
Positive Regulation Of Phosphatidylinositol 3-Kinase Activity (GO:0043552)	3/26	0.0269063	0.408875	0	0	5.06977	18.3292	CCL21;CD19;CCL19
Regulation Of Endopeptidase Activity (GO:0052548)	5/69	0.0299724	0.439252	0	0	3.04233	10.6709	VTN;SERPINB1;TIMP1;SERPINB7;PSMB9
Macrophage Chemotaxis (GO:0048246)	2/11	0.0299858	0.439252	0	0	8.62638	30.253	SAA1;CCL2
Negative Regulation Of Leukocyte Apoptotic Process (GO:2000107)	2/11	0.0299858	0.439252	0	0	8.62638	30.253	CCL21;CCL19
Regulation Of CD4-positive, Alpha-Beta T Cell Differentiation (GO:0043370)	2/11	0.0299858	0.439252	0	0	8.62638	30.253	SOCS1;IRF4
Cellular Response To Tumor Necrosis Factor (GO:0071356)	7/119	0.0310988	0.451488	0	0	2.43763	8.45999	CXCL8;CCL7;CCL21;CCL2;HAS2;NR1D1;CCL19
Sulfur Compound Biosynthetic Process (GO:0044272)	5/70	0.0316348	0.455206	0	0	2.99538	10.3445	GGT6;CHST11;GSTP1;B3GNT3;CDO1
Myeloid Leukocyte Differentiation (GO:0002573)	5/71	0.0333539	0.475732	0	0	2.94984	10.0312	SOCS1;UBD;MT1G;CCL19;EPHA2
Defense Response To Symbiont (GO:0140546)	8/148	0.0340946	0.482069	0	0	2.22995	7.53416	BST2;ISG20;IFITM1;IFI27;APOBEC3G;MX1;ISG15;TRIM31
Detection Of Bacterium (GO:0016045)	2/12	0.0353923	0.483596	0	0	7.76335	25.9394	HLA-B;HLA-A
Granulocyte Activation (GO:0036230)	2/12	0.0353923	0.483596	0	0	7.76335	25.9394	CXCL6;CXCL8
Macrophage Migration (GO:1905517)	2/12	0.0353923	0.483596	0	0	7.76335	25.9394	SAA1;CCL2
Positive Regulation Of Voltage-Gated Calcium Channel Activity (GO:1901387)	2/12	0.0353923	0.483596	0	0	7.76335	25.9394	STAC2;STAC3
Morphogenesis Of An Epithelium (GO:0002009)	3/29	0.0357861	0.484902	0	0	4.48411	14.933	WNT10A;KRT16;KRT6A
Response To Cytokine (GO:0034097)	7/125	0.0390361	0.520328	0	0	2.31296	7.50156	BST2;IFITM1;UBD;MX1;ISG15;TIMP1;FOXA2
Positive Regulation Of Lipid Kinase Activity (GO:0090218)	3/30	0.0390406	0.520328	0	0	4.31781	14.0033	CCL21;CD19;CCL19
Glomerular Filtration (GO:0003094)	2/13	0.0411422	0.539493	0	0	7.05723	22.5176	IGKV3-20;JCHAIN
Positive Regulation Of Glycoprotein Biosynthetic Process (GO:0010560)	2/13	0.0411422	0.539493	0	0	7.05723	22.5176	CCL21;CCL19
Positive Regulation Of Mononuclear Cell Migration (GO:0071677)	3/31	0.0424401	0.552061	0	0	4.16339	13.1549	CCR1;IL12A;S100A14
Calcium Ion Homeostasis (GO:0055074)	6/102	0.044243	0.570946	0	0	2.43474	7.59166	CCR1;CASR;EDN3;CCL7;S100A14;CCL19
Serine Family Amino Acid Metabolic Process (GO:0009069)	2/14	0.0472147	0.590547	0	0	6.46879	19.7495	BAAT;CDO1
Mammary Gland Epithelium Development (GO:0061180)	2/14	0.0472147	0.590547	0	0	6.46879	19.7495	WNT2;EPHA2
Negative Regulation Of T Cell Mediated Immunity (GO:0002710)	2/14	0.0472147	0.590547	0	0	6.46879	19.7495	HLA-F;HLA-G
Negative Regulation Of Leukocyte Mediated Cytotoxicity (GO:0001911)	2/14	0.0472147	0.590547	0	0	6.46879	19.7495	HLA-F;HLA-G
Positive Regulation Of Cytokine Production Involved In Immune Response (GO:0002720)	3/33	0.049667	0.613775	0	0	3.88543	11.6657	HLA-A;HLA-F;HLA-G
Positive Regulation Of Cellular Metabolic Process (GO:0031325)	4/56	0.0524215	0.613775	0	0	2.99138	8.81991	ACE2;CXCL8;B2M;HLA-G
Regulation Of Phosphatidylinositol 3-Kinase Activity (GO:0043551)	3/34	0.0534904	0.613775	0	0	3.7599	11.0099	CCL21;CD19;CCL19
Response To Estrogen (GO:0043627)	3/34	0.0534904	0.613775	0	0	3.7599	11.0099	SLC34A2;KRT19;ARID5A
Alpha-Beta T Cell Activation (GO:0046631)	2/15	0.0535902	0.613775	0	0	5.97089	17.4731	HLA-A;CD3D
Cellular Glucuronidation (GO:0052695)	2/15	0.0535902	0.613775	0	0	5.97089	17.4731	UGT2B15;UGT2B7
Regulation Of Systemic Arterial Blood Pressure By Hormone (GO:0001990)	2/15	0.0535902	0.613775	0	0	5.97089	17.4731	ACE2;EDN3
Renal Filtration (GO:0097205)	2/15	0.0535902	0.613775	0	0	5.97089	17.4731	IGKV3-20;JCHAIN
Dendritic Cell Chemotaxis (GO:0002407)	2/15	0.0535902	0.613775	0	0	5.97089	17.4731	CCR1;CCL21
Glucuronate Metabolic Process (GO:0019585)	2/15	0.0535902	0.613775	0	0	5.97089	17.4731	UGT2B15;UGT2B7
Negative Regulation Of Type I Interferon-Mediated Signaling Pathway (GO:0060339)	2/15	0.0535902	0.613775	0	0	5.97089	17.4731	ISG15;DCST1
Positive Regulation Of T Cell Activation (GO:0050870)	6/107	0.0536015	0.613775	0	0	2.31361	6.77004	ZAP70;LCK;CCL2;HLA-A;CCL19;B2M
Cellular Response To Metal Ion (GO:0071248)	7/135	0.055001	0.625395	0	0	2.13116	6.18123	MT1A;MT1L;MT1M;MT1G;B2M;SYT8;MT1E
Inorganic Anion Transport (GO:0015698)	4/58	0.0582694	0.649829	0	0	2.8803	8.18776	SLC34A2;SLC5A8;SLC4A1;BEST1
Response To Lipid (GO:0033993)	6/110	0.0597509	0.649829	0	0	2.24652	6.32974	CPS1;IL12A;S100A14;ASCL1;S100A9;S100A8
Regulation Of Interleukin-1 Production (GO:0032652)	2/16	0.0602494	0.649829	0	0	5.54411	15.5749	IGHD;SAA1
Apoptotic Nuclear Changes (GO:0030262)	2/16	0.0602494	0.649829	0	0	5.54411	15.5749	ENDOG;DNASE1L3
Negative Regulation Of Anoikis (GO:2000811)	2/16	0.0602494	0.649829	0	0	5.54411	15.5749	CEACAM5;PDK4
Prostanoid Metabolic Process (GO:0006692)	2/16	0.0602494	0.649829	0	0	5.54411	15.5749	HPGD;GSTP1
Regulation Of NMDA Receptor Activity (GO:2000310)	2/16	0.0602494	0.649829	0	0	5.54411	15.5749	RELN;CCL2
Blood Vessel Diameter Maintenance (GO:0097746)	3/36	0.0615459	0.649829	0	0	3.53166	9.84618	ACE2;EDN3;CPS1
Negative Regulation Of Protein Kinase B Signaling (GO:0051898)	3/36	0.0615459	0.649829	0	0	3.53166	9.84618	MSTN;HLA-G;EPHA2
Negative Regulation Of Sequestering Of Calcium Ion (GO:0051283)	3/36	0.0615459	0.649829	0	0	3.53166	9.84618	CCL21;LCK;CCL19
Positive Regulation Of Signaling Receptor Activity (GO:2000273)	3/36	0.0615459	0.649829	0	0	3.53166	9.84618	RELN;CCL2;AREG
Response To Retinoic Acid (GO:0032526)	4/60	0.0644507	0.666007	0	0	2.77714	7.61452	WNT6;ASCL1;WNT2;PAX2
Negative Regulation Of Peptidase Activity (GO:0010466)	4/60	0.0644507	0.666007	0	0	2.77714	7.61452	VTN;SERPINB1;TIMP1;SERPINB7
Negative Regulation Of Endothelial Cell Proliferation (GO:0001937)	3/37	0.065773	0.666007	0	0	3.42762	9.32841	ATOH8;CCL2;IL12A
Base Conversion Or Substitution Editing (GO:0016553)	2/17	0.0671742	0.666007	0	0	5.17424	13.9729	APOBEC3G;ADARB2
Regulation Of Single Stranded Viral RNA Replication Via Double Stranded DNA Intermediate (GO:0045091)	2/17	0.0671742	0.666007	0	0	5.17424	13.9729	CXCL8;APOBEC3G
Response To Interferon-Alpha (GO:0035455)	2/17	0.0671742	0.666007	0	0	5.17424	13.9729	BST2;IFITM1
Sulfur Amino Acid Metabolic Process (GO:0000096)	2/17	0.0671742	0.666007	0	0	5.17424	13.9729	CPS1;CDO1
Positive Regulation Of Leukocyte Proliferation (GO:0070665)	2/17	0.0671742	0.666007	0	0	5.17424	13.9729	IL5RA;IL12A
Positive Regulation Of Lymphocyte Chemotaxis (GO:0140131)	2/17	0.0671742	0.666007	0	0	5.17424	13.9729	CCL21;CCL7
Positive Regulation Of Regulatory T Cell Differentiation (GO:0045591)	2/17	0.0671742	0.666007	0	0	5.17424	13.9729	SOCS1;HLA-G
Positive Regulation Of Protein Tyrosine Kinase Activity (GO:0061098)	3/38	0.0701296	0.68932	0	0	3.32951	8.84788	RELN;CASS4;AREG
Positive Regulation Of Apoptotic Signaling Pathway (GO:2001235)	4/62	0.0709606	0.68932	0	0	2.6811	7.09321	TNFRSF12A;LCK;S100A9;S100A8
Regulation Of T Cell Activation (GO:0050863)	4/62	0.0709606	0.68932	0	0	2.6811	7.09321	SIT1;LCK;CCL2;B2M
Antigen Processing And Presentation Of Peptide Antigen Via MHC Class I (GO:0002474)	2/18	0.0743469	0.68932	0	0	4.8506	12.6068	HLA-A;B2M
Negative Regulation Of Viral Entry Into Host Cell (GO:0046597)	2/18	0.0743469	0.68932	0	0	4.8506	12.6068	IFITM1;TRIM31
Positive Regulation Of Monocyte Chemotaxis (GO:0090026)	2/18	0.0743469	0.68932	0	0	4.8506	12.6068	CCR1;S100A14
Positive Regulation Of Natural Killer Cell Activation (GO:0032816)	2/18	0.0743469	0.68932	0	0	4.8506	12.6068	IL12A;HLA-F
Regulation Of T Cell Cytokine Production (GO:0002724)	2/18	0.0743469	0.68932	0	0	4.8506	12.6068	HLA-A;HLA-F
Release Of Sequestered Calcium Ion Into Cytosol (GO:0051209)	3/39	0.0746127	0.68932	0	0	3.23686	8.40109	CCL21;LCK;FASLG
Retina Homeostasis (GO:0001895)	3/39	0.0746127	0.68932	0	0	3.23686	8.40109	PIP;B2M;JCHAIN
Negative Regulation Of Lymphocyte Proliferation (GO:0050672)	3/39	0.0746127	0.68932	0	0	3.23686	8.40109	PLA2G2D;CTLA4;HLA-G
Positive Regulation Of Intrinsic Apoptotic Signaling Pathway (GO:2001244)	3/39	0.0746127	0.68932	0	0	3.23686	8.40109	LCK;S100A9;S100A8
Regulation Of Granulocyte Chemotaxis (GO:0071622)	2/19	0.0817508	0.689605	0	0	4.56503	11.4312	MSTN;S100A14
Response To Fatty Acid (GO:0070542)	2/19	0.0817508	0.689605	0	0	4.56503	11.4312	GLDC;PDK4
Dopaminergic Neuron Differentiation (GO:0071542)	2/19	0.0817508	0.689605	0	0	4.56503	11.4312	WNT2;FOXA2
Inositol Phosphate-Mediated Signaling (GO:0048016)	2/19	0.0817508	0.689605	0	0	4.56503	11.4312	EDN3;NFATC2
Negative Regulation Of Protein Dephosphorylation (GO:0035308)	2/19	0.0817508	0.689605	0	0	4.56503	11.4312	PPP1R16B;FKBP1B
Positive Regulation Of Alpha-Beta T Cell Activation (GO:0046635)	2/19	0.0817508	0.689605	0	0	4.56503	11.4312	IL12A;HLA-A
Cellular Response To Retinoic Acid (GO:0071300)	3/41	0.0839472	0.689605	0	0	3.06618	7.59668	WNT6;WNT2;PAX2
Cellular Response To Type II Interferon (GO:0071346)	4/66	0.0849422	0.689605	0	0	2.50761	6.18323	CCL7;CCL21;CCL2;CCL19
Activation Of Cysteine-Type Endopeptidase Activity Involved In Apoptotic Process (GO:0006919)	4/67	0.0886327	0.689605	0	0	2.46768	5.97982	LCK;FASLG;S100A9;S100A8
Extrinsic Apoptotic Signaling Pathway (GO:0097191)	4/67	0.0886327	0.689605	0	0	2.46768	5.97982	IFI27;CD27;FASLG;IL12A
T Cell Mediated Immunity (GO:0002456)	2/20	0.0893696	0.689605	0	0	4.3112	10.4114	CD8A;HLA-A
Calcium-Mediated Signaling Using Intracellular Calcium Source (GO:0035584)	2/20	0.0893696	0.689605	0	0	4.3112	10.4114	FKBP1B;DEFB1
Response To Ketone (GO:1901654)	2/20	0.0893696	0.689605	0	0	4.3112	10.4114	CCL21;CCL19
Positive Regulation Of Epithelial Cell Differentiation (GO:0030858)	2/20	0.0893696	0.689605	0	0	4.3112	10.4114	IL20;ATOH8
Intermediate Filament Organization (GO:0045109)	4/68	0.0923994	0.689605	0	0	2.429	5.78499	KRT19;KRT16;KRT7;KRT6A
Regulation Of Endothelial Cell Apoptotic Process (GO:2000351)	3/43	0.0937524	0.689605	0	0	2.91257	6.89435	CCL2;FASLG;HLA-G
Negative Regulation Of Growth (GO:0045926)	6/124	0.0937584	0.689605	0	0	1.97856	4.68331	BST2;MT1A;MT1L;MT1M;MT1G;MT1E
Cellular Response To Transforming Growth Factor Beta Stimulus (GO:0071560)	5/96	0.0952282	0.689605	0	0	2.13669	5.02438	WNT10A;HPGD;ID1;WNT2;GDF5
Positive Regulation Of Natural Killer Cell Mediated Cytotoxicity (GO:0045954)	2/21	0.0971879	0.689605	0	0	4.08408	9.52045	IL12A;HLA-F
Regulation Of Anoikis (GO:2000209)	2/21	0.0971879	0.689605	0	0	4.08408	9.52045	CEACAM5;PDK4
Cellular Response To Growth Factor Stimulus (GO:0071363)	7/155	0.0976381	0.689605	0	0	1.84126	4.28368	WNT10A;CXCL8;STMN2;MT1G;CCL2;HAS2;WNT2
Positive Regulation Of Chemotaxis (GO:0050921)	3/44	0.0988236	0.689605	0	0	2.84139	6.57617	CCL21;EDN3;CCL19
Positive Regulation Of Leukocyte Cell-Cell Adhesion (GO:1903039)	3/44	0.0988236	0.689605	0	0	2.84139	6.57617	LCK;CCL2;HAS2
Regulation Of Neural Precursor Cell Proliferation (GO:2000177)	2/22	0.105191	0.689605	0	0	3.87968	8.73696	PTPRZ1;RASSF10
Dendritic Cell Differentiation (GO:0097028)	2/22	0.105191	0.689605	0	0	3.87968	8.73696	UBD;CCL19
Positive Regulation Of Synaptic Transmission, Glutamatergic (GO:0051968)	2/22	0.105191	0.689605	0	0	3.87968	8.73696	RELN;CCL2
Defense Response To Virus (GO:0051607)	8/189	0.106092	0.689605	0	0	1.72117	3.86136	BST2;ISG20;IFITM1;IFI27;APOBEC3G;MX1;ISG15;TRIM31
Positive Regulation Of Cell Motility (GO:2000147)	9/221	0.107697	0.689605	0	0	1.65386	3.68552	CCR1;MMP7;CCL21;CCL7;CASS4;HAS2;CCL19;EPHA2;SMIM22
Intracellular Monoatomic Cation Homeostasis (GO:0030003)	8/190	0.108473	0.689605	0	0	1.71163	3.80196	CCR1;SCNN1G;CASR;EDN3;CCL7;LCK;CCL19;B2M
T Cell Differentiation (GO:0030217)	3/46	0.109287	0.689605	0	0	2.70895	5.99702	ZAP70;CD8A;LCK
Positive Regulation Of Cell-Cell Adhesion (GO:0022409)	3/46	0.109287	0.689605	0	0	2.70895	5.99702	LCK;FSTL3;FOXA2
Positive Regulation Of Peptidyl-Tyrosine Phosphorylation (GO:0050731)	6/130	0.110952	0.689605	0	0	1.88224	4.13841	VTN;IL20;RELN;CASS4;IL12A;THBS4
Endocrine System Development (GO:0035270)	2/23	0.113364	0.689605	0	0	3.69474	8.04401	TG;STRA6
Long-Chain Fatty Acid Transport (GO:0015909)	2/23	0.113364	0.689605	0	0	3.69474	8.04401	FABP4;MFSD2A
Regulation Of Wound Healing (GO:0061041)	3/47	0.114673	0.689605	0	0	2.64725	5.73308	VTN;TNFRSF12A;FOXA2
Positive Regulation Of Lymphocyte Activation (GO:0051251)	3/47	0.114673	0.689605	0	0	2.64725	5.73308	LCK;CCL2;IL12A
Regulation Of Circadian Sleep/Wake Cycle (GO:0042749)	1/5	0.119819	0.689605	0	0	9.68787	20.5555	NR1D1
ISG15-protein Conjugation (GO:0032020)	1/5	0.119819	0.689605	0	0	9.68787	20.5555	ISG15
Regulation Of Natural Killer Cell Mediated Immunity (GO:0002715)	1/5	0.119819	0.689605	0	0	9.68787	20.5555	KLRB1
Astrocyte Differentiation (GO:0048708)	1/5	0.119819	0.689605	0	0	9.68787	20.5555	S100A9
Autocrine Signaling (GO:0035425)	1/5	0.119819	0.689605	0	0	9.68787	20.5555	S100A9
Regulation Of Plasma Membrane Repair (GO:1905684)	1/5	0.119819	0.689605	0	0	9.68787	20.5555	ANXA2
Regulation Of Serine-Type Endopeptidase Activity (GO:1900003)	1/5	0.119819	0.689605	0	0	9.68787	20.5555	SPINK2
Regulation Of Tooth Mineralization (GO:0070170)	1/5	0.119819	0.689605	0	0	9.68787	20.5555	WNT6
Regulation Of Type B Pancreatic Cell Proliferation (GO:0061469)	1/5	0.119819	0.689605	0	0	9.68787	20.5555	PTPRN
Cerebral Cortex Cell Migration (GO:0021795)	1/5	0.119819	0.689605	0	0	9.68787	20.5555	RELN
Renal Filtration Cell Differentiation (GO:0061318)	1/5	0.119819	0.689605	0	0	9.68787	20.5555	PROM1
Determination Of Liver Left/Right Asymmetry (GO:0071910)	1/5	0.119819	0.689605	0	0	9.68787	20.5555	ZIC3
Ear Development (GO:0043583)	1/5	0.119819	0.689605	0	0	9.68787	20.5555	STRA6
Embryonic Brain Development (GO:1990403)	1/5	0.119819	0.689605	0	0	9.68787	20.5555	MFSD2A
Epithelial Tube Formation (GO:0072175)	1/5	0.119819	0.689605	0	0	9.68787	20.5555	PAX2
Establishment Of Lymphocyte Polarity (GO:0001767)	1/5	0.119819	0.689605	0	0	9.68787	20.5555	CCL21
Tongue Development (GO:0043586)	1/5	0.119819	0.689605	0	0	9.68787	20.5555	WNT10A
Glomerular Epithelial Cell Differentiation (GO:0072311)	1/5	0.119819	0.689605	0	0	9.68787	20.5555	PROM1
Type B Pancreatic Cell Proliferation (GO:0044342)	1/5	0.119819	0.689605	0	0	9.68787	20.5555	SERPINB1
Urea Cycle (GO:0000050)	1/5	0.119819	0.689605	0	0	9.68787	20.5555	CPS1
Valine Metabolic Process (GO:0006573)	1/5	0.119819	0.689605	0	0	9.68787	20.5555	BCAT1
Vocal Learning (GO:0042297)	1/5	0.119819	0.689605	0	0	9.68787	20.5555	STRA6
Imitative Learning (GO:0098596)	1/5	0.119819	0.689605	0	0	9.68787	20.5555	STRA6
Inclusion Body Assembly (GO:0070841)	1/5	0.119819	0.689605	0	0	9.68787	20.5555	UBD
Insulin Processing (GO:0030070)	1/5	0.119819	0.689605	0	0	9.68787	20.5555	PCSK2
Interleukin-27-Mediated Signaling Pathway (GO:0070106)	1/5	0.119819	0.689605	0	0	9.68787	20.5555	MX1
Interleukin-5-Mediated Signaling Pathway (GO:0038043)	1/5	0.119819	0.689605	0	0	9.68787	20.5555	IL5RA
Intracellular Phosphate Ion Homeostasis (GO:0030643)	1/5	0.119819	0.689605	0	0	9.68787	20.5555	SLC34A2
Mesenchymal Cell Differentiation Involved In Kidney Development (GO:0072161)	1/5	0.119819	0.689605	0	0	9.68787	20.5555	PAX2
Mesenchymal To Epithelial Transition Involved In Metanephros Morphogenesis (GO:0003337)	1/5	0.119819	0.689605	0	0	9.68787	20.5555	PAX2
Mesodermal Cell Fate Commitment (GO:0001710)	1/5	0.119819	0.689605	0	0	9.68787	20.5555	PAX2
Metanephric Collecting Duct Development (GO:0072205)	1/5	0.119819	0.689605	0	0	9.68787	20.5555	PAX2
Negative Regulation Of Astrocyte Differentiation (GO:0048712)	1/5	0.119819	0.689605	0	0	9.68787	20.5555	NR1D1
Negative Regulation Of Trophoblast Cell Migration (GO:1901164)	1/5	0.119819	0.689605	0	0	9.68787	20.5555	TIMP1
poly-N-acetyllactosamine Metabolic Process (GO:0030309)	1/5	0.119819	0.689605	0	0	9.68787	20.5555	B3GNT3
Positive Regulation Of Antigen Processing And Presentation (GO:0002579)	1/5	0.119819	0.689605	0	0	9.68787	20.5555	CCL21
Positive Regulation Of Dendritic Cell Antigen Processing And Presentation (GO:0002606)	1/5	0.119819	0.689605	0	0	9.68787	20.5555	CCL21
Positive Regulation Of Natural Killer Cell Mediated Cytotoxicity Directed Against Tumor Cell Target (GO:0002860)	1/5	0.119819	0.689605	0	0	9.68787	20.5555	IL12A
Positive Regulation Of Natural Killer Cell Mediated Immune Response To Tumor Cell (GO:0002857)	1/5	0.119819	0.689605	0	0	9.68787	20.5555	IL12A
Positive Regulation Of Receptor Binding (GO:1900122)	1/5	0.119819	0.689605	0	0	9.68787	20.5555	B2M
Positive Regulation Of Vesicle Fusion (GO:0031340)	1/5	0.119819	0.689605	0	0	9.68787	20.5555	ANXA2
Pronephros Development (GO:0048793)	1/5	0.119819	0.689605	0	0	9.68787	20.5555	PAX2
Protein Modification By Small Protein Conjugation Or Removal (GO:0070647)	1/5	0.119819	0.689605	0	0	9.68787	20.5555	UBD
Regulation Of NK T Cell Activation (GO:0051133)	1/5	0.119819	0.689605	0	0	9.68787	20.5555	IL12A
Regulation Of Intrinsic Apoptotic Signaling Pathway (GO:2001242)	3/48	0.120157	0.689605	0	0	2.58829	5.48448	LCK;S100A9;S100A8
Cell Morphogenesis Involved In Differentiation (GO:0000904)	2/24	0.121694	0.689605	0	0	3.52662	7.42792	RELN;EPHA2
Regulation Of Ryanodine-Sensitive Calcium-Release Channel Activity (GO:0060314)	2/24	0.121694	0.689605	0	0	3.52662	7.42792	JSRP1;FKBP1B
Eosinophil Chemotaxis (GO:0048245)	2/24	0.121694	0.689605	0	0	3.52662	7.42792	CCL7;CCL2
Eosinophil Migration (GO:0072677)	2/24	0.121694	0.689605	0	0	3.52662	7.42792	CCL7;CCL2
Apoptotic Process (GO:0006915)	9/228	0.123688	0.689605	0	0	1.60042	3.34486	IFI27L2;IFI27;GZMA;MX1;MAL;GZMB;NOX5;FASLG;GZMH
Cell Morphogenesis Involved In Neuron Differentiation (GO:0048667)	4/77	0.12953	0.689605	0	0	2.12855	4.35042	PLPPR4;NRCAM;PAX2;MFSD2A
Chloride Transport (GO:0006821)	4/77	0.12953	0.689605	0	0	2.12855	4.35042	SLC5A8;SLC4A1;APOL1;BEST1
Regulation Of Protein Kinase B Signaling (GO:0051896)	6/136	0.129633	0.689605	0	0	1.79481	3.66688	MSTN;CCL21;CASS4;CCL19;HLA-G;EPHA2
Regulation Of Monocyte Chemotaxis (GO:0090025)	2/25	0.130168	0.689605	0	0	3.37312	6.87754	CCR1;S100A14
Peptide Hormone Secretion (GO:0030072)	2/25	0.130168	0.689605	0	0	3.37312	6.87754	EDN3;PTPRN
Regulation Of Interleukin-12 Production (GO:0032655)	3/50	0.131405	0.689605	0	0	2.4779	5.02882	HLA-B;CCL19;HLA-G
Proteolysis Involved In Protein Catabolic Process (GO:0051603)	4/78	0.133991	0.689605	0	0	2.09968	4.22031	GZMA;GZMB;ISG15;NR1D1
SMAD Protein Signal Transduction (GO:0060395)	3/51	0.137163	0.689605	0	0	2.42615	4.81976	MSTN;ATOH8;GDF5
Regulation Of Release Of Sequestered Calcium Ion Into Cytosol (GO:0051279)	3/51	0.137163	0.689605	0	0	2.42615	4.81976	JSRP1;CD19;FKBP1B
Positive Regulation Of Protein Localization To Cell Periphery (GO:1904377)	3/51	0.137163	0.689605	0	0	2.42615	4.81976	STAC2;STAC3;EPHA2
Positive Regulation Of Protein Localization To Plasma Membrane (GO:1903078)	3/51	0.137163	0.689605	0	0	2.42615	4.81976	STAC2;STAC3;EPHA2
Positive Regulation Of Endocytosis (GO:0045807)	4/79	0.138514	0.689605	0	0	2.07157	4.09505	VTN;CCL21;CCL19;B2M
Positive Regulation Of Protein Localization To Membrane (GO:1905477)	4/79	0.138514	0.689605	0	0	2.07157	4.09505	STAC2;STAC3;GZMB;EPHA2
Regulation Of Epidermal Growth Factor-Activated Receptor Activity (GO:0007176)	2/26	0.138774	0.689605	0	0	3.2324	6.38371	GPRC5A;AREG
Camera-Type Eye Development (GO:0043010)	2/26	0.138774	0.689605	0	0	3.2324	6.38371	PAX2;STRA6
Negative Regulation Of Catalytic Activity (GO:0043086)	2/26	0.138774	0.689605	0	0	3.2324	6.38371	GZMA;TIMP1
Negative Regulation Of Interleukin-1 Beta Production (GO:0032691)	2/26	0.138774	0.689605	0	0	3.2324	6.38371	SERPINB1;GSTP1
Intracellular Calcium Ion Homeostasis (GO:0006874)	6/139	0.139506	0.689605	0	0	1.75405	3.45486	CCR1;CASR;EDN3;CCL7;FKBP1B;CCL19
Actin Filament Reorganization (GO:0090527)	1/6	0.142005	0.689605	0	0	7.7499	15.127	CASS4
Adenosine To Inosine Editing (GO:0006382)	1/6	0.142005	0.689605	0	0	7.7499	15.127	ADARB2
Regulation Of Metallopeptidase Activity (GO:1905048)	1/6	0.142005	0.689605	0	0	7.7499	15.127	TIMP1
Antigen Processing And Presentation Of Endogenous Peptide Antigen Via MHC Class I (GO:0019885)	1/6	0.142005	0.689605	0	0	7.7499	15.127	HLA-A
Antigen Processing And Presentation Of Exogenous Peptide Antigen Via MHC Class I (GO:0042590)	1/6	0.142005	0.689605	0	0	7.7499	15.127	HLA-A
Regulation Of Natural Killer Cell Chemotaxis (GO:2000501)	1/6	0.142005	0.689605	0	0	7.7499	15.127	CCL7
Regulation Of Skeletal Muscle Satellite Cell Proliferation (GO:0014842)	1/6	0.142005	0.689605	0	0	7.7499	15.127	MSTN
Regulation Of Systemic Arterial Blood Pressure By Renin-Angiotensin (GO:0003081)	1/6	0.142005	0.689605	0	0	7.7499	15.127	ACE2
Regulation Of Vascular Associated Smooth Muscle Cell Differentiation (GO:1905063)	1/6	0.142005	0.689605	0	0	7.7499	15.127	NFATC2
Citrulline Metabolic Process (GO:0000052)	1/6	0.142005	0.689605	0	0	7.7499	15.127	CPS1
Definitive Hemopoiesis (GO:0060216)	1/6	0.142005	0.689605	0	0	7.7499	15.127	MFAP5
Determination Of Digestive Tract Left/Right Asymmetry (GO:0071907)	1/6	0.142005	0.689605	0	0	7.7499	15.127	ZIC3
Epithelial Cell Differentiation Involved In Kidney Development (GO:0035850)	1/6	0.142005	0.689605	0	0	7.7499	15.127	PAX2
Glucan Catabolic Process (GO:0009251)	1/6	0.142005	0.689605	0	0	7.7499	15.127	MGAM
Ureter Development (GO:0072189)	1/6	0.142005	0.689605	0	0	7.7499	15.127	PAX2
Vascular Associated Smooth Muscle Contraction (GO:0014829)	1/6	0.142005	0.689605	0	0	7.7499	15.127	EDN3
Hyaluronan Biosynthetic Process (GO:0030213)	1/6	0.142005	0.689605	0	0	7.7499	15.127	HAS2
Insulin Secretion Involved In Cellular Response To Glucose Stimulus (GO:0035773)	1/6	0.142005	0.689605	0	0	7.7499	15.127	PTPRN
Keratinocyte Proliferation (GO:0043616)	1/6	0.142005	0.689605	0	0	7.7499	15.127	SDR16C5
Metanephric Nephron Tubule Development (GO:0072234)	1/6	0.142005	0.689605	0	0	7.7499	15.127	PAX2
Negative Regulation Of Acute Inflammatory Response (GO:0002674)	1/6	0.142005	0.689605	0	0	7.7499	15.127	GSTP1
Negative Regulation Of Blood Vessel Endothelial Cell Proliferation Involved In Sprouting Angiogenesis (GO:1903588)	1/6	0.142005	0.689605	0	0	7.7499	15.127	IL12A
Negative Regulation Of Heart Rate (GO:0010459)	1/6	0.142005	0.689605	0	0	7.7499	15.127	FKBP1B
Negative Regulation Of Membrane Protein Ectodomain Proteolysis (GO:0051045)	1/6	0.142005	0.689605	0	0	7.7499	15.127	TIMP1
Negative Regulation Of Stress-Activated Protein Kinase Signaling Cascade (GO:0070303)	1/6	0.142005	0.689605	0	0	7.7499	15.127	GSTP1
Nose Development (GO:0043584)	1/6	0.142005	0.689605	0	0	7.7499	15.127	STRA6
Peptide Transport (GO:0015833)	1/6	0.142005	0.689605	0	0	7.7499	15.127	CDH17
Phospholipase C-activating Dopamine Receptor Signaling Pathway (GO:0060158)	1/6	0.142005	0.689605	0	0	7.7499	15.127	GNA15
Positive Regulation Of Necrotic Cell Death (GO:0010940)	1/6	0.142005	0.689605	0	0	7.7499	15.127	ATG9B
Regulation Of T-helper 1 Cell Differentiation (GO:0045625)	1/6	0.142005	0.689605	0	0	7.7499	15.127	CCL19
Regulation Of T-helper Cell Differentiation (GO:0045622)	1/6	0.142005	0.689605	0	0	7.7499	15.127	IRF4
Regulation Of Cell Adhesion Molecule Production (GO:0060353)	1/6	0.142005	0.689605	0	0	7.7499	15.127	CXCL8
Generation Of Neurons (GO:0048699)	7/172	0.144869	0.689605	0	0	1.65011	3.18789	WNT6;WNT10A;RELN;NRCAM;ASCL1;WNT2;LHX9
Regulation Of Insulin Secretion Involved In Cellular Response To Glucose Stimulus (GO:0061178)	2/27	0.147498	0.689605	0	0	3.10295	5.93886	NR1D1;FOXA2
Activation Of Phospholipase C Activity (GO:0007202)	2/27	0.147498	0.689605	0	0	3.10295	5.93886	GNA15;S1PR4
Respiratory Tube Development (GO:0030323)	2/27	0.147498	0.689605	0	0	3.10295	5.93886	ZIC3;STRA6
Iron-Sulfur Cluster Assembly (GO:0016226)	2/27	0.147498	0.689605	0	0	3.10295	5.93886	NFU1;BOLA1
Metallo-Sulfur Cluster Assembly (GO:0031163)	2/27	0.147498	0.689605	0	0	3.10295	5.93886	NFU1;BOLA1
Positive Regulation Of Calcium Ion Transmembrane Transporter Activity (GO:1901021)	2/27	0.147498	0.689605	0	0	3.10295	5.93886	STAC2;STAC3
Blood Vessel Morphogenesis (GO:0048514)	3/53	0.148928	0.689605	0	0	2.32886	4.43483	ID1;HAS2;STRA6
Negative Regulation Of Metabolic Process (GO:0009892)	3/53	0.148928	0.689605	0	0	2.32886	4.43483	GSTP1;ID1;NR1D1
Negative Regulation Of Protein Catabolic Process (GO:0042177)	3/54	0.154929	0.689605	0	0	2.28308	4.25746	PRKCG;ANXA2;TIMP1
Negative Regulation Of Protein Modification By Small Protein Conjugation Or Removal (GO:1903321)	3/54	0.154929	0.689605	0	0	2.28308	4.25746	PRKCG;U2AF2;ISG15
Negative Regulation Of Protein Ubiquitination (GO:0031397)	3/54	0.154929	0.689605	0	0	2.28308	4.25746	PRKCG;U2AF2;ISG15
Peptidyl-Tyrosine Modification (GO:0018212)	3/54	0.154929	0.689605	0	0	2.28308	4.25746	ZAP70;RELN;LCK
Regulation Of Chemotaxis (GO:0050920)	2/28	0.15633	0.689605	0	0	2.98345	5.53664	CCL21;CCL19
Regulation Of Cell Adhesion (GO:0030155)	6/144	0.156708	0.689605	0	0	1.69006	3.13232	VTN;CXCL8;CXCR3;SAA1;IL12A;EPHA2
Regulation Of Cytoskeleton Organization (GO:0051493)	5/114	0.160974	0.689605	0	0	1.78219	3.25519	BST2;S100A9;CORO1A;S100A8;SMIM22
Regulation Of Synaptic Transmission, Glutamatergic (GO:0051966)	3/55	0.161005	0.689605	0	0	2.23906	4.08924	RELN;PLPPR4;CCL2
Regulation Of Dendritic Cell Chemotaxis (GO:2000508)	1/7	0.163633	0.689605	0	0	6.45792	11.6897	IL12A
Regulation Of Endodeoxyribonuclease Activity (GO:0032071)	1/7	0.163633	0.689605	0	0	6.45792	11.6897	GZMA
Regulation Of Extent Of Cell Growth (GO:0061387)	1/7	0.163633	0.689605	0	0	6.45792	11.6897	NRCAM
T Cell Apoptotic Process (GO:0070231)	1/7	0.163633	0.689605	0	0	6.45792	11.6897	FASLG
T-helper 17 Cell Lineage Commitment (GO:0072540)	1/7	0.163633	0.689605	0	0	6.45792	11.6897	IRF4
Regulation Of Natural Killer Cell Mediated Cytotoxicity Directed Against Tumor Cell Target (GO:0002858)	1/7	0.163633	0.689605	0	0	6.45792	11.6897	IL12A
Regulation Of Response To Wounding (GO:1903034)	1/7	0.163633	0.689605	0	0	6.45792	11.6897	TNFRSF12A
Regulation Of Transforming Growth Factor Beta Activation (GO:1901388)	1/7	0.163633	0.689605	0	0	6.45792	11.6897	ITGB6
Release Of Sequestered Calcium Ion Into Cytosol By Endoplasmic Reticulum (GO:1903514)	1/7	0.163633	0.689605	0	0	6.45792	11.6897	FASLG
Collecting Duct Development (GO:0072044)	1/7	0.163633	0.689605	0	0	6.45792	11.6897	PAX2
Sodium-Dependent Phosphate Transport (GO:0044341)	1/7	0.163633	0.689605	0	0	6.45792	11.6897	SLC34A2
Sulfur Amino Acid Biosynthetic Process (GO:0000097)	1/7	0.163633	0.689605	0	0	6.45792	11.6897	CDO1
Taurine Metabolic Process (GO:0019530)	1/7	0.163633	0.689605	0	0	6.45792	11.6897	CDO1
Thyroid Gland Development (GO:0030878)	1/7	0.163633	0.689605	0	0	6.45792	11.6897	TG
Hepoxilin Biosynthetic Process (GO:0051122)	1/7	0.163633	0.689605	0	0	6.45792	11.6897	GSTP1
Hepoxilin Metabolic Process (GO:0051121)	1/7	0.163633	0.689605	0	0	6.45792	11.6897	GSTP1
Kidney Epithelium Development (GO:0072073)	1/7	0.163633	0.689605	0	0	6.45792	11.6897	PAX2
Kidney Mesenchyme Development (GO:0072074)	1/7	0.163633	0.689605	0	0	6.45792	11.6897	PAX2
Late Nucleophagy (GO:0044805)	1/7	0.163633	0.689605	0	0	6.45792	11.6897	ATG9B
Lens Fiber Cell Development (GO:0070307)	1/7	0.163633	0.689605	0	0	6.45792	11.6897	EPHA2
Lipoxygenase Pathway (GO:0019372)	1/7	0.163633	0.689605	0	0	6.45792	11.6897	HPGD
Lymphocyte Apoptotic Process (GO:0070227)	1/7	0.163633	0.689605	0	0	6.45792	11.6897	FASLG
Negative Regulation Of CD8-positive, Alpha-Beta T Cell Activation (GO:2001186)	1/7	0.163633	0.689605	0	0	6.45792	11.6897	SOCS1
Negative Regulation Of T Cell Apoptotic Process (GO:0070233)	1/7	0.163633	0.689605	0	0	6.45792	11.6897	PIP
Negative Regulation Of T Cell Mediated Cytotoxicity (GO:0001915)	1/7	0.163633	0.689605	0	0	6.45792	11.6897	HLA-G
Negative Regulation Of Actin Nucleation (GO:0051126)	1/7	0.163633	0.689605	0	0	6.45792	11.6897	CORO1A
Negative Regulation Of Fatty Acid Oxidation (GO:0046322)	1/7	0.163633	0.689605	0	0	6.45792	11.6897	MFSD2A
Negative Regulation Of Leukocyte Proliferation (GO:0070664)	1/7	0.163633	0.689605	0	0	6.45792	11.6897	GSTP1
Negative Regulation Of Microglial Cell Activation (GO:1903979)	1/7	0.163633	0.689605	0	0	6.45792	11.6897	NR1D1
Negative Regulation Of Vascular Associated Smooth Muscle Cell Differentiation (GO:1905064)	1/7	0.163633	0.689605	0	0	6.45792	11.6897	NFATC2
Positive Regulation Of CD4-positive, Alpha-Beta T Cell Differentiation (GO:0043372)	1/7	0.163633	0.689605	0	0	6.45792	11.6897	SOCS1
Positive Regulation Of Apoptotic Cell Clearance (GO:2000427)	1/7	0.163633	0.689605	0	0	6.45792	11.6897	CCL2
Positive Regulation Of Oligodendrocyte Differentiation (GO:0048714)	1/7	0.163633	0.689605	0	0	6.45792	11.6897	PTPRZ1
Positive Regulation Of Steroid Biosynthetic Process (GO:0010893)	1/7	0.163633	0.689605	0	0	6.45792	11.6897	NR1D1
Positive Regulation Of Tooth Mineralization (GO:0070172)	1/7	0.163633	0.689605	0	0	6.45792	11.6897	WNT6
Regulation Of CD8-positive, Alpha-Beta T Cell Differentiation (GO:0043376)	1/7	0.163633	0.689605	0	0	6.45792	11.6897	SOCS1
Regulation Of Apoptotic Cell Clearance (GO:2000425)	1/7	0.163633	0.689605	0	0	6.45792	11.6897	CCL2
Regulation Of Developmental Growth (GO:0048638)	2/29	0.16526	0.689605	0	0	2.87281	5.17173	NRCAM;MFSD2A
Regulation Of Voltage-Gated Calcium Channel Activity (GO:1901385)	2/29	0.16526	0.689605	0	0	2.87281	5.17173	STAC2;STAC3
Response To Alcohol (GO:0097305)	2/29	0.16526	0.689605	0	0	2.87281	5.17173	CCL21;CCL19
Response To Interferon-Beta (GO:0035456)	2/29	0.16526	0.689605	0	0	2.87281	5.17173	BST2;IFITM1
Defense Response To Fungus (GO:0050832)	2/29	0.16526	0.689605	0	0	2.87281	5.17173	S100A9;S100A8
Peptidyl-Tyrosine Dephosphorylation (GO:0035335)	2/29	0.16526	0.689605	0	0	2.87281	5.17173	DUSP5;PTPRZ1
Positive Regulation Of Calcium Ion Transport (GO:0051928)	2/29	0.16526	0.689605	0	0	2.87281	5.17173	CCR1;CCL2
Positive Regulation Of Neural Precursor Cell Proliferation (GO:2000179)	2/29	0.16526	0.689605	0	0	2.87281	5.17173	RASSF10;HAPLN3
Regulation Of Blood Coagulation (GO:0030193)	2/29	0.16526	0.689605	0	0	2.87281	5.17173	VTN;FOXA2
Defense Response To Gram-positive Bacterium (GO:0050830)	4/85	0.166871	0.689605	0	0	1.91753	3.43341	DEFB1;IL12A;HLA-A;KRT6A
Striated Muscle Contraction (GO:0006941)	3/57	0.173365	0.689605	0	0	2.15591	3.77793	JSRP1;STAC2;STAC3
Monoatomic Anion Transport (GO:0006820)	3/57	0.173365	0.689605	0	0	2.15591	3.77793	SLC5A8;SLC4A1;BEST1
Artery Morphogenesis (GO:0048844)	2/30	0.174275	0.689605	0	0	2.77006	4.83963	HPGD;STRA6
Immunoglobulin Mediated Immune Response (GO:0016064)	2/30	0.174275	0.689605	0	0	2.77006	4.83963	CD19;CD27
Negative Regulation Of Interleukin-1 Production (GO:0032692)	2/30	0.174275	0.689605	0	0	2.77006	4.83963	SERPINB1;GSTP1
Positive Regulation Of Interleukin-10 Production (GO:0032733)	2/30	0.174275	0.689605	0	0	2.77006	4.83963	IRF4;ISG15
Positive Regulation Of Locomotion (GO:0040017)	2/30	0.174275	0.689605	0	0	2.77006	4.83963	CCL21;CCL19
Prostaglandin Metabolic Process (GO:0006693)	2/30	0.174275	0.689605	0	0	2.77006	4.83963	HPGD;GSTP1
Renal System Development (GO:0072001)	3/58	0.179643	0.689605	0	0	2.1166	3.63376	HAS2;PAX2;STRA6
Glycosaminoglycan Biosynthetic Process (GO:0006024)	3/58	0.179643	0.689605	0	0	2.1166	3.63376	CHST11;B3GNT3;HAS2
Positive Regulation Of Type II Interferon Production (GO:0032729)	3/58	0.179643	0.689605	0	0	2.1166	3.63376	IL12A;ISG15;HLA-A
Positive Regulation Of Cell Adhesion (GO:0045785)	4/88	0.181763	0.689605	0	0	1.84876	3.15223	CCL21;SAA1;IL12A;FSTL3
Transmembrane Receptor Protein Tyrosine Kinase Signaling Pathway (GO:0007169)	10/284	0.181823	0.689605	0	0	1.42011	2.42088	ZAP70;CD8B;CD8A;LCK;CD7;PDK4;IRS4;CASS4;GFRA2;EPHA2
B Cell Proliferation (GO:0042100)	2/31	0.183367	0.689605	0	0	2.67441	4.5365	CD79A;CD19
Antigen Processing And Presentation Of Exogenous Peptide Antigen (GO:0002478)	2/31	0.183367	0.689605	0	0	2.67441	4.5365	HLA-A;HLA-F
Positive Regulation Of Leukocyte Migration (GO:0002687)	2/31	0.183367	0.689605	0	0	2.67441	4.5365	EDN3;LYVE1
DNA Cytosine Deamination (GO:0070383)	1/8	0.184716	0.689605	0	0	5.53508	9.34837	APOBEC3G
Regulation Of Dendritic Cell Antigen Processing And Presentation (GO:0002604)	1/8	0.184716	0.689605	0	0	5.53508	9.34837	CCL21
Regulation Of Endothelial Cell Differentiation (GO:0045601)	1/8	0.184716	0.689605	0	0	5.53508	9.34837	ATOH8
Regulation Of Gap Junction Assembly (GO:1903596)	1/8	0.184716	0.689605	0	0	5.53508	9.34837	ACE2
T Cell Mediated Cytotoxicity (GO:0001913)	1/8	0.184716	0.689605	0	0	5.53508	9.34837	HLA-A
T-helper 17 Cell Differentiation (GO:0072539)	1/8	0.184716	0.689605	0	0	5.53508	9.34837	IRF4
Angiotensin Maturation (GO:0002003)	1/8	0.184716	0.689605	0	0	5.53508	9.34837	ACE2
Regulation Of Necrotic Cell Death (GO:0010939)	1/8	0.184716	0.689605	0	0	5.53508	9.34837	ATG9B
Auditory Behavior (GO:0031223)	1/8	0.184716	0.689605	0	0	5.53508	9.34837	STRA6
Cellular Response To Platelet-Derived Growth Factor Stimulus (GO:0036120)	1/8	0.184716	0.689605	0	0	5.53508	9.34837	HAS2
Regulation Of Urine Volume (GO:0035809)	1/8	0.184716	0.689605	0	0	5.53508	9.34837	HAS2
Regulation Of Vesicle Fusion (GO:0031338)	1/8	0.184716	0.689605	0	0	5.53508	9.34837	ANXA2
Response To Leptin (GO:0044321)	1/8	0.184716	0.689605	0	0	5.53508	9.34837	NR1D1
Sensory Organ Morphogenesis (GO:0090596)	1/8	0.184716	0.689605	0	0	5.53508	9.34837	STRA6
Sensory Perception Of Sour Taste (GO:0050915)	1/8	0.184716	0.689605	0	0	5.53508	9.34837	SCNN1G
Immune Response-Inhibiting Cell Surface Receptor Signaling Pathway (GO:0002767)	1/8	0.184716	0.689605	0	0	5.53508	9.34837	HLA-G
Learned Vocalization Behavior Or Vocal Learning (GO:0098598)	1/8	0.184716	0.689605	0	0	5.53508	9.34837	STRA6
Modification-Dependent Macromolecule Catabolic Process (GO:0043632)	1/8	0.184716	0.689605	0	0	5.53508	9.34837	ISG15
Monocyte Activation (GO:0042117)	1/8	0.184716	0.689605	0	0	5.53508	9.34837	MT1G
Negative Regulation Of T Cell Cytokine Production (GO:0002725)	1/8	0.184716	0.689605	0	0	5.53508	9.34837	HLA-F
Negative Regulation Of Alpha-Beta T Cell Differentiation (GO:0046639)	1/8	0.184716	0.689605	0	0	5.53508	9.34837	SOCS1
Negative Regulation Of Leukocyte Degranulation (GO:0043301)	1/8	0.184716	0.689605	0	0	5.53508	9.34837	HLA-F
Negative Regulation Of Retrograde Protein Transport, ER To Cytosol (GO:1904153)	1/8	0.184716	0.689605	0	0	5.53508	9.34837	DERL3
Negative Regulation Of Smooth Muscle Cell Differentiation (GO:0051151)	1/8	0.184716	0.689605	0	0	5.53508	9.34837	NFATC2
Neuronal Ion Channel Clustering (GO:0045161)	1/8	0.184716	0.689605	0	0	5.53508	9.34837	NRCAM
Positive Regulation Of CD8-positive, Alpha-Beta T Cell Activation (GO:2001187)	1/8	0.184716	0.689605	0	0	5.53508	9.34837	HLA-A
Positive Regulation Of NK T Cell Activation (GO:0051135)	1/8	0.184716	0.689605	0	0	5.53508	9.34837	IL12A
Positive Regulation Of Actin Cytoskeleton Reorganization (GO:2000251)	1/8	0.184716	0.689605	0	0	5.53508	9.34837	BAIAP2L2
Positive Regulation Of Cell-Cell Adhesion Mediated By Cadherin (GO:2000049)	1/8	0.184716	0.689605	0	0	5.53508	9.34837	FOXA2
Positive Regulation Of Dendritic Spine Morphogenesis (GO:0061003)	1/8	0.184716	0.689605	0	0	5.53508	9.34837	RELN
Positive Regulation Of Macrophage Cytokine Production (GO:0060907)	1/8	0.184716	0.689605	0	0	5.53508	9.34837	HLA-G
Positive Regulation Of Respiratory Burst (GO:0060267)	1/8	0.184716	0.689605	0	0	5.53508	9.34837	JCHAIN
Positive Regulation Of Smooth Muscle Cell Apoptotic Process (GO:0034393)	1/8	0.184716	0.689605	0	0	5.53508	9.34837	IL12A
Positive Regulation Of Synapse Maturation (GO:0090129)	1/8	0.184716	0.689605	0	0	5.53508	9.34837	RELN
Proline Transport (GO:0015824)	1/8	0.184716	0.689605	0	0	5.53508	9.34837	SLC6A17
Regulation Of RNA Biosynthetic Process (GO:2001141)	1/8	0.184716	0.689605	0	0	5.53508	9.34837	CXCL8
Regulation Of Angiotensin Levels In Blood (GO:0002002)	1/8	0.184716	0.689605	0	0	5.53508	9.34837	ACE2
Negative Regulation Of Cytokine-Mediated Signaling Pathway (GO:0001960)	3/59	0.185981	0.689605	0	0	2.0787	3.4966	GSTP1;ISG15;DCST1
Respiratory System Development (GO:0060541)	2/32	0.192526	0.689605	0	0	2.58513	4.25905	ZIC3;STRA6
Negative Regulation Of G1/S Transition Of Mitotic Cell Cycle (GO:2000134)	2/32	0.192526	0.689605	0	0	2.58513	4.25905	CCL2;MYO16
Regulation Of Calcium Ion Transmembrane Transporter Activity (GO:1901019)	2/32	0.192526	0.689605	0	0	2.58513	4.25905	JSRP1;FKBP1B
Epithelium Development (GO:0060429)	6/154	0.193669	0.689605	0	0	1.57506	2.58562	KRT19;KRT16;WNT2;PAX2;KRT6A;MFSD2A
Regulation Of Epithelial Cell Proliferation (GO:0050678)	4/91	0.197075	0.689605	0	0	1.78474	2.89872	NR1D1;B2M;GDF5;PAX2
Organonitrogen Compound Biosynthetic Process (GO:1901566)	5/123	0.199227	0.689605	0	0	1.64549	2.65469	CPS1;GSTP1;BCAT1;CDO1;MFSD2A
Positive Regulation Of Epithelial Cell Proliferation (GO:0050679)	5/123	0.199227	0.689605	0	0	1.64549	2.65469	PPP1R16B;PTPRN;AREG;PAX2;THBS4
Actin Filament Bundle Assembly (GO:0051017)	2/33	0.201743	0.689605	0	0	2.50161	4.00447	BAIAP2L2;FSCN2
Actin Filament Bundle Organization (GO:0061572)	2/33	0.201743	0.689605	0	0	2.50161	4.00447	BAIAP2L2;FSCN2
Regulation Of Lamellipodium Assembly (GO:0010591)	2/33	0.201743	0.689605	0	0	2.50161	4.00447	MSTN;EPHA2
Regulation Of Type I Interferon-Mediated Signaling Pathway (GO:0060338)	2/33	0.201743	0.689605	0	0	2.50161	4.00447	ISG15;DCST1
Lung Development (GO:0030324)	2/33	0.201743	0.689605	0	0	2.50161	4.00447	ZIC3;STRA6
Positive Regulation Of Interleukin-12 Production (GO:0032735)	2/33	0.201743	0.689605	0	0	2.50161	4.00447	CCL19;HLA-G
Positive Regulation Of Ion Transmembrane Transporter Activity (GO:0032414)	2/33	0.201743	0.689605	0	0	2.50161	4.00447	RELN;CCL2
Regulation Of Cell Adhesion Mediated By Integrin (GO:0033628)	2/33	0.201743	0.689605	0	0	2.50161	4.00447	CCL21;EPHA2
NAD Biosynthesis Via Nicotinamide Riboside Salvage Pathway (GO:0034356)	1/9	0.20527	0.689605	0	0	4.84294	7.66846	SLC5A8
Wnt Signaling Pathway Involved In Midbrain Dopaminergic Neuron Differentiation (GO:1904953)	1/9	0.20527	0.689605	0	0	4.84294	7.66846	WNT2
Adrenal Gland Development (GO:0030325)	1/9	0.20527	0.689605	0	0	4.84294	7.66846	STRA6
Amine Metabolic Process (GO:0009308)	1/9	0.20527	0.689605	0	0	4.84294	7.66846	SULT1C2
Apical Protein Localization (GO:0045176)	1/9	0.20527	0.689605	0	0	4.84294	7.66846	MAL
Regulation Of Myeloid Leukocyte Mediated Immunity (GO:0002886)	1/9	0.20527	0.689605	0	0	4.84294	7.66846	DNASE1L3
Regulation Of Phospholipid Metabolic Process (GO:1903725)	1/9	0.20527	0.689605	0	0	4.84294	7.66846	MFSD2A
Cell Differentiation Involved In Metanephros Development (GO:0072202)	1/9	0.20527	0.689605	0	0	4.84294	7.66846	PAX2
Regulation Of Receptor Binding (GO:1900120)	1/9	0.20527	0.689605	0	0	4.84294	7.66846	B2M
Regulation Of Sequestering Of Calcium Ion (GO:0051282)	1/9	0.20527	0.689605	0	0	4.84294	7.66846	FKBP1B
Response To Platelet-Derived Growth Factor (GO:0036119)	1/9	0.20527	0.689605	0	0	4.84294	7.66846	HAS2
Embryonic Eye Morphogenesis (GO:0048048)	1/9	0.20527	0.689605	0	0	4.84294	7.66846	MFAP5
Serine Family Amino Acid Catabolic Process (GO:0009071)	1/9	0.20527	0.689605	0	0	4.84294	7.66846	GLDC
Skeletal Muscle Tissue Regeneration (GO:0043403)	1/9	0.20527	0.689605	0	0	4.84294	7.66846	MSTN
Smooth Muscle Tissue Development (GO:0048745)	1/9	0.20527	0.689605	0	0	4.84294	7.66846	STRA6
Glucan Biosynthetic Process (GO:0009250)	1/9	0.20527	0.689605	0	0	4.84294	7.66846	NR1D1
Glycogen Biosynthetic Process (GO:0005978)	1/9	0.20527	0.689605	0	0	4.84294	7.66846	NR1D1
Vasoconstriction (GO:0042310)	1/9	0.20527	0.689605	0	0	4.84294	7.66846	EDN3
Homocysteine Metabolic Process (GO:0050667)	1/9	0.20527	0.689605	0	0	4.84294	7.66846	CPS1
Insulin Metabolic Process (GO:1901142)	1/9	0.20527	0.689605	0	0	4.84294	7.66846	PCSK2
Leucine Transport (GO:0015820)	1/9	0.20527	0.689605	0	0	4.84294	7.66846	SLC6A17
Leukotriene D4 Biosynthetic Process (GO:1901750)	1/9	0.20527	0.689605	0	0	4.84294	7.66846	GGT6
Lung Epithelium Development (GO:0060428)	1/9	0.20527	0.689605	0	0	4.84294	7.66846	STRA6
Mesenchymal To Epithelial Transition (GO:0060231)	1/9	0.20527	0.689605	0	0	4.84294	7.66846	PAX2
Mitotic DNA Replication Checkpoint Signaling (GO:0033314)	1/9	0.20527	0.689605	0	0	4.84294	7.66846	ZNF830
Muscle Cell Migration (GO:0014812)	1/9	0.20527	0.689605	0	0	4.84294	7.66846	THBS4
Myeloid Dendritic Cell Differentiation (GO:0043011)	1/9	0.20527	0.689605	0	0	4.84294	7.66846	UBD
Necroptotic Process (GO:0070266)	1/9	0.20527	0.689605	0	0	4.84294	7.66846	FASLG
Negative Regulation Of Lymphocyte Apoptotic Process (GO:0070229)	1/9	0.20527	0.689605	0	0	4.84294	7.66846	PIP
Negative Regulation Of Protein Exit From Endoplasmic Reticulum (GO:0070862)	1/9	0.20527	0.689605	0	0	4.84294	7.66846	DERL3
Negative Regulation Of Receptor Binding (GO:1900121)	1/9	0.20527	0.689605	0	0	4.84294	7.66846	B2M
Negative Regulation Of Toll-Like Receptor 4 Signaling Pathway (GO:0034144)	1/9	0.20527	0.689605	0	0	4.84294	7.66846	NR1D1
Negative Regulation Of Tyrosine Phosphorylation Of STAT Protein (GO:0042532)	1/9	0.20527	0.689605	0	0	4.84294	7.66846	SOCS1
Negative Regulation Of Vascular Endothelial Growth Factor Signaling Pathway (GO:1900747)	1/9	0.20527	0.689605	0	0	4.84294	7.66846	IL12A
Positive Regulation Of Epidermis Development (GO:0045684)	1/9	0.20527	0.689605	0	0	4.84294	7.66846	IL20
Positive Regulation Of Vascular Endothelial Growth Factor Receptor Signaling Pathway (GO:0030949)	1/9	0.20527	0.689605	0	0	4.84294	7.66846	VTN
Regulation Of CD8-positive, Alpha-Beta T Cell Activation (GO:2001185)	1/9	0.20527	0.689605	0	0	4.84294	7.66846	HLA-A
Regulation Of Bile Acid Biosynthetic Process (GO:0070857)	1/9	0.20527	0.689605	0	0	4.84294	7.66846	NR1D1
Regulation Of Cellular Extravasation (GO:0002691)	1/9	0.20527	0.689605	0	0	4.84294	7.66846	LYVE1
Regulation Of Metal Ion Transport (GO:0010959)	2/34	0.211009	0.693147	0	0	2.42331	3.77032	CASR;B2M
Cellular Response To Glucose Stimulus (GO:0071333)	2/34	0.211009	0.693147	0	0	2.42331	3.77032	PTPRN;PAX2
Inorganic Anion Transmembrane Transport (GO:0098661)	3/63	0.21188	0.693147	0	0	1.93972	3.00993	SLC5A8;SLC4A1;APOL1
Positive Regulation Of T Cell Differentiation (GO:0045582)	3/64	0.218474	0.693147	0	0	1.90782	2.90197	ZAP70;SOCS1;HLA-G
Positive Regulation Of Interleukin-1 Production (GO:0032732)	3/64	0.218474	0.693147	0	0	1.90782	2.90197	IGHD;SAA1;CCL19
Regulation Of Cellular Senescence (GO:2000772)	2/35	0.220315	0.693147	0	0	2.34975	3.55446	B2M;HLA-G
Endoderm Formation (GO:0001706)	2/35	0.220315	0.693147	0	0	2.34975	3.55446	VTN;DUSP5
Negative Regulation Of Cell Cycle G1/S Phase Transition (GO:1902807)	2/35	0.220315	0.693147	0	0	2.34975	3.55446	CCL2;MYO16
Canonical Wnt Signaling Pathway (GO:0060070)	3/65	0.22511	0.693147	0	0	1.87696	2.79885	WNT6;WNT10A;WNT2
Regulation Of Tyrosine Phosphorylation Of STAT Protein (GO:0042509)	3/65	0.22511	0.693147	0	0	1.87696	2.79885	IL20;SOCS1;IL12A
Regulation Of Coagulation (GO:0050818)	1/10	0.225306	0.693147	0	0	4.30462	6.41515	FOXA2
T-helper Cell Lineage Commitment (GO:0002295)	1/10	0.225306	0.693147	0	0	4.30462	6.41515	IRF4
Branched-Chain Amino Acid Transport (GO:0015803)	1/10	0.225306	0.693147	0	0	4.30462	6.41515	SLC6A17
calcineurin-NFAT Signaling Cascade (GO:0033173)	1/10	0.225306	0.693147	0	0	4.30462	6.41515	NFATC2
Regulation Of Respiratory Burst (GO:0060263)	1/10	0.225306	0.693147	0	0	4.30462	6.41515	JCHAIN
Cellular Response To UV-A (GO:0071492)	1/10	0.225306	0.693147	0	0	4.30462	6.41515	TIMP1
Regulation Of Smooth Muscle Cell Apoptotic Process (GO:0034391)	1/10	0.225306	0.693147	0	0	4.30462	6.41515	IL12A
Regulation Of Synapse Maturation (GO:0090128)	1/10	0.225306	0.693147	0	0	4.30462	6.41515	RELN
Cellular Response To Interleukin-12 (GO:0071349)	1/10	0.225306	0.693147	0	0	4.30462	6.41515	IL12A
Thyroid Hormone Generation (GO:0006590)	1/10	0.225306	0.693147	0	0	4.30462	6.41515	TG
Glycine Transport (GO:0015816)	1/10	0.225306	0.693147	0	0	4.30462	6.41515	SLC6A17
Urogenital System Development (GO:0001655)	1/10	0.225306	0.693147	0	0	4.30462	6.41515	PAX2
Very-Low-Density Lipoprotein Particle Assembly (GO:0034379)	1/10	0.225306	0.693147	0	0	4.30462	6.41515	MFSD2A
Induction Of Positive Chemotaxis (GO:0050930)	1/10	0.225306	0.693147	0	0	4.30462	6.41515	CXCL8
Mesonephros Development (GO:0001823)	1/10	0.225306	0.693147	0	0	4.30462	6.41515	PAX2
Metanephric Mesenchyme Development (GO:0072075)	1/10	0.225306	0.693147	0	0	4.30462	6.41515	PAX2
Midbrain Dopaminergic Neuron Differentiation (GO:1904948)	1/10	0.225306	0.693147	0	0	4.30462	6.41515	WNT2
Monocyte Differentiation (GO:0030224)	1/10	0.225306	0.693147	0	0	4.30462	6.41515	MT1G
Negative Regulation Of B Cell Proliferation (GO:0030889)	1/10	0.225306	0.693147	0	0	4.30462	6.41515	CTLA4
Negative Regulation Of Activin Receptor Signaling Pathway (GO:0032926)	1/10	0.225306	0.693147	0	0	4.30462	6.41515	FSTL3
Negative Regulation Of Dephosphorylation (GO:0035305)	1/10	0.225306	0.693147	0	0	4.30462	6.41515	PPP1R16B
Negative Regulation Of Hemostasis (GO:1900047)	1/10	0.225306	0.693147	0	0	4.30462	6.41515	VTN
Negative Regulation Of Interleukin-17 Production (GO:0032700)	1/10	0.225306	0.693147	0	0	4.30462	6.41515	IL12A
Negative Regulation Of Oxidoreductase Activity (GO:0051354)	1/10	0.225306	0.693147	0	0	4.30462	6.41515	GZMA
Neuron Projection Fasciculation (GO:0106030)	1/10	0.225306	0.693147	0	0	4.30462	6.41515	NRCAM
Positive Regulation Of B Cell Differentiation (GO:0045579)	1/10	0.225306	0.693147	0	0	4.30462	6.41515	CD27
Positive Regulation Of DNA-templated DNA Replication (GO:2000105)	1/10	0.225306	0.693147	0	0	4.30462	6.41515	ENDOG
Positive Regulation Of Chondrocyte Differentiation (GO:0032332)	1/10	0.225306	0.693147	0	0	4.30462	6.41515	GDF5
Positive Regulation Of Defense Response To Bacterium (GO:1900426)	1/10	0.225306	0.693147	0	0	4.30462	6.41515	KLK5
Positive Regulation Of Epidermal Growth Factor-Activated Receptor Activity (GO:0045741)	1/10	0.225306	0.693147	0	0	4.30462	6.41515	AREG
Positive Regulation Of Interleukin-13 Production (GO:0032736)	1/10	0.225306	0.693147	0	0	4.30462	6.41515	IRF4
Positive Regulation Of Mitochondrial Outer Membrane Permeabilization Involved In Apoptotic Signaling Pathway (GO:1901030)	1/10	0.225306	0.693147	0	0	4.30462	6.41515	GZMB
Positive Regulation Of Protein Depolymerization (GO:1901881)	1/10	0.225306	0.693147	0	0	4.30462	6.41515	STMN2
Regulation Of Biosynthetic Process (GO:0009889)	1/10	0.225306	0.693147	0	0	4.30462	6.41515	GSTP1
Cellular Response To Oxygen-Containing Compound (GO:1901701)	13/406	0.226752	0.693147	0	0	1.28698	1.90974	CXCL6;CXCL8;GSTP1;CXCL1;NR1D1;SYT8;CXCL2;PAX2;CXCL5;WNT6;PDK4;CCL2;WNT2
Regulation Of Trans-Synaptic Signaling (GO:0099177)	2/36	0.229655	0.693147	0	0	2.28052	3.35506	RELN;GRIA3
Negative Regulation Of T Cell Proliferation (GO:0042130)	2/36	0.229655	0.693147	0	0	2.28052	3.35506	PLA2G2D;HLA-G
Positive Regulation Of Phospholipase C Activity (GO:0010863)	2/36	0.229655	0.693147	0	0	2.28052	3.35506	GNA15;S1PR4
Transmembrane Receptor Protein Serine/Threonine Kinase Signaling Pathway (GO:0007178)	5/130	0.230901	0.693147	0	0	1.55279	2.27602	MSTN;HPGD;ID1;ATOH8;GDF5
Regulation Of Neurogenesis (GO:0050767)	3/67	0.238495	0.693147	0	0	1.81811	2.6061	RASSF10;ASCL1;B2M
Peptidyl-Tyrosine Phosphorylation (GO:0018108)	3/67	0.238495	0.693147	0	0	1.81811	2.6061	ZAP70;RELN;LCK
Type I Interferon-Mediated Signaling Pathway (GO:0060337)	2/37	0.239019	0.693147	0	0	2.21525	3.17049	IFITM1;IFI27
Positive Regulation Of Signaling (GO:0023056)	2/37	0.239019	0.693147	0	0	2.21525	3.17049	ANXA2;EDN3
Regulation Of Fatty Acid Metabolic Process (GO:0019217)	1/11	0.244838	0.693147	0	0	3.87396	5.45127	PDK4
Actin Crosslink Formation (GO:0051764)	1/11	0.244838	0.693147	0	0	3.87396	5.45127	BAIAP2L2
Regulation Of Leukocyte Cell-Cell Adhesion (GO:1903037)	1/11	0.244838	0.693147	0	0	3.87396	5.45127	LCK
Regulation Of Monocyte Chemotactic Protein-1 Production (GO:0071637)	1/11	0.244838	0.693147	0	0	3.87396	5.45127	GSTP1
Brain Morphogenesis (GO:0048854)	1/11	0.244838	0.693147	0	0	3.87396	5.45127	PAX2
Calcineurin-Mediated Signaling (GO:0097720)	1/11	0.244838	0.693147	0	0	3.87396	5.45127	NFATC2
Regulation Of Pseudopodium Assembly (GO:0031272)	1/11	0.244838	0.693147	0	0	3.87396	5.45127	CCL21
Cellular Response To Fluid Shear Stress (GO:0071498)	1/11	0.244838	0.693147	0	0	3.87396	5.45127	HAS2
Regulation Of Stress-Activated Protein Kinase Signaling Cascade (GO:0070302)	1/11	0.244838	0.693147	0	0	3.87396	5.45127	GSTP1
Cochlea Morphogenesis (GO:0090103)	1/11	0.244838	0.693147	0	0	3.87396	5.45127	PAX2
Cytidine To Uridine Editing (GO:0016554)	1/11	0.244838	0.693147	0	0	3.87396	5.45127	APOBEC3G
Response To Nitric Oxide (GO:0071731)	1/11	0.244838	0.693147	0	0	3.87396	5.45127	CCL19
Epithelial Cell-Cell Adhesion (GO:0090136)	1/11	0.244838	0.693147	0	0	3.87396	5.45127	THBS4
Leukotriene D4 Metabolic Process (GO:1901748)	1/11	0.244838	0.693147	0	0	3.87396	5.45127	GGT6
Negative Regulation Of Cellular Response To Vascular Endothelial Growth Factor Stimulus (GO:1902548)	1/11	0.244838	0.693147	0	0	3.87396	5.45127	IL12A
Negative Regulation Of Fibrinolysis (GO:0051918)	1/11	0.244838	0.693147	0	0	3.87396	5.45127	VTN
Negative Regulation Of Heart Contraction (GO:0045822)	1/11	0.244838	0.693147	0	0	3.87396	5.45127	FKBP1B
Negative Regulation Of Microtubule Polymerization (GO:0031115)	1/11	0.244838	0.693147	0	0	3.87396	5.45127	STMN2
Negative Regulation Of Myotube Differentiation (GO:0010832)	1/11	0.244838	0.693147	0	0	3.87396	5.45127	CEACAM5
Negative Regulation Of Release Of Sequestered Calcium Ion Into Cytosol (GO:0051280)	1/11	0.244838	0.693147	0	0	3.87396	5.45127	FKBP1B
Negative Regulation Of Ryanodine-Sensitive Calcium-Release Channel Activity (GO:0060315)	1/11	0.244838	0.693147	0	0	3.87396	5.45127	FKBP1B
Neutrophil Activation Involved In Immune Response (GO:0002283)	1/11	0.244838	0.693147	0	0	3.87396	5.45127	DNASE1L3
Organic Cyclic Compound Catabolic Process (GO:1901361)	1/11	0.244838	0.693147	0	0	3.87396	5.45127	HSD17B14
Phasic Smooth Muscle Contraction (GO:0014821)	1/11	0.244838	0.693147	0	0	3.87396	5.45127	EDN3
Podocyte Differentiation (GO:0072112)	1/11	0.244838	0.693147	0	0	3.87396	5.45127	PROM1
Positive Regulation Of Behavior (GO:0048520)	1/11	0.244838	0.693147	0	0	3.87396	5.45127	STRA6
Positive Regulation Of Branching Involved In Ureteric Bud Morphogenesis (GO:0090190)	1/11	0.244838	0.693147	0	0	3.87396	5.45127	PAX2
Positive Regulation Of Pseudopodium Assembly (GO:0031274)	1/11	0.244838	0.693147	0	0	3.87396	5.45127	CCL21
Positive Regulation Of Triglyceride Biosynthetic Process (GO:0010867)	1/11	0.244838	0.693147	0	0	3.87396	5.45127	MFSD2A
Programmed Necrotic Cell Death (GO:0097300)	1/11	0.244838	0.693147	0	0	3.87396	5.45127	FASLG
Regulation Of T Cell Apoptotic Process (GO:0070232)	1/11	0.244838	0.693147	0	0	3.87396	5.45127	PIP
Skin Development (GO:0043588)	3/68	0.245238	0.693147	0	0	1.79005	2.51596	WNT10A;KRT16;EPHA2
Cellular Response To Type I Interferon (GO:0071357)	2/38	0.248402	0.693147	0	0	2.15361	2.99934	IFITM1;IFI27
Response To Transforming Growth Factor Beta (GO:0071559)	2/38	0.248402	0.693147	0	0	2.15361	2.99934	WNT10A;WNT2
Fatty Acid Transport (GO:0015908)	2/38	0.248402	0.693147	0	0	2.15361	2.99934	FABP4;MFSD2A
Positive Regulation Of Cation Channel Activity (GO:2001259)	2/38	0.248402	0.693147	0	0	2.15361	2.99934	STAC2;STAC3
Visual Perception (GO:0007601)	4/101	0.250589	0.693147	0	0	1.59992	2.21419	RGS16;FSCN2;PAX2;BEST1
Cellular Response To Cytokine Stimulus (GO:0071345)	10/308	0.251164	0.693147	0	0	1.30411	1.80181	CCR1;SOCS1;CXCL8;CCL21;CCL7;HAS2;IL5RA;CCL2;NR1D1;CCL19
Sensory Perception Of Light Stimulus (GO:0050953)	4/102	0.256109	0.693147	0	0	1.58351	2.15698	RGS16;FSCN2;PAX2;BEST1
Regulation Of Protein Tyrosine Kinase Activity (GO:0061097)	2/39	0.257796	0.693147	0	0	2.09529	2.84035	RELN;CASS4
Odontogenesis (GO:0042476)	2/39	0.257796	0.693147	0	0	2.09529	2.84035	WNT6;WNT10A
Positive Regulation Of Lymphocyte Differentiation (GO:0045621)	2/39	0.257796	0.693147	0	0	2.09529	2.84035	ZAP70;CD27
Sensory Organ Development (GO:0007423)	3/70	0.25881	0.693147	0	0	1.73644	2.34707	WNT10A;ASCL1;STRA6
Negative Regulation Of Epithelial Cell Proliferation (GO:0050680)	3/70	0.25881	0.693147	0	0	1.73644	2.34707	ATOH8;B2M;GDF5
Regulation Of G Protein-Coupled Receptor Signaling Pathway (GO:0008277)	3/70	0.25881	0.693147	0	0	1.73644	2.34707	CXCL8;RGS16;KLK5
Regulation Of Actin Filament-Based Process (GO:0032970)	3/70	0.25881	0.693147	0	0	1.73644	2.34707	BST2;CORO1A;SMIM22
DNA Deamination (GO:0045006)	1/12	0.263879	0.693147	0	0	3.5216	4.69171	APOBEC3G
Adult Locomotory Behavior (GO:0008344)	1/12	0.263879	0.693147	0	0	3.5216	4.69171	FOXA2
Alanine Transport (GO:0032328)	1/12	0.263879	0.693147	0	0	3.5216	4.69171	SLC6A17
Axonal Fasciculation (GO:0007413)	1/12	0.263879	0.693147	0	0	3.5216	4.69171	NRCAM
cAMP Metabolic Process (GO:0046058)	1/12	0.263879	0.693147	0	0	3.5216	4.69171	EPHA2
Calcium Ion Import (GO:0070509)	1/12	0.263879	0.693147	0	0	3.5216	4.69171	CASR
Regulation Of Retrograde Protein Transport, ER To Cytosol (GO:1904152)	1/12	0.263879	0.693147	0	0	3.5216	4.69171	DERL3
Regulation Of Sensory Perception (GO:0051931)	1/12	0.263879	0.693147	0	0	3.5216	4.69171	GPR171
Cellular Response To Acidic pH (GO:0071468)	1/12	0.263879	0.693147	0	0	3.5216	4.69171	SCNN1G
Regulation Of Tube Diameter (GO:0035296)	1/12	0.263879	0.693147	0	0	3.5216	4.69171	ACE2
Response To Interleukin-6 (GO:0070741)	1/12	0.263879	0.693147	0	0	3.5216	4.69171	FOXA2
Response To Iron Ion (GO:0010039)	1/12	0.263879	0.693147	0	0	3.5216	4.69171	B2M
Detection Of Calcium Ion (GO:0005513)	1/12	0.263879	0.693147	0	0	3.5216	4.69171	CASR
Spinal Cord Development (GO:0021510)	1/12	0.263879	0.693147	0	0	3.5216	4.69171	RELN
Steroid Catabolic Process (GO:0006706)	1/12	0.263879	0.693147	0	0	3.5216	4.69171	HSD17B14
Eye Photoreceptor Cell Differentiation (GO:0001754)	1/12	0.263879	0.693147	0	0	3.5216	4.69171	PROM1
Triglyceride Catabolic Process (GO:0019433)	1/12	0.263879	0.693147	0	0	3.5216	4.69171	CPS1
Vascular Process In Circulatory System (GO:0003018)	1/12	0.263879	0.693147	0	0	3.5216	4.69171	ACE2
Lipid Droplet Formation (GO:0140042)	1/12	0.263879	0.693147	0	0	3.5216	4.69171	SMIM22
Mitotic DNA Integrity Checkpoint Signaling (GO:0044774)	1/12	0.263879	0.693147	0	0	3.5216	4.69171	ZNF830
Negative Regulation Of JUN Kinase Activity (GO:0043508)	1/12	0.263879	0.693147	0	0	3.5216	4.69171	GSTP1
Negative Regulation Of Coagulation (GO:0050819)	1/12	0.263879	0.693147	0	0	3.5216	4.69171	VTN
Negative Regulation Of Epidermal Growth Factor-Activated Receptor Activity (GO:0007175)	1/12	0.263879	0.693147	0	0	3.5216	4.69171	GPRC5A
Phosphate Ion Homeostasis (GO:0055062)	1/12	0.263879	0.693147	0	0	3.5216	4.69171	SLC34A2
Polysaccharide Biosynthetic Process (GO:0000271)	1/12	0.263879	0.693147	0	0	3.5216	4.69171	HAS2
Positive Regulation Of CD4-positive, Alpha-Beta T Cell Activation (GO:2000516)	1/12	0.263879	0.693147	0	0	3.5216	4.69171	SOCS1
Positive Regulation Of T Cell Chemotaxis (GO:0010820)	1/12	0.263879	0.693147	0	0	3.5216	4.69171	CCL21
Positive Regulation Of T-helper Cell Differentiation (GO:0045624)	1/12	0.263879	0.693147	0	0	3.5216	4.69171	CCL19
Positive Regulation Of Cellular Extravasation (GO:0002693)	1/12	0.263879	0.693147	0	0	3.5216	4.69171	LYVE1
Kidney Development (GO:0001822)	3/71	0.265634	0.693147	0	0	1.71081	2.26792	HAS2;PAX2;STRA6
Notch Signaling Pathway (GO:0007219)	2/40	0.267195	0.693147	0	0	2.04005	2.69241	ASCL1;DLL3
Negative Regulation Of Mitotic Cell Cycle Phase Transition (GO:1901991)	2/40	0.267195	0.693147	0	0	2.04005	2.69241	CCL2;MYO16
Positive Regulation Of Kinase Activity (GO:0033674)	4/104	0.26722	0.693147	0	0	1.55168	2.04772	RELN;CCL21;CCL19;EPHA2
Neuron Differentiation (GO:0030182)	6/173	0.271408	0.693147	0	0	1.39449	1.8186	WNT6;WNT10A;ASCL1;WNT2;LHX9;FOXA2
Transforming Growth Factor Beta Receptor Signaling Pathway (GO:0007179)	3/72	0.272478	0.693147	0	0	1.68593	2.19204	HPGD;ID1;GDF5
O-glycan Processing (GO:0016266)	2/41	0.276592	0.693147	0	0	1.98764	2.55454	B3GNT3;GALNT9
Positive Regulation Of Actin Filament Polymerization (GO:0030838)	2/41	0.276592	0.693147	0	0	1.98764	2.55454	BAIAP2L2;CCL21
Positive Regulation Of Cell Growth (GO:0030307)	4/106	0.278417	0.693147	0	0	1.5211	1.94493	RASAL1;S100A9;S100A8;MFSD2A
Monocarboxylic Acid Transport (GO:0015718)	3/73	0.279342	0.693147	0	0	1.66176	2.11928	SLC5A8;FABP4;MFSD2A
Regulation Of Fatty Acid Beta-Oxidation (GO:0031998)	1/13	0.28244	0.693147	0	0	3.22797	4.08108	MFSD2A
Regulation Of Gastrulation (GO:0010470)	1/13	0.28244	0.693147	0	0	3.22797	4.08108	FOXA2
Regulation Of Immune Effector Process (GO:0002697)	1/13	0.28244	0.693147	0	0	3.22797	4.08108	IRF4
Regulation Of Lamellipodium Organization (GO:1902743)	1/13	0.28244	0.693147	0	0	3.22797	4.08108	EPHA2
Regulation Of Macrophage Cytokine Production (GO:0010935)	1/13	0.28244	0.693147	0	0	3.22797	4.08108	HLA-G
Regulation Of Nitric-Oxide Synthase Biosynthetic Process (GO:0051769)	1/13	0.28244	0.693147	0	0	3.22797	4.08108	GSTP1
Regulation Of Nitrogen Compound Metabolic Process (GO:0051171)	1/13	0.28244	0.693147	0	0	3.22797	4.08108	MFSD2A
Regulation Of Oxidoreductase Activity (GO:0051341)	1/13	0.28244	0.693147	0	0	3.22797	4.08108	GZMA
Cellular Modified Amino Acid Catabolic Process (GO:0042219)	1/13	0.28244	0.693147	0	0	3.22797	4.08108	CDO1
Regulation Of Trophoblast Cell Migration (GO:1901163)	1/13	0.28244	0.693147	0	0	3.22797	4.08108	TIMP1
Chondroitin Sulfate Biosynthetic Process (GO:0030206)	1/13	0.28244	0.693147	0	0	3.22797	4.08108	CHST11
Response To UV-A (GO:0070141)	1/13	0.28244	0.693147	0	0	3.22797	4.08108	TIMP1
Cranial Nerve Development (GO:0021545)	1/13	0.28244	0.693147	0	0	3.22797	4.08108	PAX2
Response To Nerve Growth Factor (GO:1990089)	1/13	0.28244	0.693147	0	0	3.22797	4.08108	STMN2
Glutamine Metabolic Process (GO:0006541)	1/13	0.28244	0.693147	0	0	3.22797	4.08108	CPS1
Immune Response-Regulating Cell Surface Receptor Signaling Pathway (GO:0002768)	1/13	0.28244	0.693147	0	0	3.22797	4.08108	HLA-G
Membrane Protein Intracellular Domain Proteolysis (GO:0031293)	1/13	0.28244	0.693147	0	0	3.22797	4.08108	MMP7
Mitochondrial DNA Metabolic Process (GO:0032042)	1/13	0.28244	0.693147	0	0	3.22797	4.08108	ENDOG
Myeloid Dendritic Cell Activation (GO:0001773)	1/13	0.28244	0.693147	0	0	3.22797	4.08108	UBD
Negative Regulation Of NLRP3 Inflammasome Complex Assembly (GO:1900226)	1/13	0.28244	0.693147	0	0	3.22797	4.08108	TRIM31
Negative Regulation Of T Cell Differentiation (GO:0045581)	1/13	0.28244	0.693147	0	0	3.22797	4.08108	CTLA4
Negative Regulation Of Bone Mineralization (GO:0030502)	1/13	0.28244	0.693147	0	0	3.22797	4.08108	CCR1
Negative Regulation Of Cartilage Development (GO:0061037)	1/13	0.28244	0.693147	0	0	3.22797	4.08108	GDF5
Negative Regulation Of Cell Activation (GO:0050866)	1/13	0.28244	0.693147	0	0	3.22797	4.08108	NR1D1
Negative Regulation Of Myoblast Differentiation (GO:0045662)	1/13	0.28244	0.693147	0	0	3.22797	4.08108	MSTN
Negative Regulation Of Neuroinflammatory Response (GO:0150079)	1/13	0.28244	0.693147	0	0	3.22797	4.08108	NR1D1
Negative Regulation Of Receptor Internalization (GO:0002091)	1/13	0.28244	0.693147	0	0	3.22797	4.08108	ANXA2
Negative Regulation Of Viral Transcription (GO:0032897)	1/13	0.28244	0.693147	0	0	3.22797	4.08108	TRIM31
Peptidyl-Tyrosine Autophosphorylation (GO:0038083)	1/13	0.28244	0.693147	0	0	3.22797	4.08108	LCK
Positive Regulation Of T Cell Receptor Signaling Pathway (GO:0050862)	1/13	0.28244	0.693147	0	0	3.22797	4.08108	LCK
Positive Regulation Of Alpha-Beta T Cell Differentiation (GO:0046638)	1/13	0.28244	0.693147	0	0	3.22797	4.08108	SOCS1
Positive Regulation Of Keratinocyte Differentiation (GO:0045618)	1/13	0.28244	0.693147	0	0	3.22797	4.08108	IL20
Positive Regulation Of Leukocyte Degranulation (GO:0043302)	1/13	0.28244	0.693147	0	0	3.22797	4.08108	HLA-F
Positive Regulation Of Macrophage Chemotaxis (GO:0010759)	1/13	0.28244	0.693147	0	0	3.22797	4.08108	MSTN
Positive Regulation Of Superoxide Anion Generation (GO:0032930)	1/13	0.28244	0.693147	0	0	3.22797	4.08108	GSTP1
Protein Localization To Phagophore Assembly Site (GO:0034497)	1/13	0.28244	0.693147	0	0	3.22797	4.08108	ATG9B
Regulation Of T Cell Chemotaxis (GO:0010819)	1/13	0.28244	0.693147	0	0	3.22797	4.08108	CCL21
Regulation Of Cell Projection Organization (GO:0031344)	1/13	0.28244	0.693147	0	0	3.22797	4.08108	MFSD2A
Regulation Of Cellular Ketone Metabolic Process (GO:0010565)	1/13	0.28244	0.693147	0	0	3.22797	4.08108	PDK4
Regulation Of Osteoclast Differentiation (GO:0045670)	2/42	0.285982	0.693147	0	0	1.93785	2.42585	CCR1;FSTL3
Branching Morphogenesis Of An Epithelial Tube (GO:0048754)	2/42	0.285982	0.693147	0	0	1.93785	2.42585	PAX2;EPHA2
Keratinocyte Differentiation (GO:0030216)	2/42	0.285982	0.693147	0	0	1.93785	2.42585	KRT16;EPHA2
Negative Regulation Of I-kappaB kinase/NF-kappaB Signaling (GO:0043124)	2/42	0.285982	0.693147	0	0	1.93785	2.42585	GSTP1;NR1D1
Positive Regulation Of Neuron Differentiation (GO:0045666)	2/42	0.285982	0.693147	0	0	1.93785	2.42585	NRCAM;ASCL1
Gland Development (GO:0048732)	3/74	0.286221	0.693147	0	0	1.63827	2.04947	WNT10A;TG;STRA6
Negative Regulation Of Neuron Apoptotic Process (GO:0043524)	3/74	0.286221	0.693147	0	0	1.63827	2.04947	PRKCG;PTPRZ1;CCL2
Positive Regulation Of Lymphocyte Proliferation (GO:0050671)	3/74	0.286221	0.693147	0	0	1.63827	2.04947	NFATC2;IL12A;CCL19
Regulation Of BMP Signaling Pathway (GO:0030510)	3/75	0.293113	0.693147	0	0	1.61544	1.98246	CHRDL2;GDF5;FSTL3
Cell-Matrix Adhesion (GO:0007160)	4/109	0.295345	0.693147	0	0	1.47741	1.80186	VTN;CCL21;ITGB6;LYVE1
Positive Regulation Of Cysteine-Type Endopeptidase Activity Involved In Apoptotic Process (GO:0043280)	4/109	0.295345	0.693147	0	0	1.47741	1.80186	LCK;FASLG;S100A9;S100A8
Regulation Of Filopodium Assembly (GO:0051489)	2/43	0.295359	0.693147	0	0	1.89049	2.30557	PPP1R16B;CCL21
Regulation Of Primary Metabolic Process (GO:0080090)	2/43	0.295359	0.693147	0	0	1.89049	2.30557	ADGRF5;NR1D1
Intracellular Glucose Homeostasis (GO:0001678)	2/43	0.295359	0.693147	0	0	1.89049	2.30557	NR1D1;PAX2
Negative Regulation Of BMP Signaling Pathway (GO:0030514)	2/43	0.295359	0.693147	0	0	1.89049	2.30557	CHRDL2;FSTL3
Positive Regulation Of Biomineral Tissue Development (GO:0070169)	2/43	0.295359	0.693147	0	0	1.89049	2.30557	WNT6;ISG15
Regulation Of JUN Kinase Activity (GO:0043506)	2/43	0.295359	0.693147	0	0	1.89049	2.30557	GSTP1;CCL19
Wnt Signaling Pathway (GO:0016055)	3/76	0.300017	0.693147	0	0	1.59322	1.91811	WNT6;WNT10A;WNT2
Regulation Of Feeding Behavior (GO:0060259)	1/14	0.300534	0.693147	0	0	2.97951	3.58195	GPR171
Regulation Of Leukocyte Activation (GO:0002694)	1/14	0.300534	0.693147	0	0	2.97951	3.58195	LCK
Regulation Of Microglial Cell Activation (GO:1903978)	1/14	0.300534	0.693147	0	0	2.97951	3.58195	NR1D1
Regulation Of Neuron Projection Arborization (GO:0150011)	1/14	0.300534	0.693147	0	0	2.97951	3.58195	MFSD2A
Bone Morphogenesis (GO:0060349)	1/14	0.300534	0.693147	0	0	2.97951	3.58195	ATG9B
Calcium Ion-Regulated Exocytosis Of Neurotransmitter (GO:0048791)	1/14	0.300534	0.693147	0	0	2.97951	3.58195	SYT8
Regulation Of Sensory Perception Of Pain (GO:0051930)	1/14	0.300534	0.693147	0	0	2.97951	3.58195	GPR171
Regulation Of Superoxide Anion Generation (GO:0032928)	1/14	0.300534	0.693147	0	0	2.97951	3.58195	GSTP1
Regulation Of Transposition (GO:0010528)	1/14	0.300534	0.693147	0	0	2.97951	3.58195	APOBEC3G
Endoderm Development (GO:0007492)	1/14	0.300534	0.693147	0	0	2.97951	3.58195	DUSP5
Genitalia Development (GO:0048806)	1/14	0.300534	0.693147	0	0	2.97951	3.58195	STRA6
Hyaluronan Metabolic Process (GO:0030212)	1/14	0.300534	0.693147	0	0	2.97951	3.58195	HAS2
Membrane Raft Organization (GO:0031579)	1/14	0.300534	0.693147	0	0	2.97951	3.58195	ANXA2
Negative Regulation Of Chondrocyte Differentiation (GO:0032331)	1/14	0.300534	0.693147	0	0	2.97951	3.58195	GDF5
Negative Regulation Of mRNA Splicing, Via Spliceosome (GO:0048025)	1/14	0.300534	0.693147	0	0	2.97951	3.58195	U2AF2
Negative Regulation Of Receptor Signaling Pathway Via STAT (GO:1904893)	1/14	0.300534	0.693147	0	0	2.97951	3.58195	SOCS1
Negative Regulation Of Single Stranded Viral RNA Replication Via Double Stranded DNA Intermediate (GO:0045869)	1/14	0.300534	0.693147	0	0	2.97951	3.58195	APOBEC3G
Odontogenesis Of Dentin-Containing Tooth (GO:0042475)	1/14	0.300534	0.693147	0	0	2.97951	3.58195	WNT6
Pancreas Development (GO:0031016)	1/14	0.300534	0.693147	0	0	2.97951	3.58195	ZIC3
Phagolysosome Assembly (GO:0001845)	1/14	0.300534	0.693147	0	0	2.97951	3.58195	CORO1A
Photoreceptor Cell Development (GO:0042461)	1/14	0.300534	0.693147	0	0	2.97951	3.58195	MFSD2A
Positive Regulation Of Heterotypic Cell-Cell Adhesion (GO:0034116)	1/14	0.300534	0.693147	0	0	2.97951	3.58195	LCK
Positive Regulation Of Long-Term Synaptic Potentiation (GO:1900273)	1/14	0.300534	0.693147	0	0	2.97951	3.58195	RELN
Protein Homotrimerization (GO:0070207)	1/14	0.300534	0.693147	0	0	2.97951	3.58195	HLA-G
Protein Trimerization (GO:0070206)	1/14	0.300534	0.693147	0	0	2.97951	3.58195	HLA-G
Regulation Of Branching Involved In Ureteric Bud Morphogenesis (GO:0090189)	1/14	0.300534	0.693147	0	0	2.97951	3.58195	PAX2
Cellular Response To Ketone (GO:1901655)	2/44	0.304718	0.696435	0	0	1.84538	2.19299	SCNN1G;POSTN
Regulation Of Viral Entry Into Host Cell (GO:0046596)	2/44	0.304718	0.696435	0	0	1.84538	2.19299	IFITM1;TRIM31
Extracellular Matrix Disassembly (GO:0022617)	2/44	0.304718	0.696435	0	0	1.84538	2.19299	MMP7;KLK5
Negative Regulation Of Immune System Process (GO:0002683)	2/44	0.304718	0.696435	0	0	1.84538	2.19299	NR1D1;HLA-G
Nucleobase-Containing Compound Catabolic Process (GO:0034655)	2/44	0.304718	0.696435	0	0	1.84538	2.19299	ISG20;DNASE1L3
Regulation Of B Cell Proliferation (GO:0030888)	2/44	0.304718	0.696435	0	0	1.84538	2.19299	CTLA4;NFATC2
Embryonic Organ Development (GO:0048568)	3/77	0.306928	0.696435	0	0	1.57161	1.8563	CXCL8;MFSD2A;STRA6
Negative Regulation Of Blood Vessel Morphogenesis (GO:2000181)	3/77	0.306928	0.696435	0	0	1.57161	1.8563	FASLG;HLA-G;THBS4
Positive Regulation Of JNK Cascade (GO:0046330)	3/77	0.306928	0.696435	0	0	1.57161	1.8563	CCL21;CD27;CCL19
Positive Regulation Of Endothelial Cell Proliferation (GO:0001938)	3/77	0.306928	0.696435	0	0	1.57161	1.8563	PPP1R16B;FGFBP1;THBS4
Regulation Of T Cell Proliferation (GO:0042129)	3/77	0.306928	0.696435	0	0	1.57161	1.8563	PLA2G2D;CCL19;HLA-G
Cellular Response To Nutrient Levels (GO:0031669)	3/78	0.313846	0.696435	0	0	1.55058	1.79689	PDK4;UTS2;MFSD2A
Regulation Of Protein Modification Process (GO:0031399)	2/45	0.314054	0.696435	0	0	1.80237	2.08749	PPP1R16B;SOCS1
Triglyceride Metabolic Process (GO:0006641)	2/45	0.314054	0.696435	0	0	1.80237	2.08749	LIPF;CPS1
Natural Killer Cell Activation (GO:0030101)	2/45	0.314054	0.696435	0	0	1.80237	2.08749	SLAMF7;ULBP1
Organic Hydroxy Compound Transport (GO:0015850)	2/45	0.314054	0.696435	0	0	1.80237	2.08749	SLC5A8;STRA6
Regulation Of Dephosphorylation (GO:0035303)	1/15	0.318173	0.696435	0	0	2.76654	3.16813	PPP1R16B
Regulation Of Hormone Secretion (GO:0046883)	1/15	0.318173	0.696435	0	0	2.76654	3.16813	EDN3
Regulation Of Interleukin-13 Production (GO:0032656)	1/15	0.318173	0.696435	0	0	2.76654	3.16813	IRF4
Regulation Of Multicellular Organism Growth (GO:0040014)	1/15	0.318173	0.696435	0	0	2.76654	3.16813	MFSD2A
Astrocyte Development (GO:0014002)	1/15	0.318173	0.696435	0	0	2.76654	3.16813	S100A9
Branched-Chain Amino Acid Metabolic Process (GO:0009081)	1/15	0.318173	0.696435	0	0	2.76654	3.16813	BCAT1
Cellular Response To Estrogen Stimulus (GO:0071391)	1/15	0.318173	0.696435	0	0	2.76654	3.16813	ARID5A
Defense Response To Protozoan (GO:0042832)	1/15	0.318173	0.696435	0	0	2.76654	3.16813	IRF4
Digestive Tract Morphogenesis (GO:0048546)	1/15	0.318173	0.696435	0	0	2.76654	3.16813	STRA6
Vasodilation (GO:0042311)	1/15	0.318173	0.696435	0	0	2.76654	3.16813	CPS1
Keratan Sulfate Biosynthetic Process (GO:0018146)	1/15	0.318173	0.696435	0	0	2.76654	3.16813	B3GNT3
Negative Regulation Of mRNA Processing (GO:0050686)	1/15	0.318173	0.696435	0	0	2.76654	3.16813	U2AF2
Negative Regulation Of Macrophage Activation (GO:0043031)	1/15	0.318173	0.696435	0	0	2.76654	3.16813	NR1D1
Regulation Of Activin Receptor Signaling Pathway (GO:0032925)	1/15	0.318173	0.696435	0	0	2.76654	3.16813	FSTL3
Regulation Of Bicellular Tight Junction Assembly (GO:2000810)	1/15	0.318173	0.696435	0	0	2.76654	3.16813	EPHA2
Regulation Of Carbohydrate Metabolic Process (GO:0006109)	1/15	0.318173	0.696435	0	0	2.76654	3.16813	PDK4
Regulation Of Neuron Differentiation (GO:0045664)	3/79	0.320767	0.696435	0	0	1.5301	1.73978	RELN;NRCAM;ASCL1
Regulation Of Fibroblast Proliferation (GO:0048145)	2/46	0.323361	0.696435	0	0	1.76132	1.9885	GSTP1;WNT2
Regulation Of Interleukin-10 Production (GO:0032653)	2/46	0.323361	0.696435	0	0	1.76132	1.9885	IRF4;ISG15
Antiviral Innate Immune Response (GO:0140374)	2/46	0.323361	0.696435	0	0	1.76132	1.9885	MX1;TRIM31
Regulation Of Nervous System Development (GO:0051960)	2/46	0.323361	0.696435	0	0	1.76132	1.9885	PTPRZ1;ASCL1
Cellular Component Disassembly (GO:0022411)	2/46	0.323361	0.696435	0	0	1.76132	1.9885	MMP7;KLK5
Negative Regulation Of Cold-Induced Thermogenesis (GO:0120163)	2/46	0.323361	0.696435	0	0	1.76132	1.9885	ID1;NR1D1
Regulation Of Protein Localization To Plasma Membrane (GO:1903076)	3/80	0.327689	0.696435	0	0	1.51015	1.68486	STAC2;STAC3;EPHA2
Cognition (GO:0050890)	2/47	0.332636	0.696435	0	0	1.72209	1.89551	MFSD2A;STRA6
Insulin Receptor Signaling Pathway (GO:0008286)	2/47	0.332636	0.696435	0	0	1.72209	1.89551	IRS4;PDK4
Positive Regulation Of Growth (GO:0045927)	3/81	0.33461	0.696435	0	0	1.49071	1.63201	S100A9;S100A8;MFSD2A
B Cell Activation Involved In Immune Response (GO:0002312)	1/16	0.335368	0.696435	0	0	2.58197	2.82088	CD19
Regulation Of Fatty Acid Oxidation (GO:0046320)	1/16	0.335368	0.696435	0	0	2.58197	2.82088	PDK4
Regulation Of Fibrinolysis (GO:0051917)	1/16	0.335368	0.696435	0	0	2.58197	2.82088	VTN
Regulation Of Natural Killer Cell Activation (GO:0032814)	1/16	0.335368	0.696435	0	0	2.58197	2.82088	IL12A
Regulation Of Nucleocytoplasmic Transport (GO:0046822)	1/16	0.335368	0.696435	0	0	2.58197	2.82088	IFI27
Regulation Of Protein Kinase C Signaling (GO:0090036)	1/16	0.335368	0.696435	0	0	2.58197	2.82088	SEZ6L
Cell Communication By Electrical Coupling Involved In Cardiac Conduction (GO:0086064)	1/16	0.335368	0.696435	0	0	2.58197	2.82088	FKBP1B
Cell Surface Toll-Like Receptor Signaling Pathway (GO:0140895)	1/16	0.335368	0.696435	0	0	2.58197	2.82088	S100A14
Regulation Of Secretion (GO:0051046)	1/16	0.335368	0.696435	0	0	2.58197	2.82088	PTPRN
Cellular Response To Fatty Acid (GO:0071398)	1/16	0.335368	0.696435	0	0	2.58197	2.82088	PDK4
Regulation Of Transforming Growth Factor Beta Production (GO:0071634)	1/16	0.335368	0.696435	0	0	2.58197	2.82088	ITGB6
Cellular Response To Nitrogen Compound (GO:1901699)	1/16	0.335368	0.696435	0	0	2.58197	2.82088	CPS1
Regulation Of Triglyceride Biosynthetic Process (GO:0010866)	1/16	0.335368	0.696435	0	0	2.58197	2.82088	MFSD2A
Chondroitin Sulfate Metabolic Process (GO:0030204)	1/16	0.335368	0.696435	0	0	2.58197	2.82088	CHST11
Response To UV-B (GO:0010224)	1/16	0.335368	0.696435	0	0	2.58197	2.82088	IL12A
Retinal Metabolic Process (GO:0042574)	1/16	0.335368	0.696435	0	0	2.58197	2.82088	SDR16C5
Ruffle Organization (GO:0031529)	1/16	0.335368	0.696435	0	0	2.58197	2.82088	CCL21
Endoplasmic Reticulum Tubular Network Organization (GO:0071786)	1/16	0.335368	0.696435	0	0	2.58197	2.82088	REEP2
Sulfation (GO:0051923)	1/16	0.335368	0.696435	0	0	2.58197	2.82088	SULT1C2
Vasculature Development (GO:0001944)	1/16	0.335368	0.696435	0	0	2.58197	2.82088	STRA6
Lymphocyte Mediated Immunity (GO:0002449)	1/16	0.335368	0.696435	0	0	2.58197	2.82088	CD8A
Negative Regulation Of RNA Biosynthetic Process (GO:1902679)	1/16	0.335368	0.696435	0	0	2.58197	2.82088	APOBEC3G
Negative Regulation Of Biosynthetic Process (GO:0009890)	1/16	0.335368	0.696435	0	0	2.58197	2.82088	GSTP1
Negative Regulation Of Chemokine Production (GO:0032682)	1/16	0.335368	0.696435	0	0	2.58197	2.82088	GSTP1
Negative Regulation Of Cytokine Production Involved In Immune Response (GO:0002719)	1/16	0.335368	0.696435	0	0	2.58197	2.82088	HLA-F
Negative Regulation Of Phosphatase Activity (GO:0010923)	1/16	0.335368	0.696435	0	0	2.58197	2.82088	FKBP1B
Negative Regulation Of Receptor Signaling Pathway Via JAK-STAT (GO:0046426)	1/16	0.335368	0.696435	0	0	2.58197	2.82088	SOCS1
Nitric Oxide Metabolic Process (GO:0046209)	1/16	0.335368	0.696435	0	0	2.58197	2.82088	CPS1
Positive Regulation Of Cell Migration Involved In Sprouting Angiogenesis (GO:0090050)	1/16	0.335368	0.696435	0	0	2.58197	2.82088	FGFBP1
Positive Regulation Of Lymphocyte Migration (GO:2000403)	1/16	0.335368	0.696435	0	0	2.58197	2.82088	CCL21
Positive Regulation Of Myeloid Leukocyte Cytokine Production Involved In Immune Response (GO:0061081)	1/16	0.335368	0.696435	0	0	2.58197	2.82088	HLA-G
Positive Regulation Of Positive Chemotaxis (GO:0050927)	1/16	0.335368	0.696435	0	0	2.58197	2.82088	CXCL8
Positive Regulation Of Smooth Muscle Cell Migration (GO:0014911)	1/16	0.335368	0.696435	0	0	2.58197	2.82088	VTN
Protein Localization To Mitochondrion (GO:0070585)	1/16	0.335368	0.696435	0	0	2.58197	2.82088	ISG15
Regulation Of Cardiac Muscle Contraction By Regulation Of The Release Of Sequestered Calcium Ion (GO:0010881)	1/16	0.335368	0.696435	0	0	2.58197	2.82088	FKBP1B
Chloride Transmembrane Transport (GO:1902476)	2/48	0.341875	0.697212	0	0	1.68457	1.80806	SLC4A1;APOL1
Calcium Ion Transmembrane Import Into Cytosol (GO:0097553)	3/83	0.34844	0.697212	0	0	1.45329	1.53219	CCL21;LCK;CCL19
Interferon-Mediated Signaling Pathway (GO:0140888)	2/49	0.351072	0.697212	0	0	1.64864	1.72574	IFITM1;IFI27
Negative Regulation Of T Cell Activation (GO:0050868)	2/49	0.351072	0.697212	0	0	1.64864	1.72574	PLA2G2D;HLA-G
Neurogenesis (GO:0022008)	2/49	0.351072	0.697212	0	0	1.64864	1.72574	ASCL1;WNT2
Positive Regulation Of Pathway-Restricted SMAD Protein Phosphorylation (GO:0010862)	2/49	0.351072	0.697212	0	0	1.64864	1.72574	MSTN;GDF5
DNA Replication Checkpoint Signaling (GO:0000076)	1/17	0.35213	0.697212	0	0	2.42048	2.52638	ZNF830
G Protein-Coupled Acetylcholine Receptor Signaling Pathway (GO:0007213)	1/17	0.35213	0.697212	0	0	2.42048	2.52638	GNA15
NAD Biosynthetic Process (GO:0009435)	1/17	0.35213	0.697212	0	0	2.42048	2.52638	SLC5A8
Regulation Of Inflammatory Response To Antigenic Stimulus (GO:0002861)	1/17	0.35213	0.697212	0	0	2.42048	2.52638	PLA2G2D
T Cell Migration (GO:0072678)	1/17	0.35213	0.697212	0	0	2.42048	2.52638	ZAP70
Regulation Of Leukocyte Chemotaxis (GO:0002688)	1/17	0.35213	0.697212	0	0	2.42048	2.52638	EDN3
Carbohydrate Derivative Transport (GO:1901264)	1/17	0.35213	0.697212	0	0	2.42048	2.52638	MFSD2A
Carboxylic Acid Biosynthetic Process (GO:0046394)	1/17	0.35213	0.697212	0	0	2.42048	2.52638	CDO1
Regulation Of Viral Transcription (GO:0046782)	1/17	0.35213	0.697212	0	0	2.42048	2.52638	TRIM31
Response To Acidic pH (GO:0010447)	1/17	0.35213	0.697212	0	0	2.42048	2.52638	SCNN1G
Sensory Perception Of Taste (GO:0050909)	1/17	0.35213	0.697212	0	0	2.42048	2.52638	SCNN1G
Extracellular Matrix Assembly (GO:0085029)	1/17	0.35213	0.697212	0	0	2.42048	2.52638	HAS2
Toll-Like Receptor 4 Signaling Pathway (GO:0034142)	1/17	0.35213	0.697212	0	0	2.42048	2.52638	S100A14
Transepithelial Transport (GO:0070633)	1/17	0.35213	0.697212	0	0	2.42048	2.52638	BEST1
Intracellular Zinc Ion Homeostasis (GO:0006882)	1/17	0.35213	0.697212	0	0	2.42048	2.52638	LCK
Keratan Sulfate Metabolic Process (GO:0042339)	1/17	0.35213	0.697212	0	0	2.42048	2.52638	B3GNT3
Microtubule Depolymerization (GO:0007019)	1/17	0.35213	0.697212	0	0	2.42048	2.52638	STMN2
Myeloid Cell Activation Involved In Immune Response (GO:0002275)	1/17	0.35213	0.697212	0	0	2.42048	2.52638	DNASE1L3
Negative Regulation Of Fibroblast Proliferation (GO:0048147)	1/17	0.35213	0.697212	0	0	2.42048	2.52638	GSTP1
Negative Regulation Of Striated Muscle Cell Differentiation (GO:0051154)	1/17	0.35213	0.697212	0	0	2.42048	2.52638	CEACAM5
Nicotinamide Nucleotide Metabolic Process (GO:0046496)	1/17	0.35213	0.697212	0	0	2.42048	2.52638	FMO2
Peptidyl-Threonine Dephosphorylation (GO:0035970)	1/17	0.35213	0.697212	0	0	2.42048	2.52638	DUSP5
Positive Chemotaxis (GO:0050918)	1/17	0.35213	0.697212	0	0	2.42048	2.52638	CORO1A
Positive Regulation Of Alpha-Beta T Cell Proliferation (GO:0046641)	1/17	0.35213	0.697212	0	0	2.42048	2.52638	HLA-A
Positive Regulation Of Cartilage Development (GO:0061036)	1/17	0.35213	0.697212	0	0	2.42048	2.52638	GDF5
Positive Regulation Of Cell Adhesion Mediated By Integrin (GO:0033630)	1/17	0.35213	0.697212	0	0	2.42048	2.52638	CCL21
Positive Regulation Of Dendrite Extension (GO:1903861)	1/17	0.35213	0.697212	0	0	2.42048	2.52638	RASAL1
Positive Regulation Of Dendrite Morphogenesis (GO:0050775)	1/17	0.35213	0.697212	0	0	2.42048	2.52638	RELN
Positive Regulation Of Glial Cell Differentiation (GO:0045687)	1/17	0.35213	0.697212	0	0	2.42048	2.52638	PTPRZ1
Positive Regulation Of Heart Rate (GO:0010460)	1/17	0.35213	0.697212	0	0	2.42048	2.52638	EDN3
Positive Regulation Of Small GTPase Mediated Signal Transduction (GO:0051057)	1/17	0.35213	0.697212	0	0	2.42048	2.52638	RELN
Regulation Of Protein Kinase Activity (GO:0045859)	4/119	0.352464	0.697212	0	0	1.34824	1.40596	RELN;CCL21;GSTP1;CCL19
Positive Regulation Of Response To External Stimulus (GO:0032103)	5/155	0.352465	0.697212	0	0	1.29232	1.34763	VTN;CCL21;CCL19;S100A9;S100A8
Regulation Of Interleukin-1 Beta Production (GO:0032651)	3/84	0.355345	0.699918	0	0	1.43528	1.48503	SERPINB1;GSTP1;CCL19
G Protein-Coupled Receptor Signaling Pathway, Coupled To Cyclic Nucleotide Second Messenger (GO:0007187)	2/50	0.360225	0.699918	0	0	1.61421	1.64815	CCR1;CCL2
Blood Circulation (GO:0008015)	2/50	0.360225	0.699918	0	0	1.61421	1.64815	ACE2;EDN3
Cell Chemotaxis (GO:0060326)	2/50	0.360225	0.699918	0	0	1.61421	1.64815	CCL21;EPHA2
Positive Regulation Of Transport (GO:0051050)	2/50	0.360225	0.699918	0	0	1.61421	1.64815	ANXA2;CCL19
Calcium-Mediated Signaling (GO:0019722)	3/85	0.362241	0.699918	0	0	1.4177	1.4396	CXCL8;FKBP1B;DEFB1
Integrin-Mediated Signaling Pathway (GO:0007229)	3/85	0.362241	0.699918	0	0	1.4177	1.4396	ISG15;ITGB6;CDH17
Negative Regulation Of Intracellular Signal Transduction (GO:1902532)	7/231	0.364431	0.699918	0	0	1.21177	1.22318	DUSP5;ENDOG;MSTN;GSTP1;NR1D1;HLA-G;EPHA2
Regulation Of Dendrite Extension (GO:1903859)	1/18	0.36847	0.699918	0	0	2.27798	2.27432	RASAL1
Regulation Of Epidermal Cell Differentiation (GO:0045604)	1/18	0.36847	0.699918	0	0	2.27798	2.27432	IL20
Regulation Of Lymphocyte Proliferation (GO:0050670)	1/18	0.36847	0.699918	0	0	2.27798	2.27432	IL12A
Autophagy Of Nucleus (GO:0044804)	1/18	0.36847	0.699918	0	0	2.27798	2.27432	ATG9B
Regulation Of Oligodendrocyte Differentiation (GO:0048713)	1/18	0.36847	0.699918	0	0	2.27798	2.27432	PTPRZ1
Branching Involved In Ureteric Bud Morphogenesis (GO:0001658)	1/18	0.36847	0.699918	0	0	2.27798	2.27432	PAX2
Regulation Of Vascular Endothelial Cell Proliferation (GO:1905562)	1/18	0.36847	0.699918	0	0	2.27798	2.27432	CCL2
Renal Absorption (GO:0070293)	1/18	0.36847	0.699918	0	0	2.27798	2.27432	HAS2
Endothelial Cell Proliferation (GO:0001935)	1/18	0.36847	0.699918	0	0	2.27798	2.27432	NOX5
Energy Reserve Metabolic Process (GO:0006112)	1/18	0.36847	0.699918	0	0	2.27798	2.27432	ADGRF5
Ureteric Bud Morphogenesis (GO:0060675)	1/18	0.36847	0.699918	0	0	2.27798	2.27432	PAX2
Intracellular Sodium Ion Homeostasis (GO:0006883)	1/18	0.36847	0.699918	0	0	2.27798	2.27432	SCNN1G
Negative Regulation Of Lipid Catabolic Process (GO:0050995)	1/18	0.36847	0.699918	0	0	2.27798	2.27432	MFSD2A
Negative Regulation Of Nervous System Development (GO:0051961)	1/18	0.36847	0.699918	0	0	2.27798	2.27432	B2M
Neuromuscular Process (GO:0050905)	1/18	0.36847	0.699918	0	0	2.27798	2.27432	STRA6
Neuromuscular Synaptic Transmission (GO:0007274)	1/18	0.36847	0.699918	0	0	2.27798	2.27432	STAC3
Positive Regulation Of CREB Transcription Factor Activity (GO:0032793)	1/18	0.36847	0.699918	0	0	2.27798	2.27432	RELN
Positive Regulation Of G Protein-Coupled Receptor Signaling Pathway (GO:0045745)	1/18	0.36847	0.699918	0	0	2.27798	2.27432	KLK5
Positive Regulation Of Epidermal Cell Differentiation (GO:0045606)	1/18	0.36847	0.699918	0	0	2.27798	2.27432	IL20
Positive Regulation Of Interleukin-4 Production (GO:0032753)	1/18	0.36847	0.699918	0	0	2.27798	2.27432	IRF4
Positive Regulation Of Macrophage Migration (GO:1905523)	1/18	0.36847	0.699918	0	0	2.27798	2.27432	MSTN
Positive Regulation Of Neuroblast Proliferation (GO:0002052)	1/18	0.36847	0.699918	0	0	2.27798	2.27432	HAPLN3
Positive Regulation Of Triglyceride Metabolic Process (GO:0090208)	1/18	0.36847	0.699918	0	0	2.27798	2.27432	MFSD2A
Pulmonary Valve Morphogenesis (GO:0003184)	1/18	0.36847	0.699918	0	0	2.27798	2.27432	STRA6
Regulation Of Cell-Cell Adhesion Mediated By Cadherin (GO:2000047)	1/18	0.36847	0.699918	0	0	2.27798	2.27432	FOXA2
Regulation Of I-kappaB kinase/NF-kappaB Signaling (GO:0043122)	7/232	0.368544	0.699918	0	0	1.20632	1.20415	BST2;CCL21;GSTP1;UBD;FASLG;NR1D1;CCL19
Negative Regulation Of Angiogenesis (GO:0016525)	3/86	0.369125	0.699918	0	0	1.40055	1.39582	FASLG;HLA-G;THBS4
Amide Biosynthetic Process (GO:0043604)	2/51	0.369329	0.699918	0	0	1.58119	1.57497	CPS1;CYP4F22
Regulation Of Type II Interferon Production (GO:0032649)	3/87	0.375995	0.699925	0	0	1.3838	1.35361	IL12A;ISG15;HLA-A
Icosanoid Metabolic Process (GO:0006690)	2/52	0.378382	0.699925	0	0	1.54948	1.50586	HPGD;CYP4F22
Negative Regulation Of Innate Immune Response (GO:0045824)	2/52	0.378382	0.699925	0	0	1.54948	1.50586	ISG15;DCST1
Positive Regulation Of B Cell Activation (GO:0050871)	2/52	0.378382	0.699925	0	0	1.54948	1.50586	NFATC2;CD27
Regulation Of Cell Development (GO:0060284)	2/52	0.378382	0.699925	0	0	1.54948	1.50586	ANXA2;ASCL1
Positive Regulation Of Cell Migration (GO:0030335)	8/272	0.379136	0.699925	0	0	1.17498	1.13956	CCR1;VTN;MMP7;CCL7;CASS4;HAS2;EPHA2;SMIM22
Negative Regulation Of Neuron Death (GO:1901215)	3/88	0.38285	0.699925	0	0	1.36745	1.31291	PRKCG;PTPRZ1;CCL2
Positive Regulation Of Plasma Membrane Bounded Cell Projection Assembly (GO:0120034)	3/88	0.38285	0.699925	0	0	1.36745	1.31291	MSTN;CCL21;CCL19
Regulation Of Cellular Response To Growth Factor Stimulus (GO:0090287)	1/19	0.384399	0.699925	0	0	2.15131	2.05682	FSTL3
NADP Metabolic Process (GO:0006739)	1/19	0.384399	0.699925	0	0	2.15131	2.05682	FMO2
Regulation Of Integrin-Mediated Signaling Pathway (GO:2001044)	1/19	0.384399	0.699925	0	0	2.15131	2.05682	TIMP1
Regulation Of Neuroinflammatory Response (GO:0150077)	1/19	0.384399	0.699925	0	0	2.15131	2.05682	NR1D1
Bicarbonate Transport (GO:0015701)	1/19	0.384399	0.699925	0	0	2.15131	2.05682	SLC4A1
Cardiac Epithelial To Mesenchymal Transition (GO:0060317)	1/19	0.384399	0.699925	0	0	2.15131	2.05682	HAS2
Cardiac Ventricle Development (GO:0003231)	1/19	0.384399	0.699925	0	0	2.15131	2.05682	STRA6
Regulation Of Smooth Muscle Cell Migration (GO:0014910)	1/19	0.384399	0.699925	0	0	2.15131	2.05682	VTN
Regulation Of Tissue Remodeling (GO:0034103)	1/19	0.384399	0.699925	0	0	2.15131	2.05682	THBS4
Regulation Of Vascular Endothelial Growth Factor Signaling Pathway (GO:1900746)	1/19	0.384399	0.699925	0	0	2.15131	2.05682	IL12A
Chondroitin Sulfate Proteoglycan Biosynthetic Process (GO:0050650)	1/19	0.384399	0.699925	0	0	2.15131	2.05682	CHST11
Embryonic Digestive Tract Development (GO:0048566)	1/19	0.384399	0.699925	0	0	2.15131	2.05682	STRA6
Establishment Of Skin Barrier (GO:0061436)	1/19	0.384399	0.699925	0	0	2.15131	2.05682	KRT16
Superoxide Anion Generation (GO:0042554)	1/19	0.384399	0.699925	0	0	2.15131	2.05682	NOX5
Eye Morphogenesis (GO:0048592)	1/19	0.384399	0.699925	0	0	2.15131	2.05682	MFAP5
Glycogen Metabolic Process (GO:0005977)	1/19	0.384399	0.699925	0	0	2.15131	2.05682	NR1D1
Insulin Secretion (GO:0030073)	1/19	0.384399	0.699925	0	0	2.15131	2.05682	PTPRN
Leukotriene Biosynthetic Process (GO:0019370)	1/19	0.384399	0.699925	0	0	2.15131	2.05682	GGT6
Linoleic Acid Metabolic Process (GO:0043651)	1/19	0.384399	0.699925	0	0	2.15131	2.05682	GSTP1
Multicellular Organismal-Level Water Homeostasis (GO:0050891)	1/19	0.384399	0.699925	0	0	2.15131	2.05682	SCNN1G
Negative Regulation Of RNA Splicing (GO:0033119)	1/19	0.384399	0.699925	0	0	2.15131	2.05682	U2AF2
Negative Regulation Of Calcium Ion Transmembrane Transport (GO:1903170)	1/19	0.384399	0.699925	0	0	2.15131	2.05682	FKBP1B
Oligodendrocyte Differentiation (GO:0048709)	1/19	0.384399	0.699925	0	0	2.15131	2.05682	PTPRZ1
Phosphate Ion Transport (GO:0006817)	1/19	0.384399	0.699925	0	0	2.15131	2.05682	SLC34A2
Phosphatidylcholine Biosynthetic Process (GO:0006656)	1/19	0.384399	0.699925	0	0	2.15131	2.05682	MFSD2A
Positive Regulation Of Hormone Secretion (GO:0046887)	1/19	0.384399	0.699925	0	0	2.15131	2.05682	EDN3
Regulation Of B Cell Differentiation (GO:0045577)	1/19	0.384399	0.699925	0	0	2.15131	2.05682	CD27
Positive Regulation Of NIK/NF-kappaB Signaling (GO:1901224)	2/53	0.387381	0.704565	0	0	1.51902	1.44056	CD27;CCL19
Sodium Ion Transport (GO:0006814)	3/89	0.389689	0.707971	0	0	1.35148	1.27365	SCNN1G;SLC5A8;SLC6A17
Regulation Of Lipid Metabolic Process (GO:0019216)	2/54	0.396321	0.70914	0	0	1.48973	1.37879	ADGRF5;NR1D1
Epidermal Cell Differentiation (GO:0009913)	2/54	0.396321	0.70914	0	0	1.48973	1.37879	KRT16;EPHA2
Monoatomic Anion Transmembrane Transport (GO:0098656)	2/54	0.396321	0.70914	0	0	1.48973	1.37879	SLC4A1;APOL1
Regulation Of Peptidyl-Tyrosine Phosphorylation (GO:0050730)	3/90	0.396508	0.70914	0	0	1.33588	1.23577	VTN;RELN;THBS4
Regulation Of Macrophage Chemotaxis (GO:0010758)	1/20	0.399927	0.70914	0	0	2.03798	1.86776	MSTN
Anterior/Posterior Axis Specification (GO:0009948)	1/20	0.399927	0.70914	0	0	2.03798	1.86776	CDX2
Cellular Response To pH (GO:0071467)	1/20	0.399927	0.70914	0	0	2.03798	1.86776	SCNN1G
Response To Fibroblast Growth Factor (GO:0071774)	1/20	0.399927	0.70914	0	0	2.03798	1.86776	CXCL8
Sensory Perception Of Pain (GO:0019233)	1/20	0.399927	0.70914	0	0	2.03798	1.86776	CCL2
Endothelial Cell Development (GO:0001885)	1/20	0.399927	0.70914	0	0	2.03798	1.86776	PPP1R16B
Intracellular Monoatomic Ion Homeostasis (GO:0006873)	1/20	0.399927	0.70914	0	0	2.03798	1.86776	SLC4A1
Lipopolysaccharide-Mediated Signaling Pathway (GO:0031663)	1/20	0.399927	0.70914	0	0	2.03798	1.86776	CCL2
Negative Regulation Of B Cell Activation (GO:0050869)	1/20	0.399927	0.70914	0	0	2.03798	1.86776	CTLA4
Negative Regulation Of Microtubule Depolymerization (GO:0007026)	1/20	0.399927	0.70914	0	0	2.03798	1.86776	STMN2
Negative Regulation Of Phosphoprotein Phosphatase Activity (GO:0032515)	1/20	0.399927	0.70914	0	0	2.03798	1.86776	FKBP1B
Negative Regulation Of Reproductive Process (GO:2000242)	1/20	0.399927	0.70914	0	0	2.03798	1.86776	TIMP1
Positive Regulation Of Antigen Receptor-Mediated Signaling Pathway (GO:0050857)	1/20	0.399927	0.70914	0	0	2.03798	1.86776	LCK
Positive Regulation Of Embryonic Development (GO:0040019)	1/20	0.399927	0.70914	0	0	2.03798	1.86776	FOXA2
Positive Regulation Of Protein Processing (GO:0010954)	1/20	0.399927	0.70914	0	0	2.03798	1.86776	ANXA2
Pulmonary Valve Development (GO:0003177)	1/20	0.399927	0.70914	0	0	2.03798	1.86776	STRA6
Regulation Of Calcium Ion Import (GO:0090279)	1/20	0.399927	0.70914	0	0	2.03798	1.86776	CCL2
Regulation Of Cardiac Muscle Contraction By Calcium Ion Signaling (GO:0010882)	1/20	0.399927	0.70914	0	0	2.03798	1.86776	FKBP1B
Regulation Of Inflammatory Response (GO:0050727)	7/240	0.401516	0.711182	0	0	1.16442	1.06254	ACE2;IL20;SAA1;NR1D1;DNASE1L3;S100A9;S100A8
Lymphocyte Differentiation (GO:0030098)	3/91	0.403307	0.711913	0	0	1.32063	1.19921	ZAP70;CD79A;LCK
Regulation Of Actin Cytoskeleton Organization (GO:0032956)	3/91	0.403307	0.711913	0	0	1.32063	1.19921	BST2;CORO1A;SMIM22
Neuron Migration (GO:0001764)	2/55	0.405201	0.711913	0	0	1.46155	1.32032	RELN;NRCAM
Phosphatidylcholine Metabolic Process (GO:0046470)	2/55	0.405201	0.711913	0	0	1.46155	1.32032	PLA2G2D;MFSD2A
Positive Regulation Of Tyrosine Phosphorylation Of STAT Protein (GO:0042531)	2/55	0.405201	0.711913	0	0	1.46155	1.32032	IL20;IL12A
Steroid Metabolic Process (GO:0008202)	3/92	0.410083	0.711913	0	0	1.30573	1.16392	UGT2B15;HSD17B14;BAAT
Positive Regulation Of Neuron Projection Development (GO:0010976)	3/92	0.410083	0.711913	0	0	1.30573	1.16392	RELN;STMN2;S100A9
Regulation Of Angiogenesis (GO:0045765)	6/205	0.413631	0.711913	0	0	1.16831	1.03136	PPP1R16B;CXCL8;FASLG;HLA-G;THBS4;EPHA2
Regulation Of Reactive Oxygen Species Metabolic Process (GO:2000377)	2/56	0.414017	0.711913	0	0	1.43441	1.26493	ACE2;PAX2
Regulation Of Cation Channel Activity (GO:2001257)	2/56	0.414017	0.711913	0	0	1.43441	1.26493	JSRP1;FKBP1B
Regulation Of Membrane Protein Ectodomain Proteolysis (GO:0051043)	1/21	0.415064	0.711913	0	0	1.93598	1.70235	TIMP1
Aminoglycan Biosynthetic Process (GO:0006023)	1/21	0.415064	0.711913	0	0	1.93598	1.70235	B3GNT3
Anaphase-Promoting Complex-Dependent Catabolic Process (GO:0031145)	1/21	0.415064	0.711913	0	0	1.93598	1.70235	CDC20B
Cellular Response To Nerve Growth Factor Stimulus (GO:1990090)	1/21	0.415064	0.711913	0	0	1.93598	1.70235	STMN2
Retrotransposon Silencing (GO:0010526)	1/21	0.415064	0.711913	0	0	1.93598	1.70235	APOBEC3G
Skin Epidermis Development (GO:0098773)	1/21	0.415064	0.711913	0	0	1.93598	1.70235	KRT16
Sodium Ion Import Across Plasma Membrane (GO:0098719)	1/21	0.415064	0.711913	0	0	1.93598	1.70235	SCNN1G
Innate Immune Response In Mucosa (GO:0002227)	1/21	0.415064	0.711913	0	0	1.93598	1.70235	DEFB1
Lipid Catabolic Process (GO:0016042)	1/21	0.415064	0.711913	0	0	1.93598	1.70235	HSD17B14
Macrophage Differentiation (GO:0030225)	1/21	0.415064	0.711913	0	0	1.93598	1.70235	SOCS1
Modulation By Host Of Viral Genome Replication (GO:0044827)	1/21	0.415064	0.711913	0	0	1.93598	1.70235	IFI27
Modulation By Symbiont Of Entry Into Host (GO:0052372)	1/21	0.415064	0.711913	0	0	1.93598	1.70235	CXCL8
Negative Regulation Of Biomineral Tissue Development (GO:0070168)	1/21	0.415064	0.711913	0	0	1.93598	1.70235	CCR1
Negative Regulation Of Osteoclast Differentiation (GO:0045671)	1/21	0.415064	0.711913	0	0	1.93598	1.70235	FSTL3
Negative Regulation Of Reactive Oxygen Species Metabolic Process (GO:2000378)	1/21	0.415064	0.711913	0	0	1.93598	1.70235	PAX2
Negative Regulation Of Tumor Necrosis Factor-Mediated Signaling Pathway (GO:0010804)	1/21	0.415064	0.711913	0	0	1.93598	1.70235	GSTP1
Positive Regulation Of T Cell Cytokine Production (GO:0002726)	1/21	0.415064	0.711913	0	0	1.93598	1.70235	HLA-A
Positive Regulation Of Blood Coagulation (GO:0030194)	1/21	0.415064	0.711913	0	0	1.93598	1.70235	VTN
Positive Regulation Of Dendritic Spine Development (GO:0060999)	1/21	0.415064	0.711913	0	0	1.93598	1.70235	RELN
Positive Regulation Of Heart Contraction (GO:0045823)	1/21	0.415064	0.711913	0	0	1.93598	1.70235	EDN3
Positive Regulation Of Cytokine Production (GO:0001819)	9/320	0.416533	0.712698	0	0	1.1216	0.982288	IRF4;IGHD;SAA1;IL12A;NOX5;ISG15;HLA-A;CCL19;HLA-G
Regulation Of Endothelial Cell Proliferation (GO:0001936)	3/93	0.416836	0.712698	0	0	1.29115	1.12984	PPP1R16B;ATOH8;THBS4
Positive Regulation Of Protein Kinase B Signaling (GO:0051897)	3/93	0.416836	0.712698	0	0	1.29115	1.12984	CCL21;CASS4;CCL19
Regulation Of ERK1 And ERK2 Cascade (GO:0070372)	7/244	0.418002	0.71394	0	0	1.14453	0.998339	CCR1;CCL21;CCL7;GSTP1;CCL2;CCL19;EPHA2
Central Nervous System Development (GO:0007417)	8/283	0.421241	0.718718	0	0	1.12733	0.974633	RELN;SLC6A17;PTPRZ1;ZIC3;GSTP1;MAL;NRCAM;MFSD2A
Brain Development (GO:0007420)	5/169	0.422415	0.718791	0	0	1.18114	1.01787	RELN;SLC6A17;NRCAM;PAX2;MFSD2A
Regulation Of Calcium Ion Transport (GO:0051924)	2/57	0.422768	0.718791	0	0	1.40826	1.21241	CCR1;CASR
Muscle Contraction (GO:0006936)	3/94	0.423564	0.718791	0	0	1.2769	1.09692	SGCA;TPM2;UTS2
Epithelial Cell Differentiation (GO:0030855)	4/132	0.426621	0.718791	0	0	1.2105	1.03118	KRT19;KRT16;ASCL1;PAX2
Positive Regulation Of Cellular Process (GO:0048522)	16/594	0.42857	0.718791	0	0	1.07312	0.909255	CCL21;EDN3;TSC22D1;AREG;CXCL5;FKBP1B;SAA1;HAS2;IL12A;TIMP1;CCL19;S100A9;WNT2;S100A8;MFSD2A;KRT6A
Regulation Of Dopamine Secretion (GO:0014059)	1/22	0.42982	0.718791	0	0	1.8437	1.5568	SYT8
Regulation Of Mononuclear Cell Migration (GO:0071675)	1/22	0.42982	0.718791	0	0	1.8437	1.5568	MSTN
Blood Vessel Endothelial Cell Migration (GO:0043534)	1/22	0.42982	0.718791	0	0	1.8437	1.5568	ID1
Regulation Of Protein Export From Nucleus (GO:0046825)	1/22	0.42982	0.718791	0	0	1.8437	1.5568	IFI27
Regulation Of Release Of Sequestered Calcium Ion Into Cytosol By Sarcoplasmic Reticulum (GO:0010880)	1/22	0.42982	0.718791	0	0	1.8437	1.5568	FKBP1B
Regulation Of Vascular Endothelial Growth Factor Receptor Signaling Pathway (GO:0030947)	1/22	0.42982	0.718791	0	0	1.8437	1.5568	VTN
Mammary Gland Development (GO:0030879)	1/22	0.42982	0.718791	0	0	1.8437	1.5568	WNT2
Membrane Protein Ectodomain Proteolysis (GO:0006509)	1/22	0.42982	0.718791	0	0	1.8437	1.5568	MMP7
Modulation By Host Of Viral Process (GO:0044788)	1/22	0.42982	0.718791	0	0	1.8437	1.5568	IFI27
Natural Killer Cell Activation Involved In Immune Response (GO:0002323)	1/22	0.42982	0.718791	0	0	1.8437	1.5568	CORO1A
Negative Regulation Of G Protein-Coupled Receptor Signaling Pathway (GO:0045744)	1/22	0.42982	0.718791	0	0	1.8437	1.5568	CXCL8
Negative Regulation Of Cell Development (GO:0010721)	1/22	0.42982	0.718791	0	0	1.8437	1.5568	B2M
Positive Regulation Of Excitatory Postsynaptic Potential (GO:2000463)	1/22	0.42982	0.718791	0	0	1.8437	1.5568	RELN
Protein Peptidyl-Prolyl Isomerization (GO:0000413)	1/22	0.42982	0.718791	0	0	1.8437	1.5568	FKBP1B
Response To Organic Cyclic Compound (GO:0014070)	2/58	0.431452	0.718791	0	0	1.38304	1.16258	GLDC;CCL2
Eye Development (GO:0001654)	2/58	0.431452	0.718791	0	0	1.38304	1.16258	PAX2;STRA6
Muscle Organ Development (GO:0007517)	2/58	0.431452	0.718791	0	0	1.38304	1.16258	MSTN;SGCA
Regulation Of Bone Mineralization (GO:0030500)	2/58	0.431452	0.718791	0	0	1.38304	1.16258	CCR1;ISG15
Positive Regulation Of Supramolecular Fiber Organization (GO:1902905)	3/96	0.436938	0.725905	0	0	1.24931	1.03438	BAIAP2L2;CCL21;STMN2
Positive Regulation Of Protein Binding (GO:0032092)	2/59	0.440065	0.725905	0	0	1.35871	1.11527	VTN;B2M
Regulation Of Interleukin-4 Production (GO:0032673)	1/23	0.444204	0.725905	0	0	1.7598	1.42803	IRF4
Regulation Of Lipid Catabolic Process (GO:0050994)	1/23	0.444204	0.725905	0	0	1.7598	1.42803	HPGD
Adaptive Immune Response Based On Somatic Recombination Of Immune Receptors Built From Immunoglobulin Superfamily Domains (GO:0002460)	1/23	0.444204	0.725905	0	0	1.7598	1.42803	CD8A
Regulation Of Myotube Differentiation (GO:0010830)	1/23	0.444204	0.725905	0	0	1.7598	1.42803	CEACAM5
Artery Development (GO:0060840)	1/23	0.444204	0.725905	0	0	1.7598	1.42803	STRA6
Regulation Of Toll-Like Receptor 4 Signaling Pathway (GO:0034143)	1/23	0.444204	0.725905	0	0	1.7598	1.42803	NR1D1
Glial Cell Development (GO:0021782)	1/23	0.444204	0.725905	0	0	1.7598	1.42803	S100A9
Immune Response-Activating Cell Surface Receptor Signaling Pathway (GO:0002429)	1/23	0.444204	0.725905	0	0	1.7598	1.42803	CD19
Negative Regulation Of Epidermal Growth Factor Receptor Signaling Pathway (GO:0042059)	1/23	0.444204	0.725905	0	0	1.7598	1.42803	GPRC5A
Negative Regulation Of Neuron Differentiation (GO:0045665)	1/23	0.444204	0.725905	0	0	1.7598	1.42803	B2M
Negative Regulation Of Protein Depolymerization (GO:1901880)	1/23	0.444204	0.725905	0	0	1.7598	1.42803	STMN2
Negative Regulation Of Protein Tyrosine Kinase Activity (GO:0061099)	1/23	0.444204	0.725905	0	0	1.7598	1.42803	GPRC5A
Positive Regulation Of Lamellipodium Assembly (GO:0010592)	1/23	0.444204	0.725905	0	0	1.7598	1.42803	MSTN
Positive Regulation Of Morphogenesis Of An Epithelium (GO:1905332)	1/23	0.444204	0.725905	0	0	1.7598	1.42803	PAX2
Positive Regulation Of Oxidoreductase Activity (GO:0051353)	1/23	0.444204	0.725905	0	0	1.7598	1.42803	EDN3
Protein N-linked Glycosylation Via Asparagine (GO:0018279)	1/23	0.444204	0.725905	0	0	1.7598	1.42803	DERL3
Regulation Of T Cell Migration (GO:2000404)	1/23	0.444204	0.725905	0	0	1.7598	1.42803	CCL21
Regulation Of Extrinsic Apoptotic Signaling Pathway (GO:2001236)	2/60	0.448605	0.731627	0	0	1.33521	1.07032	TNFRSF12A;GSTP1
Homophilic Cell Adhesion Via Plasma Membrane Adhesion Molecules (GO:0007156)	2/60	0.448605	0.731627	0	0	1.33521	1.07032	CEACAM5;CDH17
Positive Regulation Of I-kappaB kinase/NF-kappaB Signaling (GO:0043123)	5/175	0.452058	0.733342	0	0	1.1391	0.904384	BST2;CCL21;UBD;FASLG;CCL19
Axon Development (GO:0061564)	3/99	0.456774	0.733342	0	0	1.21008	0.948179	PLPPR4;NRCAM;PAX2
Positive Regulation Of Hydrolase Activity (GO:0051345)	5/176	0.456962	0.733342	0	0	1.13238	0.886831	CCL7;CCL21;RGS16;CCL2;CCL19
Regulation Of Pathway-Restricted SMAD Protein Phosphorylation (GO:0060393)	2/61	0.457072	0.733342	0	0	1.31251	1.02758	MSTN;GDF5
Positive Regulation Of Cell Junction Assembly (GO:1901890)	2/61	0.457072	0.733342	0	0	1.31251	1.02758	ACE2;EPHA2
Regulation Of Cysteine-Type Endopeptidase Activity (GO:2000116)	1/24	0.458226	0.733342	0	0	1.68321	1.31356	PSMB9
ERK1 And ERK2 Cascade (GO:0070371)	1/24	0.458226	0.733342	0	0	1.68321	1.31356	DUSP5
Fc-gamma Receptor Signaling Pathway (GO:0038094)	1/24	0.458226	0.733342	0	0	1.68321	1.31356	LCK
Regulation Of Heterotypic Cell-Cell Adhesion (GO:0034114)	1/24	0.458226	0.733342	0	0	1.68321	1.31356	LCK
Acylglycerol Catabolic Process (GO:0046464)	1/24	0.458226	0.733342	0	0	1.68321	1.31356	CPS1
Regulation Of Microtubule Depolymerization (GO:0031114)	1/24	0.458226	0.733342	0	0	1.68321	1.31356	STMN2
Amyloid Fibril Formation (GO:1990000)	1/24	0.458226	0.733342	0	0	1.68321	1.31356	B2M
Regulation Of Neuroblast Proliferation (GO:1902692)	1/24	0.458226	0.733342	0	0	1.68321	1.31356	HAPLN3
Ear Morphogenesis (GO:0042471)	1/24	0.458226	0.733342	0	0	1.68321	1.31356	PAX2
Mononuclear Cell Differentiation (GO:1903131)	1/24	0.458226	0.733342	0	0	1.68321	1.31356	MT1G
Negative Regulation Of Ossification (GO:0030279)	1/24	0.458226	0.733342	0	0	1.68321	1.31356	CCR1
Positive Regulation Of BMP Signaling Pathway (GO:0030513)	1/24	0.458226	0.733342	0	0	1.68321	1.31356	GDF5
Regulation Of AMPA Receptor Activity (GO:2000311)	1/24	0.458226	0.733342	0	0	1.68321	1.31356	RELN
Regulation Of Actin Nucleation (GO:0051125)	1/24	0.458226	0.733342	0	0	1.68321	1.31356	CORO1A
Hemopoiesis (GO:0030097)	3/101	0.469832	0.73779	0	0	1.18526	0.895322	MFAP5;LCK;FSTL3
Positive Regulation Of ERK1 And ERK2 Cascade (GO:0070374)	5/179	0.471597	0.73779	0	0	1.11269	0.836329	CCR1;CCL7;CCL21;CCL2;CCL19
Regulation Of Chondrocyte Differentiation (GO:0032330)	1/25	0.471895	0.73779	0	0	1.61299	1.21135	GDF5
Regulation Of Myelination (GO:0031641)	1/25	0.471895	0.73779	0	0	1.61299	1.21135	PTPRZ1
Bile Acid Biosynthetic Process (GO:0006699)	1/25	0.471895	0.73779	0	0	1.61299	1.21135	BAAT
Cellular Response To Hexose Stimulus (GO:0071331)	1/25	0.471895	0.73779	0	0	1.61299	1.21135	PAX2
Ribonucleoside Bisphosphate Metabolic Process (GO:0033875)	1/25	0.471895	0.73779	0	0	1.61299	1.21135	BAAT
Sodium Ion Homeostasis (GO:0055078)	1/25	0.471895	0.73779	0	0	1.61299	1.21135	SCNN1G
Inner Ear Morphogenesis (GO:0042472)	1/25	0.471895	0.73779	0	0	1.61299	1.21135	PAX2
Long-Chain Fatty Acid Biosynthetic Process (GO:0042759)	1/25	0.471895	0.73779	0	0	1.61299	1.21135	GSTP1
Metanephros Development (GO:0001656)	1/25	0.471895	0.73779	0	0	1.61299	1.21135	PAX2
Negative Regulation Of Protein Transport (GO:0051224)	1/25	0.471895	0.73779	0	0	1.61299	1.21135	IL12A
Negative Regulation Of Proteolysis Involved In Protein Catabolic Process (GO:1903051)	1/25	0.471895	0.73779	0	0	1.61299	1.21135	PRKCG
Negative Regulation Of Signaling Receptor Activity (GO:2000272)	1/25	0.471895	0.73779	0	0	1.61299	1.21135	GPRC5A
Negative Regulation Of Transposition (GO:0010529)	1/25	0.471895	0.73779	0	0	1.61299	1.21135	APOBEC3G
Osteoclast Differentiation (GO:0030316)	1/25	0.471895	0.73779	0	0	1.61299	1.21135	EPHA2
Phosphatidylethanolamine Metabolic Process (GO:0046337)	1/25	0.471895	0.73779	0	0	1.61299	1.21135	PLA2G2D
Positive Regulation Of T Cell Migration (GO:2000406)	1/25	0.471895	0.73779	0	0	1.61299	1.21135	CCL21
Positive Regulation Of Interleukin-2 Production (GO:0032743)	1/25	0.471895	0.73779	0	0	1.61299	1.21135	IRF4
Proteoglycan Metabolic Process (GO:0006029)	1/25	0.471895	0.73779	0	0	1.61299	1.21135	CHST11
Purine Nucleoside Bisphosphate Metabolic Process (GO:0034032)	1/25	0.471895	0.73779	0	0	1.61299	1.21135	BAAT
Regulation Of B Cell Activation (GO:0050864)	1/25	0.471895	0.73779	0	0	1.61299	1.21135	CD19
Regulation Of Actin Cytoskeleton Reorganization (GO:2000249)	1/25	0.471895	0.73779	0	0	1.61299	1.21135	BAIAP2L2
Regulation Of Cell Cycle Phase Transition (GO:1901987)	1/25	0.471895	0.73779	0	0	1.61299	1.21135	UBD
Protein Catabolic Process (GO:0030163)	3/102	0.476309	0.743975	0	0	1.17323	0.870171	GZMA;GZMB;NR1D1
Cellular Response To Virus (GO:0098586)	2/64	0.482014	0.747837	0	0	1.24881	0.911361	IL12A;CCL19
Fc Receptor Signaling Pathway (GO:0038093)	1/26	0.48522	0.747837	0	0	1.54839	1.11972	LCK
L-amino Acid Transport (GO:0015807)	1/26	0.48522	0.747837	0	0	1.54839	1.11972	SLC6A17
Regulation Of Fatty Acid Biosynthetic Process (GO:0042304)	1/26	0.48522	0.747837	0	0	1.54839	1.11972	PDK4
Regulation Of Keratinocyte Differentiation (GO:0045616)	1/26	0.48522	0.747837	0	0	1.54839	1.11972	IL20
cAMP-mediated Signaling (GO:0019933)	1/26	0.48522	0.747837	0	0	1.54839	1.11972	DEFB1
Calcium-Ion Regulated Exocytosis (GO:0017156)	1/26	0.48522	0.747837	0	0	1.54839	1.11972	SYT8
Cell-Cell Adhesion Mediated By Cadherin (GO:0044331)	1/26	0.48522	0.747837	0	0	1.54839	1.11972	CDH17
Regulation Of Vasoconstriction (GO:0019229)	1/26	0.48522	0.747837	0	0	1.54839	1.11972	ACE2
Negative Regulation Of Insulin Receptor Signaling Pathway (GO:0046627)	1/26	0.48522	0.747837	0	0	1.54839	1.11972	SOCS1
Negative Regulation Of Protein Polymerization (GO:0032272)	1/26	0.48522	0.747837	0	0	1.54839	1.11972	STMN2
Negative Regulation Of Receptor-Mediated Endocytosis (GO:0048261)	1/26	0.48522	0.747837	0	0	1.54839	1.11972	ANXA2
Positive Regulation Of Microtubule Polymerization Or Depolymerization (GO:0031112)	1/26	0.48522	0.747837	0	0	1.54839	1.11972	STMN2
Positive Regulation Of Nuclear Division (GO:0051785)	1/26	0.48522	0.747837	0	0	1.54839	1.11972	EDN3
Negative Regulation Of Cell Population Proliferation (GO:0008285)	10/379	0.486337	0.748849	0	0	1.04929	0.75638	IFITM1;FGFBP1;CXCL8;MSTN;GSTP1;IL12A;CXCL1;B2M;GDF5;MYO16
Actin Filament Organization (GO:0007015)	4/144	0.49305	0.754634	0	0	1.10606	0.782141	BAIAP2L2;TPM2;CASS4;CORO1A
Regulation Of Neuron Apoptotic Process (GO:0043523)	3/105	0.495513	0.754634	0	0	1.13855	0.799443	PRKCG;PTPRZ1;CCL2
Positive Regulation Of Stress-Activated MAPK Cascade (GO:0032874)	3/105	0.495513	0.754634	0	0	1.13855	0.799443	CCL21;CD27;CCL19
Regulation Of Microtubule Polymerization Or Depolymerization (GO:0031110)	1/27	0.49821	0.754634	0	0	1.48876	1.03727	STMN2
Synaptic Transmission, Glutamatergic (GO:0035249)	1/27	0.49821	0.754634	0	0	1.48876	1.03727	GRIA3
Microtubule Polymerization Or Depolymerization (GO:0031109)	1/27	0.49821	0.754634	0	0	1.48876	1.03727	STMN2
Myeloid Cell Development (GO:0061515)	1/27	0.49821	0.754634	0	0	1.48876	1.03727	ANXA2
Negative Regulation Of Cellular Response To Insulin Stimulus (GO:1900077)	1/27	0.49821	0.754634	0	0	1.48876	1.03727	SOCS1
Negative Regulation Of Neurogenesis (GO:0050768)	1/27	0.49821	0.754634	0	0	1.48876	1.03727	B2M
Peptidyl-Proline Modification (GO:0018208)	1/27	0.49821	0.754634	0	0	1.48876	1.03727	FKBP1B
Positive Regulation Of Cytosolic Calcium Ion Concentration Involved In Phospholipase C-activating G Protein-Coupled Signaling Pathway (GO:0051482)	1/27	0.49821	0.754634	0	0	1.48876	1.03727	GNA15
Positive Regulation Of Filopodium Assembly (GO:0051491)	1/27	0.49821	0.754634	0	0	1.48876	1.03727	CCL21
Positive Regulation Of Immune System Process (GO:0002684)	1/27	0.49821	0.754634	0	0	1.48876	1.03727	HLA-G
Positive Regulation Of Response To Wounding (GO:1903036)	1/27	0.49821	0.754634	0	0	1.48876	1.03727	VTN
Regulation Of SMAD Protein Signal Transduction (GO:0060390)	1/27	0.49821	0.754634	0	0	1.48876	1.03727	GDF5
Regulation Of Catecholamine Secretion (GO:0050433)	1/27	0.49821	0.754634	0	0	1.48876	1.03727	SYT8
Response To Reactive Oxygen Species (GO:0000302)	2/66	0.498244	0.754634	0	0	1.20966	0.842729	PTPRN;GSTP1
Positive Regulation Of Protein Kinase Activity (GO:0045860)	4/145	0.498448	0.754634	0	0	1.09816	0.764598	RELN;CCL21;CASS4;CCL19
Regulation Of Cold-Induced Thermogenesis (GO:0120161)	4/146	0.503821	0.759303	0	0	1.09037	0.747484	FABP4;IRF4;ID1;NR1D1
Neuron Projection Morphogenesis (GO:0048812)	4/146	0.503821	0.759303	0	0	1.09037	0.747484	PLPPR4;NRCAM;PAX2;MYO16
Negative Regulation Of Cellular Catabolic Process (GO:0031330)	2/67	0.506236	0.759303	0	0	1.19099	0.810769	TIMP1;MFSD2A
Dephosphorylation (GO:0016311)	4/147	0.509168	0.759303	0	0	1.08269	0.730788	DUSP5;PTPRZ1;PLPPR4;PTPRH
Regulation Of Glucose Metabolic Process (GO:0010906)	1/28	0.510872	0.759303	0	0	1.43355	0.962823	PDK4
Regulation Of Lipid Biosynthetic Process (GO:0046890)	1/28	0.510872	0.759303	0	0	1.43355	0.962823	PDK4
Regulation Of Protein Transport (GO:0051223)	1/28	0.510872	0.759303	0	0	1.43355	0.962823	SAA1
Determination Of Bilateral Symmetry (GO:0009855)	1/28	0.510872	0.759303	0	0	1.43355	0.962823	ZIC3
Establishment Of Endothelial Barrier (GO:0061028)	1/28	0.510872	0.759303	0	0	1.43355	0.962823	PPP1R16B
Fatty Acid Derivative Biosynthetic Process (GO:1901570)	1/28	0.510872	0.759303	0	0	1.43355	0.962823	GGT6
Hematopoietic Progenitor Cell Differentiation (GO:0002244)	1/28	0.510872	0.759303	0	0	1.43355	0.962823	FSTL3
Mucosal Immune Response (GO:0002385)	1/28	0.510872	0.759303	0	0	1.43355	0.962823	DEFB1
Negative Regulation Of Cation Channel Activity (GO:2001258)	1/28	0.510872	0.759303	0	0	1.43355	0.962823	FKBP1B
Negative Regulation Of Cytoskeleton Organization (GO:0051494)	1/28	0.510872	0.759303	0	0	1.43355	0.962823	CORO1A
Negative Regulation Of Wound Healing (GO:0061045)	1/28	0.510872	0.759303	0	0	1.43355	0.962823	VTN
Positive Regulation Of Defense Response To Virus By Host (GO:0002230)	1/28	0.510872	0.759303	0	0	1.43355	0.962823	APOBEC3G
Positive Regulation Of Fibroblast Proliferation (GO:0048146)	1/28	0.510872	0.759303	0	0	1.43355	0.962823	WNT2
Primary Neural Tube Formation (GO:0014020)	1/28	0.510872	0.759303	0	0	1.43355	0.962823	PAX2
Protein Depolymerization (GO:0051261)	1/28	0.510872	0.759303	0	0	1.43355	0.962823	STMN2
Regulation Of Calcium Ion-Dependent Exocytosis (GO:0017158)	1/28	0.510872	0.759303	0	0	1.43355	0.962823	SYT8
Lipid Transport (GO:0006869)	3/108	0.51436	0.763092	0	0	1.10585	0.735201	FABP4;PLPPR4;MFSD2A
Positive Regulation Of Metabolic Process (GO:0009893)	3/108	0.51436	0.763092	0	0	1.10585	0.735201	FABP4;IRF4;JCHAIN
Phospholipid Metabolic Process (GO:0006644)	2/69	0.52197	0.768516	0	0	1.15532	0.751125	PLA2G2D;PLPPR4
Alpha-Amino Acid Metabolic Process (GO:1901605)	1/29	0.523215	0.768516	0	0	1.38228	0.895388	CPS1
Regulation Of Neuron Migration (GO:2001222)	1/29	0.523215	0.768516	0	0	1.38228	0.895388	RELN
Sarcomere Organization (GO:0045214)	1/29	0.523215	0.768516	0	0	1.38228	0.895388	KRT19
Tube Closure (GO:0060606)	1/29	0.523215	0.768516	0	0	1.38228	0.895388	PAX2
Lipid Droplet Organization (GO:0034389)	1/29	0.523215	0.768516	0	0	1.38228	0.895388	SMIM22
Maintenance Of Blood-Brain Barrier (GO:0035633)	1/29	0.523215	0.768516	0	0	1.38228	0.895388	MFSD2A
Negative Regulation Of DNA Binding (GO:0043392)	1/29	0.523215	0.768516	0	0	1.38228	0.895388	GZMA
Negative Regulation Of Plasma Membrane Bounded Cell Projection Assembly (GO:0120033)	1/29	0.523215	0.768516	0	0	1.38228	0.895388	CCL21
Positive Regulation Of B Cell Proliferation (GO:0030890)	1/29	0.523215	0.768516	0	0	1.38228	0.895388	NFATC2
Positive Regulation Of Dephosphorylation (GO:0035306)	1/29	0.523215	0.768516	0	0	1.38228	0.895388	PPP1R16B
Regulation Of JNK Cascade (GO:0046328)	3/110	0.526714	0.77087	0	0	1.08506	0.695632	CCL21;CD27;CCL19
Positive Regulation Of Protein Polymerization (GO:0032273)	2/70	0.52971	0.77087	0	0	1.13827	0.723286	BAIAP2L2;CCL21
Protein K48-linked Ubiquitination (GO:0070936)	2/70	0.52971	0.77087	0	0	1.13827	0.723286	IFI27;TRIM31
Regulation Of Actin Filament Polymerization (GO:0030833)	2/70	0.52971	0.77087	0	0	1.13827	0.723286	BAIAP2L2;CCL21
Regulation Of Cellular Biosynthetic Process (GO:0031326)	2/70	0.52971	0.77087	0	0	1.13827	0.723286	CXCL8;PDK4
RNA Metabolic Process (GO:0016070)	3/111	0.532825	0.77087	0	0	1.07496	0.676754	ISG20;ADARB2;ZNF830
Cytoskeleton Organization (GO:0007010)	3/111	0.532825	0.77087	0	0	1.07496	0.676754	CCL7;KRT16;CCL2
Negative Regulation Of Inflammatory Response (GO:0050728)	3/111	0.532825	0.77087	0	0	1.07496	0.676754	GSTP1;SAA1;NR1D1
Regulation Of Cell Migration (GO:0030334)	11/434	0.535198	0.77087	0	0	1.00606	0.628907	CCR1;BST2;IFITM1;RELN;MMP7;CCL7;KRT16;CASS4;HAS2;SMIM22;EPHA2
Regulation Of Dendritic Spine Morphogenesis (GO:0061001)	1/30	0.535247	0.77087	0	0	1.33454	0.834125	RELN
Regulation Of Vasculature Development (GO:1901342)	1/30	0.535247	0.77087	0	0	1.33454	0.834125	EPHA2
Extrinsic Apoptotic Signaling Pathway Via Death Domain Receptors (GO:0008625)	1/30	0.535247	0.77087	0	0	1.33454	0.834125	FASLG
Negative Regulation Of Blood Coagulation (GO:0030195)	1/30	0.535247	0.77087	0	0	1.33454	0.834125	VTN
Negative Regulation Of Calcium Ion Transmembrane Transporter Activity (GO:1901020)	1/30	0.535247	0.77087	0	0	1.33454	0.834125	FKBP1B
Negative Regulation Of Epithelial To Mesenchymal Transition (GO:0010719)	1/30	0.535247	0.77087	0	0	1.33454	0.834125	FOXA2
Negative Regulation Of Myeloid Leukocyte Differentiation (GO:0002762)	1/30	0.535247	0.77087	0	0	1.33454	0.834125	FSTL3
Negative Regulation Of Peptidyl-Tyrosine Phosphorylation (GO:0050732)	1/30	0.535247	0.77087	0	0	1.33454	0.834125	SOCS1
Nucleic Acid Metabolic Process (GO:0090304)	1/30	0.535247	0.77087	0	0	1.33454	0.834125	DNASE1L3
Phospholipid Dephosphorylation (GO:0046839)	1/30	0.535247	0.77087	0	0	1.33454	0.834125	PLPPR4
Positive Regulation Of JUN Kinase Activity (GO:0043507)	1/30	0.535247	0.77087	0	0	1.33454	0.834125	CCL19
Positive Regulation Of Cell Communication (GO:0010647)	1/30	0.535247	0.77087	0	0	1.33454	0.834125	EDN3
Regulation Of Cell Migration Involved In Sprouting Angiogenesis (GO:0090049)	1/30	0.535247	0.77087	0	0	1.33454	0.834125	FGFBP1
Negative Regulation Of Cellular Response To Growth Factor Stimulus (GO:0090288)	2/71	0.537364	0.771868	0	0	1.12172	0.696674	CHRDL2;FSTL3
Negative Regulation Of Supramolecular Fiber Organization (GO:1902904)	2/71	0.537364	0.771868	0	0	1.12172	0.696674	STMN2;CORO1A
Positive Regulation Of Cell-Substrate Adhesion (GO:0010811)	2/71	0.537364	0.771868	0	0	1.12172	0.696674	CCL21;CASS4
Positive Regulation Of GTPase Activity (GO:0043547)	6/234	0.540323	0.772706	0	0	1.01818	0.626778	CCL21;CCL7;RGS16;CCL2;CCL19;EPHA2
Supramolecular Fiber Organization (GO:0097435)	8/316	0.544677	0.772706	0	0	1.00482	0.610489	KRT19;KRT16;TPM2;STMN2;KRT7;B2M;CORO1A;KRT6A
Regulation Of Protein Ubiquitination (GO:0031396)	3/113	0.544914	0.772706	0	0	1.05531	0.640707	PRKCG;U2AF2;ISG15
Positive Regulation Of Cellular Component Organization (GO:0051130)	3/113	0.544914	0.772706	0	0	1.05531	0.640707	RELN;ANXA2;CCL19
Second-Messenger-Mediated Signaling (GO:0019932)	2/72	0.544933	0.772706	0	0	1.10563	0.671223	CXCL8;EDN3
acyl-CoA Metabolic Process (GO:0006637)	1/31	0.546977	0.772706	0	0	1.28999	0.778316	BAAT
Regulation Of Long-Term Synaptic Potentiation (GO:1900271)	1/31	0.546977	0.772706	0	0	1.28999	0.778316	RELN
Bile Acid Metabolic Process (GO:0008206)	1/31	0.546977	0.772706	0	0	1.28999	0.778316	BAAT
Regulation Of Transmembrane Receptor Protein Serine/Threonine Kinase Signaling Pathway (GO:0090092)	1/31	0.546977	0.772706	0	0	1.28999	0.778316	FSTL3
Endodermal Cell Differentiation (GO:0035987)	1/31	0.546977	0.772706	0	0	1.28999	0.778316	VTN
Glutamine Family Amino Acid Metabolic Process (GO:0009064)	1/31	0.546977	0.772706	0	0	1.28999	0.778316	CPS1
Modulation Of Excitatory Postsynaptic Potential (GO:0098815)	1/31	0.546977	0.772706	0	0	1.28999	0.778316	RELN
Negative Regulation Of Developmental Growth (GO:0048640)	1/31	0.546977	0.772706	0	0	1.28999	0.778316	MSTN
Negative Regulation Of Microtubule Polymerization Or Depolymerization (GO:0031111)	1/31	0.546977	0.772706	0	0	1.28999	0.778316	STMN2
Phospholipid Translocation (GO:0045332)	1/31	0.546977	0.772706	0	0	1.28999	0.778316	MFSD2A
Positive Regulation Of Extrinsic Apoptotic Signaling Pathway (GO:2001238)	1/31	0.546977	0.772706	0	0	1.28999	0.778316	TNFRSF12A
Positive Regulation Of Lamellipodium Organization (GO:1902745)	1/31	0.546977	0.772706	0	0	1.28999	0.778316	MSTN
Presynaptic Endocytosis (GO:0140238)	1/31	0.546977	0.772706	0	0	1.28999	0.778316	SYT8
Regulation Of Cell Morphogenesis (GO:0022604)	1/31	0.546977	0.772706	0	0	1.28999	0.778316	MFSD2A
Positive Regulation Of Secretion By Cell (GO:1903532)	2/73	0.552414	0.779709	0	0	1.09001	0.646872	ANXA2;EDN3
Cellular Nitrogen Compound Biosynthetic Process (GO:0044271)	1/32	0.558411	0.784089	0	0	1.24832	0.727345	CPS1
Regulation Of Transcription By RNA Polymerase I (GO:0006356)	1/32	0.558411	0.784089	0	0	1.24832	0.727345	RASL11A
Left/Right Pattern Formation (GO:0060972)	1/32	0.558411	0.784089	0	0	1.24832	0.727345	ZIC3
Neural Tube Closure (GO:0001843)	1/32	0.558411	0.784089	0	0	1.24832	0.727345	PAX2
Phosphatidylinositol 3-Kinase Signaling (GO:0014065)	1/32	0.558411	0.784089	0	0	1.24832	0.727345	MYO16
Proteoglycan Biosynthetic Process (GO:0030166)	1/32	0.558411	0.784089	0	0	1.24832	0.727345	CHST11
Positive Regulation Of Cell Population Proliferation (GO:0008284)	12/483	0.561168	0.787282	0	0	0.98519	0.569178	BST2;RASSF10;EDN3;TSC22D1;HAS2;IL5RA;TIMP1;AREG;WNT2;PAX2;CXCL5;KRT6A
Regulation Of Plasma Membrane Bounded Cell Projection Assembly (GO:0120032)	2/75	0.567115	0.789513	0	0	1.06003	0.601244	PPP1R16B;EPHA2
Defense Response To Gram-negative Bacterium (GO:0050829)	2/75	0.567115	0.789513	0	0	1.06003	0.601244	IGHM;DEFB1
Positive Regulation Of Neurogenesis (GO:0050769)	2/75	0.567115	0.789513	0	0	1.06003	0.601244	RASSF10;HAPLN3
Protein Maturation (GO:0051604)	3/117	0.568534	0.789513	0	0	1.01807	0.574897	PCSK2;GZMA;GZMB
Carboxylic Acid Metabolic Process (GO:0019752)	1/33	0.569556	0.789513	0	0	1.20924	0.680681	CYP4F22
Regulation Of Sprouting Angiogenesis (GO:1903670)	1/33	0.569556	0.789513	0	0	1.20924	0.680681	PPP1R16B
Vasculogenesis (GO:0001570)	1/33	0.569556	0.789513	0	0	1.20924	0.680681	HAS2
Positive Regulation Of RNA Metabolic Process (GO:0051254)	1/33	0.569556	0.789513	0	0	1.20924	0.680681	U2AF2
Positive Regulation Of Epidermal Growth Factor Receptor Signaling Pathway (GO:0045742)	1/33	0.569556	0.789513	0	0	1.20924	0.680681	AREG
Positive Regulation Of Establishment Of Protein Localization To Mitochondrion (GO:1903749)	1/33	0.569556	0.789513	0	0	1.20924	0.680681	GZMB
Positive Regulation Of Protein Dephosphorylation (GO:0035307)	1/33	0.569556	0.789513	0	0	1.20924	0.680681	PPP1R16B
Positive Regulation Of Release Of Sequestered Calcium Ion Into Cytosol (GO:0051281)	1/33	0.569556	0.789513	0	0	1.20924	0.680681	CD19
Regulation Of G0 To G1 Transition (GO:0070316)	1/33	0.569556	0.789513	0	0	1.20924	0.680681	HLA-G
Regulation Of NLRP3 Inflammasome Complex Assembly (GO:1900225)	1/33	0.569556	0.789513	0	0	1.20924	0.680681	TRIM31
Positive Regulation Of Cell Projection Organization (GO:0031346)	3/118	0.574321	0.793839	0	0	1.00916	0.55965	RELN;STMN2;S100A9
DNA Damage Checkpoint Signaling (GO:0000077)	1/34	0.580422	0.793839	0	0	1.17254	0.637863	ZNF830
Regulation Of Interleukin-17 Production (GO:0032660)	1/34	0.580422	0.793839	0	0	1.17254	0.637863	IL12A
Cellular Response To Hydrogen Peroxide (GO:0070301)	1/34	0.580422	0.793839	0	0	1.17254	0.637863	PAX2
Cellular Response To Vascular Endothelial Growth Factor Stimulus (GO:0035924)	1/34	0.580422	0.793839	0	0	1.17254	0.637863	MT1G
Superoxide Metabolic Process (GO:0006801)	1/34	0.580422	0.793839	0	0	1.17254	0.637863	NOX5
Membrane Protein Proteolysis (GO:0033619)	1/34	0.580422	0.793839	0	0	1.17254	0.637863	MMP7
Negative Regulation Of JNK Cascade (GO:0046329)	1/34	0.580422	0.793839	0	0	1.17254	0.637863	GSTP1
Negative Regulation Of Cell Cycle Process (GO:0010948)	1/34	0.580422	0.793839	0	0	1.17254	0.637863	HLA-G
Organophosphate Biosynthetic Process (GO:0090407)	1/34	0.580422	0.793839	0	0	1.17254	0.637863	CPS1
Positive Regulation Of Organelle Organization (GO:0010638)	1/34	0.580422	0.793839	0	0	1.17254	0.637863	ANXA2
Positive Regulation Of Transcription By RNA Polymerase I (GO:0045943)	1/34	0.580422	0.793839	0	0	1.17254	0.637863	RASL11A
Purine Nucleotide Metabolic Process (GO:0006163)	1/34	0.580422	0.793839	0	0	1.17254	0.637863	FMO2
Regulation Of T Cell Receptor Signaling Pathway (GO:0050856)	1/34	0.580422	0.793839	0	0	1.17254	0.637863	LCK
Regulation Of Blood Circulation (GO:1903522)	1/34	0.580422	0.793839	0	0	1.17254	0.637863	ACE2
Regulation Of Immune Response (GO:0050776)	2/77	0.581465	0.793839	0	0	1.03166	0.559371	IRF4;HLA-G
Monoatomic Cation Homeostasis (GO:0055080)	2/77	0.581465	0.793839	0	0	1.03166	0.559371	SCNN1G;S100A14
Positive Regulation Of Synaptic Transmission (GO:0050806)	2/77	0.581465	0.793839	0	0	1.03166	0.559371	RELN;CCL2
Positive Regulation Of Programmed Cell Death (GO:0043068)	6/245	0.585301	0.796178	0	0	0.970762	0.519969	TNFRSF12A;UBD;GZMA;CTLA4;FASLG;PHLDA1
Adenylate Cyclase-Modulating G Protein-Coupled Receptor Signaling Pathway (GO:0007188)	4/163	0.590803	0.796178	0	0	0.972931	0.512027	GNA15;GPR171;ADGRF5;UTS2
Negative Regulation Of Cell Migration (GO:0030336)	4/163	0.590803	0.796178	0	0	0.972931	0.512027	BST2;IFITM1;KRT16;TIMP1
Action Potential (GO:0001508)	1/35	0.591013	0.796178	0	0	1.138	0.598492	GNA15
Adherens Junction Organization (GO:0034332)	1/35	0.591013	0.796178	0	0	1.138	0.598492	CDH17
Regulation Of Regulated Secretory Pathway (GO:1903305)	1/35	0.591013	0.796178	0	0	1.138	0.598492	SYT8
Response To Nutrient Levels (GO:0031667)	1/35	0.591013	0.796178	0	0	1.138	0.598492	UTS2
Skeletal Muscle Organ Development (GO:0060538)	1/35	0.591013	0.796178	0	0	1.138	0.598492	STRA6
Glutamate Receptor Signaling Pathway (GO:0007215)	1/35	0.591013	0.796178	0	0	1.138	0.598492	GRIA3
Liver Development (GO:0001889)	1/35	0.591013	0.796178	0	0	1.138	0.598492	ZIC3
Neutral Amino Acid Transport (GO:0015804)	1/35	0.591013	0.796178	0	0	1.138	0.598492	SLC6A17
One-Carbon Compound Transport (GO:0019755)	1/35	0.591013	0.796178	0	0	1.138	0.598492	SLC4A1
Positive Regulation Of Cell Development (GO:0010720)	1/35	0.591013	0.796178	0	0	1.138	0.598492	RASSF10
Positive Regulation Of Mitotic Nuclear Division (GO:0045840)	1/35	0.591013	0.796178	0	0	1.138	0.598492	EDN3
Positive Regulation Of Substrate Adhesion-Dependent Cell Spreading (GO:1900026)	1/35	0.591013	0.796178	0	0	1.138	0.598492	CASS4
Regulation Of Axon Extension (GO:0030516)	1/35	0.591013	0.796178	0	0	1.138	0.598492	NRCAM
Proteolysis (GO:0006508)	8/330	0.593909	0.799417	0	0	0.960429	0.500411	PCSK2;CAPN8;MMP7;UBD;PIP;GZMA;GZMB;PRSS3
Positive Regulation Of Cytoskeleton Organization (GO:0051495)	2/79	0.595462	0.800844	0	0	1.00476	0.520886	BAIAP2L2;CCL21
Positive Regulation Of Macromolecule Biosynthetic Process (GO:0010557)	3/122	0.596976	0.802217	0	0	0.975042	0.503003	CCL21;CCL2;CCL19
Regulation Of Intracellular Protein Transport (GO:0033157)	1/36	0.601337	0.804753	0	0	1.10542	0.562218	IFI27
Regulation Of Receptor Internalization (GO:0002090)	1/36	0.601337	0.804753	0	0	1.10542	0.562218	ANXA2
Positive Regulation Of RNA Splicing (GO:0033120)	1/36	0.601337	0.804753	0	0	1.10542	0.562218	U2AF2
Positive Regulation Of Interferon-Beta Production (GO:0032728)	1/36	0.601337	0.804753	0	0	1.10542	0.562218	ISG15
Protein Destabilization (GO:0031648)	1/36	0.601337	0.804753	0	0	1.10542	0.562218	NR1D1
Modulation Of Chemical Synaptic Transmission (GO:0050804)	3/123	0.602515	0.805666	0	0	0.966866	0.489855	RELN;PLPPR4;GRIA3
Protein Dephosphorylation (GO:0006470)	3/124	0.608004	0.81088	0	0	0.958826	0.477086	DUSP5;PTPRZ1;PTPRH
Regulation Of Cytokine Production (GO:0001817)	4/167	0.609928	0.81088	0	0	0.948859	0.46913	HLA-B;SAA1;ISG15;NOX5
Regulation Of Defense Response To Virus By Host (GO:0050691)	1/37	0.611402	0.81088	0	0	1.07466	0.528735	APOBEC3G
Regulation Of Phosphoprotein Phosphatase Activity (GO:0043666)	1/37	0.611402	0.81088	0	0	1.07466	0.528735	FKBP1B
Ventricular Septum Development (GO:0003281)	1/37	0.611402	0.81088	0	0	1.07466	0.528735	STRA6
Mitochondrion Disassembly (GO:0061726)	1/37	0.611402	0.81088	0	0	1.07466	0.528735	ATG9B
Muscle Tissue Development (GO:0060537)	1/37	0.611402	0.81088	0	0	1.07466	0.528735	STRA6
Negative Regulation Of Smooth Muscle Cell Proliferation (GO:0048662)	1/37	0.611402	0.81088	0	0	1.07466	0.528735	IL12A
Negative Regulation Of Stress-Activated MAPK Cascade (GO:0032873)	1/37	0.611402	0.81088	0	0	1.07466	0.528735	GSTP1
Regulation Of Cellular Component Biogenesis (GO:0044087)	1/37	0.611402	0.81088	0	0	1.07466	0.528735	CCL19
Sodium Ion Transmembrane Transport (GO:0035725)	2/82	0.615795	0.816041	0	0	0.966932	0.468809	SCNN1G;SLC6A17
Calcium-Dependent Cell-Cell Adhesion Via Plasma Membrane Cell Adhesion Molecules (GO:0016339)	1/38	0.621213	0.819215	0	0	1.04556	0.497774	CDH17
Heart Looping (GO:0001947)	1/38	0.621213	0.819215	0	0	1.04556	0.497774	ZIC3
Import Into Cell (GO:0098657)	1/38	0.621213	0.819215	0	0	1.04556	0.497774	PLPPR4
Lymphocyte Proliferation (GO:0046651)	1/38	0.621213	0.819215	0	0	1.04556	0.497774	CD79A
Membrane Assembly (GO:0071709)	1/38	0.621213	0.819215	0	0	1.04556	0.497774	ANXA2
Positive Regulation Of Bone Mineralization (GO:0030501)	1/38	0.621213	0.819215	0	0	1.04556	0.497774	ISG15
Vascular Transport (GO:0010232)	2/83	0.622396	0.819446	0	0	0.954946	0.452815	SLC6A17;MFSD2A
Regulation Of NIK/NF-kappaB Signaling (GO:1901222)	2/83	0.622396	0.819446	0	0	0.954946	0.452815	CD27;CCL19
Purine Ribonucleotide Metabolic Process (GO:0009150)	2/84	0.628909	0.827131	0	0	0.943251	0.43745	BAAT;EPHA2
Regulation Of GTPase Activity (GO:0043087)	5/214	0.629581	0.827131	0	0	0.924672	0.427846	CCL21;CCL7;RGS16;CCL2;CCL19
Negative Regulation Of Proteasomal Protein Catabolic Process (GO:1901799)	1/39	0.630776	0.827131	0	0	1.018	0.469097	PRKCG
Negative Regulation Of Protein Secretion (GO:0050709)	1/39	0.630776	0.827131	0	0	1.018	0.469097	IL12A
Positive Regulation Of Lipid Biosynthetic Process (GO:0046889)	1/39	0.630776	0.827131	0	0	1.018	0.469097	MFSD2A
Epidermis Development (GO:0008544)	2/85	0.635335	0.829323	0	0	0.931839	0.422685	WNT10A;KLK5
Transport Across Blood-Brain Barrier (GO:0150104)	2/85	0.635335	0.829323	0	0	0.931839	0.422685	SLC6A17;MFSD2A
Macromolecule Catabolic Process (GO:0009057)	2/85	0.635335	0.829323	0	0	0.931839	0.422685	ISG20;DNASE1L3
Regulation Of Cytosolic Calcium Ion Concentration (GO:0051480)	1/40	0.640099	0.829323	0	0	0.991844	0.442494	FKBP1B
Regulation Of Microtubule Cytoskeleton Organization (GO:0070507)	1/40	0.640099	0.829323	0	0	0.991844	0.442494	STMN2
Regulation Of Microtubule Polymerization (GO:0031113)	1/40	0.640099	0.829323	0	0	0.991844	0.442494	STMN2
Regulation Of Protein Dephosphorylation (GO:0035304)	1/40	0.640099	0.829323	0	0	0.991844	0.442494	PPP1R16B
Regulation Of Small Molecule Metabolic Process (GO:0062012)	1/40	0.640099	0.829323	0	0	0.991844	0.442494	PDK4
Cyclic-Nucleotide-Mediated Signaling (GO:0019935)	1/40	0.640099	0.829323	0	0	0.991844	0.442494	DEFB1
Retinoid Metabolic Process (GO:0001523)	1/40	0.640099	0.829323	0	0	0.991844	0.442494	SDR16C5
Synaptic Vesicle Endocytosis (GO:0048488)	1/40	0.640099	0.829323	0	0	0.991844	0.442494	SYT8
Negative Regulation Of Secretion By Cell (GO:1903531)	1/40	0.640099	0.829323	0	0	0.991844	0.442494	IL12A
Positive Regulation Of Monoatomic Ion Transport (GO:0043270)	1/40	0.640099	0.829323	0	0	0.991844	0.442494	CCR1
Positive Regulation Of Myeloid Leukocyte Differentiation (GO:0002763)	1/40	0.640099	0.829323	0	0	0.991844	0.442494	CCR1
Positive Regulation Of Wound Healing (GO:0090303)	1/40	0.640099	0.829323	0	0	0.991844	0.442494	VTN
Regulation Of Neuron Projection Development (GO:0010975)	4/174	0.642045	0.831182	0	0	0.909459	0.402978	RELN;STMN2;S100A9;MFSD2A
Positive Regulation Of Multicellular Organismal Process (GO:0051240)	9/387	0.643282	0.832122	0	0	0.919577	0.405691	FABP4;IL20;IRF4;SAA1;NOX5;HLA-G;PAX2;STRA6;FOXA2
Regulation Of Insulin Secretion (GO:0050796)	2/87	0.647925	0.833789	0	0	0.90982	0.394844	NR1D1;FOXA2
Glucose Homeostasis (GO:0042593)	2/87	0.647925	0.833789	0	0	0.90982	0.394844	PDK4;NR1D1
Regulation Of Dendrite Development (GO:0050773)	1/41	0.649186	0.833789	0	0	0.966998	0.417777	MFSD2A
Acylglycerol Metabolic Process (GO:0006639)	1/41	0.649186	0.833789	0	0	0.966998	0.417777	LIPF
Detection Of Chemical Stimulus Involved In Sensory Perception Of Bitter Taste (GO:0001580)	1/41	0.649186	0.833789	0	0	0.966998	0.417777	PIP
Stem Cell Differentiation (GO:0048863)	1/41	0.649186	0.833789	0	0	0.966998	0.417777	PAX2
Synaptic Vesicle Exocytosis (GO:0016079)	1/41	0.649186	0.833789	0	0	0.966998	0.417777	SYT8
Negative Regulation Of Proteolysis (GO:0045861)	1/41	0.649186	0.833789	0	0	0.966998	0.417777	TIMP1
Positive Regulation Of Ossification (GO:0045778)	1/41	0.649186	0.833789	0	0	0.966998	0.417777	ISG15
Extracellular Matrix Organization (GO:0030198)	4/176	0.650897	0.835326	0	0	0.898791	0.385945	POSTN;MMP7;KLK5;HAS2
Regulation Of Endothelial Cell Migration (GO:0010594)	2/88	0.654089	0.836576	0	0	0.899194	0.381718	ATOH8;EPHA2
Nervous System Development (GO:0007399)	10/433	0.654817	0.836576	0	0	0.91275	0.386458	RELN;PTPRZ1;ZIC3;GSTP1;MAL;NRCAM;CXCL1;ASCL1;GFRA2;WNT2
Negative Regulation Of Cell Motility (GO:2000146)	3/133	0.655104	0.836576	0	0	0.892031	0.377295	BST2;IFITM1;KRT16
DNA Recombination (GO:0006310)	1/42	0.658045	0.836576	0	0	0.943364	0.394781	ENDOG
Regulation Of Neurotransmitter Receptor Activity (GO:0099601)	1/42	0.658045	0.836576	0	0	0.943364	0.394781	RELN
Ceramide Biosynthetic Process (GO:0046513)	1/42	0.658045	0.836576	0	0	0.943364	0.394781	CYP4F22
Determination Of Heart Left/Right Asymmetry (GO:0061371)	1/42	0.658045	0.836576	0	0	0.943364	0.394781	ZIC3
Sensory Perception Of Bitter Taste (GO:0050913)	1/42	0.658045	0.836576	0	0	0.943364	0.394781	PIP
Embryonic Heart Tube Morphogenesis (GO:0003143)	1/42	0.658045	0.836576	0	0	0.943364	0.394781	ZIC3
Lipid Modification (GO:0030258)	1/42	0.658045	0.836576	0	0	0.943364	0.394781	PLPPR4
Organic Hydroxy Compound Biosynthetic Process (GO:1901617)	1/42	0.658045	0.836576	0	0	0.943364	0.394781	BAAT
Positive Regulation Of Calcium Ion Transmembrane Transport (GO:1904427)	1/42	0.658045	0.836576	0	0	0.943364	0.394781	CD19
Skeletal System Morphogenesis (GO:0048705)	1/43	0.66668	0.842286	0	0	0.920856	0.373356	ATG9B
Energy Derivation By Oxidation Of Organic Compounds (GO:0015980)	1/43	0.66668	0.842286	0	0	0.920856	0.373356	ADGRF5
Ephrin Receptor Signaling Pathway (GO:0048013)	1/43	0.66668	0.842286	0	0	0.920856	0.373356	EPHA2
Learning (GO:0007612)	1/43	0.66668	0.842286	0	0	0.920856	0.373356	STRA6
Lysosome Organization (GO:0007040)	1/43	0.66668	0.842286	0	0	0.920856	0.373356	CORO1A
Positive Regulation Of Cell-Matrix Adhesion (GO:0001954)	1/43	0.66668	0.842286	0	0	0.920856	0.373356	CCL21
Positive Regulation Of miRNA Transcription (GO:1902895)	1/43	0.66668	0.842286	0	0	0.920856	0.373356	ATOH8
Regulation Of Cell-Cell Adhesion (GO:0022407)	1/43	0.66668	0.842286	0	0	0.920856	0.373356	FSTL3
Positive Regulation Of MAP Kinase Activity (GO:0043406)	2/91	0.672067	0.845042	0	0	0.86875	0.345239	EDN3;CCL19
Positive Regulation Of Binding (GO:0051099)	2/91	0.672067	0.845042	0	0	0.86875	0.345239	VTN;B2M
Negative Regulation Of Apoptotic Process (GO:0043066)	11/482	0.67341	0.845042	0	0	0.901259	0.356358	PRKCG;PTPRZ1;TSC22D1;GSTP1;CEACAM5;PDK4;CCL2;CD27;ASCL1;ZNF830;PAX2
Regulation Of Insulin Receptor Signaling Pathway (GO:0046626)	1/44	0.675098	0.845042	0	0	0.899394	0.35337	SOCS1
Autophagosome Maturation (GO:0097352)	1/44	0.675098	0.845042	0	0	0.899394	0.35337	LIX1
Bone Development (GO:0060348)	1/44	0.675098	0.845042	0	0	0.899394	0.35337	ATG9B
Regulation Of Transport (GO:0051049)	1/44	0.675098	0.845042	0	0	0.899394	0.35337	PTPRN
Embryonic Organ Morphogenesis (GO:0048562)	1/44	0.675098	0.845042	0	0	0.899394	0.35337	MFAP5
Synaptic Vesicle Recycling (GO:0036465)	1/44	0.675098	0.845042	0	0	0.899394	0.35337	SYT8
Phosphatidylinositol Phosphate Biosynthetic Process (GO:0046854)	1/44	0.675098	0.845042	0	0	0.899394	0.35337	SOCS1
Positive Regulation Of Biosynthetic Process (GO:0009891)	1/44	0.675098	0.845042	0	0	0.899394	0.35337	CXCL8
Positive Regulation Of Osteoblast Differentiation (GO:0045669)	1/44	0.675098	0.845042	0	0	0.899394	0.35337	IFITM1
B Cell Activation (GO:0042113)	2/92	0.677888	0.847762	0	0	0.859053	0.333976	ZAP70;CD79A
Positive Regulation Of Apoptotic Process (GO:0043065)	6/270	0.678314	0.847762	0	0	0.877693	0.340672	TNFRSF12A;UBD;GZMA;CTLA4;FASLG;PHLDA1
Regulation Of Cellular Metabolic Process (GO:0031323)	1/45	0.683304	0.850479	0	0	0.878908	0.334702	PDK4
Detection Of Chemical Stimulus Involved In Sensory Perception Of Taste (GO:0050912)	1/45	0.683304	0.850479	0	0	0.878908	0.334702	PIP
Determination Of Left/Right Symmetry (GO:0007368)	1/45	0.683304	0.850479	0	0	0.878908	0.334702	ZIC3
Epidermal Growth Factor Receptor Signaling Pathway (GO:0007173)	1/45	0.683304	0.850479	0	0	0.878908	0.334702	AREG
Zymogen Activation (GO:0031638)	1/45	0.683304	0.850479	0	0	0.878908	0.334702	PRSS3
Protein O-linked Glycosylation (GO:0006493)	2/93	0.683626	0.850479	0	0	0.849569	0.323129	B3GNT3;GALNT9
Phosphate-Containing Compound Metabolic Process (GO:0006796)	4/184	0.684829	0.851324	0	0	0.858489	0.325012	PRKCG;DUSP5;PLA2G2D;PLPPR4
Vesicle Organization (GO:0016050)	2/94	0.689279	0.853499	0	0	0.840291	0.31268	ANXA2;CORO1A
Amino Acid Transport (GO:0006865)	1/46	0.691302	0.853499	0	0	0.859333	0.317247	SLC6A17
Response To Glucose (GO:0009749)	1/46	0.691302	0.853499	0	0	0.859333	0.317247	PAX2
Response To Hydrogen Peroxide (GO:0042542)	1/46	0.691302	0.853499	0	0	0.859333	0.317247	PAX2
Homotypic Cell-Cell Adhesion (GO:0034109)	1/46	0.691302	0.853499	0	0	0.859333	0.317247	CEACAM5
Mitotic G2/M Transition Checkpoint (GO:0044818)	1/46	0.691302	0.853499	0	0	0.859333	0.317247	ZNF830
Myofibril Assembly (GO:0030239)	1/46	0.691302	0.853499	0	0	0.859333	0.317247	KRT19
Negative Regulation Of Cellular Metabolic Process (GO:0031324)	1/46	0.691302	0.853499	0	0	0.859333	0.317247	PAX2
Positive Regulation Of Blood Vessel Endothelial Cell Migration (GO:0043536)	1/46	0.691302	0.853499	0	0	0.859333	0.317247	FGFBP1
Cell Junction Assembly (GO:0034329)	2/95	0.694849	0.856577	0	0	0.831213	0.302611	NRCAM;CDH17
Positive Regulation Of Transmembrane Receptor Protein Serine/Threonine Kinase Signaling Pathway (GO:0090100)	2/95	0.694849	0.856577	0	0	0.831213	0.302611	MSTN;GDF5
Regulation Of Interleukin-2 Production (GO:0032663)	1/47	0.699099	0.859861	0	0	0.840609	0.300906	IRF4
Negative Regulation Of Tumor Necrosis Factor Production (GO:0032720)	1/47	0.699099	0.859861	0	0	0.840609	0.300906	GSTP1
Regulation Of T Cell Differentiation (GO:0045580)	1/47	0.699099	0.859861	0	0	0.840609	0.300906	ZAP70
Axonogenesis (GO:0007409)	4/188	0.700901	0.861425	0	0	0.839652	0.298402	RELN;PLPPR4;NRCAM;PAX2
Cellular Defense Response (GO:0006968)	1/48	0.7067	0.864631	0	0	0.822681	0.285593	HLA-G
Regulation Of Tumor Necrosis Factor-Mediated Signaling Pathway (GO:0010803)	1/48	0.7067	0.864631	0	0	0.822681	0.285593	GSTP1
Myelination (GO:0042552)	1/48	0.7067	0.864631	0	0	0.822681	0.285593	MAL
Negative Regulation Of ERK1 And ERK2 Cascade (GO:0070373)	1/48	0.7067	0.864631	0	0	0.822681	0.285593	GSTP1
Positive Regulation Of Reactive Oxygen Species Metabolic Process (GO:2000379)	1/48	0.7067	0.864631	0	0	0.822681	0.285593	GSTP1
Regulation Of DNA Binding (GO:0051101)	1/48	0.7067	0.864631	0	0	0.822681	0.285593	GZMA
MAPK Cascade (GO:0000165)	2/98	0.711066	0.865232	0	0	0.805113	0.274535	DUSP5;CCL2
Negative Regulation Of Macromolecule Biosynthetic Process (GO:0010558)	2/98	0.711066	0.865232	0	0	0.805113	0.274535	GSTP1;GZMB
Positive Regulation Of Cold-Induced Thermogenesis (GO:0120162)	2/98	0.711066	0.865232	0	0	0.805113	0.274535	FABP4;IRF4
Autophagy Of Mitochondrion (GO:0000422)	1/49	0.714109	0.865232	0	0	0.8055	0.271228	ATG9B
Unsaturated Fatty Acid Metabolic Process (GO:0033559)	1/49	0.714109	0.865232	0	0	0.8055	0.271228	GSTP1
Heterophilic Cell-Cell Adhesion Via Plasma Membrane Cell Adhesion Molecules (GO:0007157)	1/49	0.714109	0.865232	0	0	0.8055	0.271228	CEACAM5
Intrinsic Apoptotic Signaling Pathway In Response To DNA Damage (GO:0008630)	1/49	0.714109	0.865232	0	0	0.8055	0.271228	EPHA2
Negative Regulation Of Cysteine-Type Endopeptidase Activity Involved In Apoptotic Process (GO:0043154)	1/49	0.714109	0.865232	0	0	0.8055	0.271228	PAX2
Negative Regulation Of Tumor Necrosis Factor Superfamily Cytokine Production (GO:1903556)	1/49	0.714109	0.865232	0	0	0.8055	0.271228	GSTP1
Positive Regulation Of miRNA Metabolic Process (GO:2000630)	1/49	0.714109	0.865232	0	0	0.8055	0.271228	ATOH8
Positive Regulation Of Nervous System Development (GO:0051962)	1/49	0.714109	0.865232	0	0	0.8055	0.271228	RASSF10
Proton Transmembrane Transport (GO:1902600)	1/49	0.714109	0.865232	0	0	0.8055	0.271228	NOX5
Regulation Of Cell Communication (GO:0010646)	1/49	0.714109	0.865232	0	0	0.8055	0.271228	ITGB6
Cellular Response To Insulin Stimulus (GO:0032869)	2/99	0.716309	0.866688	0	0	0.796772	0.265837	IRS4;PDK4
Modification-Dependent Protein Catabolic Process (GO:0019941)	4/192	0.716376	0.866688	0	0	0.821617	0.27405	UBD;ISG15;DCST1;TRIM31
Positive Regulation Of Cell Differentiation (GO:0045597)	6/283	0.720985	0.867047	0	0	0.835936	0.273466	IFITM1;EDN3;NRCAM;ASCL1;GDF5;PAX2
Regulation Of Interferon-Beta Production (GO:0032648)	1/50	0.721331	0.867047	0	0	0.789021	0.257739	ISG15
Steroid Biosynthetic Process (GO:0006694)	1/50	0.721331	0.867047	0	0	0.789021	0.257739	BAAT
Intracellular Iron Ion Homeostasis (GO:0006879)	1/50	0.721331	0.867047	0	0	0.789021	0.257739	B2M
Negative Regulation Of Cell Projection Organization (GO:0031345)	1/50	0.721331	0.867047	0	0	0.789021	0.257739	STMN2
Plasma Membrane Bounded Cell Projection Morphogenesis (GO:0120039)	1/50	0.721331	0.867047	0	0	0.789021	0.257739	MYO16
Positive Regulation Of Cell Death (GO:0010942)	1/50	0.721331	0.867047	0	0	0.789021	0.257739	ATG9B
Positive Regulation Of Developmental Growth (GO:0048639)	1/50	0.721331	0.867047	0	0	0.789021	0.257739	RASAL1
Regulation Of Organelle Organization (GO:0033043)	2/100	0.721472	0.867047	0	0	0.788601	0.257447	S100A9;S100A8
RNA Modification (GO:0009451)	1/51	0.728371	0.870832	0	0	0.773201	0.245062	APOBEC3G
Regulation Of Stress-Activated MAPK Cascade (GO:0032872)	1/51	0.728371	0.870832	0	0	0.773201	0.245062	GSTP1
Regulation Of Substrate Adhesion-Dependent Cell Spreading (GO:1900024)	1/51	0.728371	0.870832	0	0	0.773201	0.245062	CASS4
Sensory Perception (GO:0007600)	1/51	0.728371	0.870832	0	0	0.773201	0.245062	CCL2
Negative Regulation Of MAP Kinase Activity (GO:0043407)	1/51	0.728371	0.870832	0	0	0.773201	0.245062	GSTP1
Negative Regulation Of Gene Expression, Epigenetic (GO:0045814)	1/51	0.728371	0.870832	0	0	0.773201	0.245062	SDR16C5
Receptor Internalization (GO:0031623)	1/51	0.728371	0.870832	0	0	0.773201	0.245062	CXCL8
Activation Of GTPase Activity (GO:0090630)	2/102	0.731561	0.873361	0	0	0.772749	0.241542	CCL21;EPHA2
Regulation Of Protein Secretion (GO:0050708)	2/102	0.731561	0.873361	0	0	0.772749	0.241542	SAA1;IL12A
Cartilage Development (GO:0051216)	1/52	0.735234	0.875817	0	0	0.758001	0.233136	GDF5
Cell Cycle G1/S Phase Transition (GO:0044843)	1/52	0.735234	0.875817	0	0	0.758001	0.233136	BCAT1
Negative Regulation Of Response To Stimulus (GO:0048585)	1/52	0.735234	0.875817	0	0	0.758001	0.233136	HLA-G
Positive Regulation Of Inflammatory Response (GO:0050729)	2/104	0.741338	0.877996	0	0	0.757519	0.226725	S100A9;S100A8
Actin Cytoskeleton Reorganization (GO:0031532)	1/53	0.741923	0.877996	0	0	0.743386	0.221908	CASS4
Regulation Of Macromolecule Biosynthetic Process (GO:0010556)	1/53	0.741923	0.877996	0	0	0.743386	0.221908	S100A9
Regulation Of Proteasomal Protein Catabolic Process (GO:0061136)	1/53	0.741923	0.877996	0	0	0.743386	0.221908	PRKCG
Regulation Of Receptor Signaling Pathway Via JAK-STAT (GO:0046425)	1/53	0.741923	0.877996	0	0	0.743386	0.221908	SOCS1
Cellular Response To Alcohol (GO:0097306)	1/53	0.741923	0.877996	0	0	0.743386	0.221908	SCNN1G
Spermatid Development (GO:0007286)	1/53	0.741923	0.877996	0	0	0.743386	0.221908	SPINK2
Negative Regulation Of Cysteine-Type Endopeptidase Activity (GO:2000117)	1/53	0.741923	0.877996	0	0	0.743386	0.221908	PAX2
Protein Homotetramerization (GO:0051289)	1/53	0.741923	0.877996	0	0	0.743386	0.221908	B2M
Positive Regulation Of DNA-binding Transcription Factor Activity (GO:0051091)	5/246	0.745919	0.878678	0	0	0.800564	0.234675	RELN;TRIM31;S100A9;WNT2;S100A8
Negative Regulation Of MAPK Cascade (GO:0043409)	2/105	0.746111	0.878678	0	0	0.750126	0.219697	DUSP5;GSTP1
ERBB Signaling Pathway (GO:0038127)	1/54	0.748444	0.878678	0	0	0.729322	0.211328	AREG
Regulation Of Exocytosis (GO:0017157)	1/54	0.748444	0.878678	0	0	0.729322	0.211328	ANXA2
Regulation Of Myoblast Differentiation (GO:0045661)	1/54	0.748444	0.878678	0	0	0.729322	0.211328	MSTN
Regulation Of Smooth Muscle Cell Proliferation (GO:0048660)	1/54	0.748444	0.878678	0	0	0.729322	0.211328	IL12A
Endoplasmic Reticulum Organization (GO:0007029)	1/54	0.748444	0.878678	0	0	0.729322	0.211328	REEP2
Negative Regulation Of TOR Signaling (GO:0032007)	1/54	0.748444	0.878678	0	0	0.729322	0.211328	ENDOG
Negative Regulation Of Neuron Projection Development (GO:0010977)	1/54	0.748444	0.878678	0	0	0.729322	0.211328	STMN2
Protein K63-linked Ubiquitination (GO:0070534)	1/54	0.748444	0.878678	0	0	0.729322	0.211328	TRIM31
Regulation Of Blood Vessel Endothelial Cell Migration (GO:0043535)	1/54	0.748444	0.878678	0	0	0.729322	0.211328	EPHA2
Response To Calcium Ion (GO:0051592)	2/106	0.750809	0.880184	0	0	0.742875	0.212911	CASR;SYT8
Regulation Of G1/S Transition Of Mitotic Cell Cycle (GO:2000045)	2/106	0.750809	0.880184	0	0	0.742875	0.212911	CCL2;MYO16
Cellular Response To Fibroblast Growth Factor Stimulus (GO:0044344)	1/55	0.7548	0.883589	0	0	0.715779	0.20135	CXCL8
Ceramide Metabolic Process (GO:0006672)	1/55	0.7548	0.883589	0	0	0.715779	0.20135	CYP4F22
Monoatomic Ion Transport (GO:0006811)	2/107	0.755431	0.883692	0	0	0.735762	0.206357	SLC5A8;SLC4A1
Regulation Of Mitotic Nuclear Division (GO:0007088)	1/56	0.760996	0.888922	0	0	0.702729	0.191934	EDN3
Mitotic DNA Damage Checkpoint Signaling (GO:0044773)	1/56	0.760996	0.888922	0	0	0.702729	0.191934	ZNF830
Extracellular Structure Organization (GO:0043062)	2/109	0.764455	0.892321	0	0	0.721935	0.193906	POSTN;MMP7
RNA Catabolic Process (GO:0006401)	1/57	0.767036	0.89405	0	0	0.690145	0.183041	ISG20
Positive Regulation Of Interleukin-1 Beta Production (GO:0032731)	1/57	0.767036	0.89405	0	0	0.690145	0.183041	CCL19
Adenylate Cyclase-Activating G Protein-Coupled Receptor Signaling Pathway (GO:0007189)	2/110	0.768858	0.894582	0	0	0.715213	0.187994	ADGRF5;UTS2
External Encapsulating Structure Organization (GO:0045229)	2/110	0.768858	0.894582	0	0	0.715213	0.187994	POSTN;MMP7
Negative Regulation Of Cell Differentiation (GO:0045596)	4/207	0.769142	0.894582	0	0	0.760315	0.199567	MSTN;ASCL1;GDF5;FOXA2
Negative Regulation Of Transmembrane Receptor Protein Serine/Threonine Kinase Signaling Pathway (GO:0090101)	2/111	0.773188	0.898645	0	0	0.708615	0.182279	CHRDL2;FSTL3
Positive Regulation Of Intracellular Signal Transduction (GO:1902533)	11/525	0.774376	0.899383	0	0	0.823995	0.210693	BST2;RELN;CCL21;LCK;UBD;CASS4;CD27;FASLG;CCL19;S100A9;S100A8
Calcium Ion Transport (GO:0006816)	2/112	0.777448	0.900501	0	0	0.702137	0.176755	CCR1;CASR
Negative Regulation Of Defense Response (GO:0031348)	2/112	0.777448	0.900501	0	0	0.702137	0.176755	SAA1;NR1D1
Regulation Of miRNA Transcription (GO:1902893)	1/59	0.778662	0.900501	0	0	0.666278	0.166688	ATOH8
Anterior/Posterior Pattern Specification (GO:0009952)	1/59	0.778662	0.900501	0	0	0.666278	0.166688	CDX2
Negative Regulation Of Protein-Containing Complex Assembly (GO:0031333)	1/59	0.778662	0.900501	0	0	0.666278	0.166688	TRIM31
Phospholipid Transport (GO:0015914)	1/59	0.778662	0.900501	0	0	0.666278	0.166688	MFSD2A
Positive Regulation Of Phagocytosis (GO:0050766)	1/60	0.784256	0.906326	0	0	0.654952	0.159166	CCL2
Response To Endoplasmic Reticulum Stress (GO:0034976)	2/114	0.785759	0.906773	0	0	0.689528	0.166249	CXCL8;THBS4
Regulation Of MAP Kinase Activity (GO:0043405)	2/114	0.785759	0.906773	0	0	0.689528	0.166249	EDN3;GSTP1
BMP Signaling Pathway (GO:0030509)	1/61	0.78971	0.910041	0	0	0.644003	0.152043	GDF5
Autophagosome Organization (GO:1905037)	1/61	0.78971	0.910041	0	0	0.644003	0.152043	ATG9B
Regulation Of Embryonic Development (GO:0045995)	1/62	0.795025	0.912287	0	0	0.633413	0.145293	FOXA2
Fat Cell Differentiation (GO:0045444)	1/62	0.795025	0.912287	0	0	0.633413	0.145293	ADGRF5
Glycerophospholipid Metabolic Process (GO:0006650)	1/62	0.795025	0.912287	0	0	0.633413	0.145293	PLA2G2D
Negative Regulation Of Kinase Activity (GO:0033673)	1/62	0.795025	0.912287	0	0	0.633413	0.145293	GSTP1
Phosphatidylinositol-Mediated Signaling (GO:0048015)	1/62	0.795025	0.912287	0	0	0.633413	0.145293	MYO16
Protein-Containing Complex Disassembly (GO:0032984)	1/62	0.795025	0.912287	0	0	0.633413	0.145293	LIX1
Membrane Organization (GO:0061024)	3/167	0.795778	0.912507	0	0	0.705857	0.161242	ACE2;BAIAP2L2;ANXA2
Positive Regulation Of MAPK Cascade (GO:0043410)	6/310	0.796586	0.91279	0	0	0.760621	0.17298	CCR1;EDN3;CCL21;CCL7;CCL2;CCL19
Protein Processing (GO:0016485)	2/117	0.797713	0.913437	0	0	0.671436	0.151749	PCSK2;PRSS3
G1/S Transition Of Mitotic Cell Cycle (GO:0000082)	1/63	0.800206	0.915648	0	0	0.623164	0.138894	BCAT1
Regulation Of Protein Binding (GO:0043393)	2/118	0.801564	0.916557	0	0	0.665613	0.147227	VTN;B2M
Regulation Of Secretion By Cell (GO:1903530)	1/64	0.805257	0.918196	0	0	0.613241	0.132824	SAA1
Negative Regulation Of Cell Death (GO:0060548)	1/64	0.805257	0.918196	0	0	0.613241	0.132824	PAX2
Positive Regulation Of Type I Interferon Production (GO:0032481)	1/64	0.805257	0.918196	0	0	0.613241	0.132824	ISG15
Protein N-linked Glycosylation (GO:0006487)	1/64	0.805257	0.918196	0	0	0.613241	0.132824	DERL3
Negative Regulation Of Signal Transduction (GO:0009968)	5/267	0.806166	0.918589	0	0	0.735593	0.158495	SOCS1;CXCL8;IL12A;NR1D1;FSTL3
Metal Ion Transport (GO:0030001)	3/171	0.808687	0.919939	0	0	0.688908	0.146285	CCR1;SCNN1G;SLC5A8
Autophagosome Assembly (GO:0000045)	1/65	0.81018	0.919939	0	0	0.603628	0.127063	ATG9B
Monocarboxylic Acid Biosynthetic Process (GO:0072330)	1/65	0.81018	0.919939	0	0	0.603628	0.127063	BAAT
Positive Regulation Of T Cell Proliferation (GO:0042102)	1/65	0.81018	0.919939	0	0	0.603628	0.127063	CCL19
Regulation Of Cell-Matrix Adhesion (GO:0001952)	1/65	0.81018	0.919939	0	0	0.603628	0.127063	CCL21
Regulation Of Cell Population Proliferation (GO:0042127)	16/766	0.812734	0.922195	0	0	0.819497	0.169924	FGFBP1;IFITM1;CXCL8;EDN3;TSC22D1;TNFRSF9;CXCL1;AREG;MYO16;CXCL5;ACE2;HAS2;TIMP1;WNT2;SMIM22;KRT6A
Regulation Of Endocytosis (GO:0030100)	1/66	0.814979	0.922811	0	0	0.594311	0.121592	CCL19
Cellular Response To BMP Stimulus (GO:0071773)	1/66	0.814979	0.922811	0	0	0.594311	0.121592	GDF5
Negative Regulation Of Immune Response (GO:0050777)	1/66	0.814979	0.922811	0	0	0.594311	0.121592	HLA-G
Fatty Acid Metabolic Process (GO:0006631)	2/122	0.816327	0.923052	0	0	0.643293	0.13055	HPGD;BAAT
Receptor-Mediated Endocytosis (GO:0006898)	2/122	0.816327	0.923052	0	0	0.643293	0.13055	ACE2;CXCL8
Positive Regulation Of Cellular Biosynthetic Process (GO:0031328)	3/174	0.817912	0.924201	0	0	0.676717	0.13602	CXCL8;NR1D1;MFSD2A
Protein Secretion (GO:0009306)	1/67	0.819657	0.925118	0	0	0.585276	0.116393	PTPRN
Regulation Of Cell Motility (GO:2000145)	2/123	0.819861	0.925118	0	0	0.637944	0.126709	CCL21;CCL19
Neuron Projection Guidance (GO:0097485)	2/124	0.823334	0.927458	0	0	0.632682	0.122989	RELN;NRCAM
Positive Regulation Of Defense Response (GO:0031349)	2/124	0.823334	0.927458	0	0	0.632682	0.122989	S100A9;S100A8
B Cell Differentiation (GO:0030183)	1/68	0.824217	0.927458	0	0	0.576511	0.111452	CD79A
Cell-Cell Junction Organization (GO:0045216)	1/68	0.824217	0.927458	0	0	0.576511	0.111452	CDH17
Regulation Of Cell Growth (GO:0001558)	4/227	0.827158	0.929244	0	0	0.691408	0.131201	BST2;S100A9;S100A8;MFSD2A
Regulation Of Heart Contraction (GO:0008016)	1/69	0.828662	0.929244	0	0	0.568004	0.106752	ACE2
Regulation Of Monoatomic Ion Transmembrane Transporter Activity (GO:0032412)	1/69	0.828662	0.929244	0	0	0.568004	0.106752	RELN
Cellular Response To Calcium Ion (GO:0071277)	1/69	0.828662	0.929244	0	0	0.568004	0.106752	SYT8
Phagocytosis (GO:0006909)	1/69	0.828662	0.929244	0	0	0.568004	0.106752	CORO1A
Cellular Response To Starvation (GO:0009267)	2/126	0.830101	0.930216	0	0	0.622414	0.115899	PDK4;MFSD2A
Negative Regulation Of Extrinsic Apoptotic Signaling Pathway (GO:2001237)	1/70	0.832995	0.931341	0	0	0.559743	0.102281	GSTP1
Regulation Of Response To External Stimulus (GO:0032101)	2/127	0.833396	0.931341	0	0	0.617402	0.11252	IL20;FOXA2
Regulation Of Tumor Necrosis Factor Production (GO:0032680)	2/127	0.833396	0.931341	0	0	0.617402	0.11252	GSTP1;CCL19
Regulation Of Anatomical Structure Morphogenesis (GO:0022603)	2/127	0.833396	0.931341	0	0	0.617402	0.11252	CDX2;EPHA2
Negative Regulation Of Multicellular Organismal Process (GO:0051241)	4/231	0.837187	0.933047	0	0	0.679084	0.120678	ID1;NR1D1;TIMP1;FOXA2
Cell-Cell Junction Assembly (GO:0007043)	1/71	0.837218	0.933047	0	0	0.551718	0.0980243	CDH17
Synapse Assembly (GO:0007416)	1/71	0.837218	0.933047	0	0	0.551718	0.0980243	NRCAM
Negative Regulation Of Protein Binding (GO:0032091)	1/71	0.837218	0.933047	0	0	0.551718	0.0980243	B2M
Protein Homooligomerization (GO:0051260)	2/129	0.839813	0.935072	0	0	0.607617	0.106075	B2M;HLA-G
Positive Regulation Of Protein Phosphorylation (GO:0001934)	7/377	0.841003	0.935072	0	0	0.728055	0.12607	VTN;RELN;MSTN;CCL21;CCL19;GDF5;THBS4
Cholesterol Homeostasis (GO:0042632)	1/72	0.841334	0.935072	0	0	0.54392	0.0939708	NR1D1
Negative Regulation Of Catabolic Process (GO:0009895)	1/72	0.841334	0.935072	0	0	0.54392	0.0939708	PRKCG
Positive Regulation Of Developmental Process (GO:0051094)	4/233	0.842016	0.93519	0	0	0.673083	0.11574	RELN;EDN3;PAX2;FOXA2
RNA Processing (GO:0006396)	3/183	0.843348	0.935694	0	0	0.642582	0.109481	U2AF2;ADARB2;ZNF830
Cellular Response To Reactive Oxygen Species (GO:0034614)	1/73	0.845347	0.935694	0	0	0.536338	0.0901089	PAX2
Sterol Homeostasis (GO:0055092)	1/73	0.845347	0.935694	0	0	0.536338	0.0901089	NR1D1
Ubiquitin-Dependent ERAD Pathway (GO:0030433)	1/73	0.845347	0.935694	0	0	0.536338	0.0901089	DERL3
Protein Tetramerization (GO:0051262)	1/73	0.845347	0.935694	0	0	0.536338	0.0901089	B2M
Negative Regulation Of Programmed Cell Death (GO:0043069)	7/381	0.848532	0.938482	0	0	0.720117	0.118277	TSC22D1;CEACAM5;GSTP1;CD27;ZNF830;ASCL1;PAX2
Plasma Membrane Bounded Cell Projection Organization (GO:0120036)	2/132	0.84902	0.938482	0	0	0.593503	0.0971399	CCL21;STMN2
Negative Regulation Of Macromolecule Metabolic Process (GO:0010605)	3/186	0.851115	0.940158	0	0	0.631949	0.101875	CCR1;CXCL8;ATOH8
Regulation Of Fat Cell Differentiation (GO:0045598)	1/75	0.853071	0.94168	0	0	0.521788	0.0829184	NR1D1
Actomyosin Structure Organization (GO:0031032)	1/77	0.860411	0.948493	0	0	0.508005	0.0763762	KRT19
Sphingolipid Biosynthetic Process (GO:0030148)	1/77	0.860411	0.948493	0	0	0.508005	0.0763762	CYP4F22
Long-Chain Fatty Acid Metabolic Process (GO:0001676)	1/78	0.863942	0.94981	0	0	0.501381	0.0733269	GSTP1
Negative Regulation Of Protein Modification Process (GO:0031400)	1/78	0.863942	0.94981	0	0	0.501381	0.0733269	PPP1R16B
Positive Regulation Of Tumor Necrosis Factor Production (GO:0032760)	1/78	0.863942	0.94981	0	0	0.501381	0.0733269	CCL19
Regulation Of TOR Signaling (GO:0032006)	1/78	0.863942	0.94981	0	0	0.501381	0.0733269	ENDOG
Cellular Response To UV (GO:0034644)	1/79	0.867384	0.952925	0	0	0.494928	0.0704152	TIMP1
Regulation Of Cell Differentiation (GO:0045595)	3/193	0.867947	0.952925	0	0	0.608446	0.0861711	RELN;EDN3;NR1D1
Glycoprotein Biosynthetic Process (GO:0009101)	1/80	0.870739	0.954058	0	0	0.488638	0.0676338	CHST11
Wound Healing (GO:0042060)	1/80	0.870739	0.954058	0	0	0.488638	0.0676338	KRT6A
Negative Regulation Of Protein Serine/Threonine Kinase Activity (GO:0071901)	1/80	0.870739	0.954058	0	0	0.488638	0.0676338	GSTP1
Cytoskeleton-Dependent Cytokinesis (GO:0061640)	1/81	0.874009	0.956352	0	0	0.482505	0.0649761	NOX5
Macromolecule Modification (GO:0043412)	1/81	0.874009	0.956352	0	0	0.482505	0.0649761	QPCT
Regulation Of Phosphorylation (GO:0042325)	1/82	0.877197	0.957264	0	0	0.476524	0.0624357	SOCS1
Cellular Response To Organic Substance (GO:0071310)	1/82	0.877197	0.957264	0	0	0.476524	0.0624357	CCL2
Negative Regulation Of Apoptotic Signaling Pathway (GO:2001234)	1/82	0.877197	0.957264	0	0	0.476524	0.0624357	GSTP1
Positive Regulation Of Tumor Necrosis Factor Superfamily Cytokine Production (GO:1903557)	1/82	0.877197	0.957264	0	0	0.476524	0.0624357	CCL19
Regulation Of Epithelial To Mesenchymal Transition (GO:0010717)	1/83	0.880305	0.958083	0	0	0.470688	0.0600067	FOXA2
Epigenetic Regulation Of Gene Expression (GO:0040029)	1/83	0.880305	0.958083	0	0	0.470688	0.0600067	SDR16C5
Phospholipase C-activating G Protein-Coupled Receptor Signaling Pathway (GO:0007200)	1/83	0.880305	0.958083	0	0	0.470688	0.0600067	GNA15
Positive Regulation Of Proteasomal Ubiquitin-Dependent Protein Catabolic Process (GO:0032436)	1/83	0.880305	0.958083	0	0	0.470688	0.0600067	CDC20B
Regulation Of Cysteine-Type Endopeptidase Activity Involved In Apoptotic Process (GO:0043281)	1/84	0.883333	0.960013	0	0	0.464993	0.0576836	PAX2
Negative Regulation Of Response To External Stimulus (GO:0032102)	2/146	0.885928	0.960013	0	0	0.535414	0.0648488	SAA1;NR1D1
Regulation Of Kinase Activity (GO:0043549)	1/85	0.886286	0.960013	0	0	0.459434	0.0554609	EPHA2
Regulation Of Osteoblast Differentiation (GO:0045667)	1/85	0.886286	0.960013	0	0	0.459434	0.0554609	IFITM1
mRNA Metabolic Process (GO:0016071)	1/85	0.886286	0.960013	0	0	0.459434	0.0554609	U2AF2
Negative Regulation Of Cell Cycle (GO:0045786)	1/85	0.886286	0.960013	0	0	0.459434	0.0554609	HPGD
Positive Regulation Of Endothelial Cell Migration (GO:0010595)	1/85	0.886286	0.960013	0	0	0.459434	0.0554609	ATOH8
Negative Regulation Of Protein Metabolic Process (GO:0051248)	2/147	0.888217	0.960013	0	0	0.531694	0.0630268	PRKCG;GZMB
Protein Glycosylation (GO:0006486)	2/147	0.888217	0.960013	0	0	0.531694	0.0630268	B3GNT3;GALNT9
Regulation Of Mitotic Cell Cycle Phase Transition (GO:1901990)	1/86	0.889164	0.960013	0	0	0.454005	0.0533339	UBD
Exocytosis (GO:0006887)	1/86	0.889164	0.960013	0	0	0.454005	0.0533339	CCR1
Negative Regulation Of Binding (GO:0051100)	1/86	0.889164	0.960013	0	0	0.454005	0.0533339	GZMA
Regulation Of MAPK Cascade (GO:0043408)	3/204	0.891017	0.961376	0	0	0.574821	0.0663295	DUSP5;GSTP1;EPHA2
Axon Guidance (GO:0007411)	2/149	0.892666	0.961846	0	0	0.524406	0.0595425	RELN;NRCAM
Negative Regulation Of DNA-binding Transcription Factor Activity (GO:0043433)	2/149	0.892666	0.961846	0	0	0.524406	0.0595425	ID1;FOXA2
Negative Regulation Of Protein Kinase Activity (GO:0006469)	1/88	0.894703	0.961846	0	0	0.443523	0.0493479	GSTP1
Neuron Development (GO:0048666)	2/150	0.894828	0.961846	0	0	0.520836	0.0578769	STMN2;ASCL1
Cellular Component Assembly (GO:0022607)	4/260	0.896216	0.961846	0	0	0.60125	0.0658811	BAIAP2L2;HAS2;FSCN2;JCHAIN
ERAD Pathway (GO:0036503)	1/89	0.897368	0.961846	0	0	0.43846	0.0474805	DERL3
Cellular Response To Chemical Stress (GO:0062197)	1/89	0.897368	0.961846	0	0	0.43846	0.0474805	GPX7
Cellular Response To Peptide Hormone Stimulus (GO:0071375)	1/89	0.897368	0.961846	0	0	0.43846	0.0474805	SCNN1G
Organic Anion Transport (GO:0015711)	1/89	0.897368	0.961846	0	0	0.43846	0.0474805	SLC4A1
Positive Regulation Of DNA Repair (GO:0045739)	1/89	0.897368	0.961846	0	0	0.43846	0.0474805	PRKCG
Positive Regulation Of NF-kappaB Transcription Factor Activity (GO:0051092)	2/152	0.899033	0.962995	0	0	0.513838	0.0546909	S100A9;S100A8
Regulation Of Phosphatidylinositol 3-Kinase Signaling (GO:0014066)	1/90	0.899966	0.96336	0	0	0.433511	0.0456914	PPP1R16B
Regulation Of Apoptotic Process (GO:0042981)	13/705	0.906305	0.969508	0	0	0.719459	0.0707799	TNFRSF12A;TSC22D1;GSTP1;GZMA;FASLG;ASCL1;PAX2;CEACAM5;UBD;CTLA4;CD27;ZNF830;PHLDA1
Negative Regulation Of Amide Metabolic Process (GO:0034249)	1/93	0.907372	0.970011	0	0	0.41931	0.040758	GZMB
Regulation Of mRNA Splicing, Via Spliceosome (GO:0048024)	1/94	0.909717	0.971241	0	0	0.41478	0.0392471	U2AF2
Cellular Response To Hormone Stimulus (GO:0032870)	1/94	0.909717	0.971241	0	0	0.41478	0.0392471	ARID5A
Positive Regulation Of Epithelial Cell Migration (GO:0010634)	1/95	0.912003	0.973043	0	0	0.410346	0.0377978	ATOH8
Regulation Of Defense Response (GO:0031347)	1/97	0.916403	0.976456	0	0	0.401756	0.035073	IL20
Monocarboxylic Acid Metabolic Process (GO:0032787)	1/97	0.916403	0.976456	0	0	0.401756	0.035073	BAAT
Regulation Of Macromolecule Metabolic Process (GO:0060255)	2/162	0.917801	0.976791	0	0	0.481474	0.0412984	EDN3;ASCL1
Phosphatidylinositol Biosynthetic Process (GO:0006661)	1/98	0.91852	0.976791	0	0	0.397594	0.0337922	SOCS1
Positive Regulation Of Protein-Containing Complex Assembly (GO:0031334)	1/98	0.91852	0.976791	0	0	0.397594	0.0337922	ISG15
Response To UV (GO:0009411)	1/100	0.922594	0.980483	0	0	0.389521	0.031382	IL12A
Regulation Of RNA Splicing (GO:0043484)	1/102	0.926466	0.983483	0	0	0.381769	0.0291589	U2AF2
Protein Polyubiquitination (GO:0000209)	3/226	0.926627	0.983483	0	0	0.517521	0.039437	IFI27;UBE2QL1;TRIM31
Inorganic Cation Import Across Plasma Membrane (GO:0098659)	1/103	0.928328	0.984053	0	0	0.378006	0.0281124	SCNN1G
Negative Regulation Of Gene Expression (GO:0010629)	5/336	0.928374	0.984053	0	0	0.580163	0.0431178	CCR1;SDR16C5;CXCL8;ATOH8;GZMB
Macroautophagy (GO:0016236)	1/104	0.930143	0.984644	0	0	0.374317	0.0271067	LIX1
Positive Regulation Of Vasculature Development (GO:1904018)	1/104	0.930143	0.984644	0	0	0.374317	0.0271067	CXCL8
Intrinsic Apoptotic Signaling Pathway (GO:0097193)	1/105	0.931913	0.985875	0	0	0.370699	0.0261401	EPHA2
Cell-Cell Adhesion Via Plasma-Membrane Adhesion Molecules (GO:0098742)	2/172	0.933255	0.986653	0	0	0.452918	0.0312861	CEACAM5;CDH17
Negative Regulation Of Translation (GO:0017148)	1/107	0.935319	0.987551	0	0	0.363667	0.0243176	GZMB
Positive Regulation Of Autophagy (GO:0010508)	1/107	0.935319	0.987551	0	0	0.363667	0.0243176	ENDOG
Glycerophospholipid Biosynthetic Process (GO:0046474)	1/108	0.936958	0.988639	0	0	0.36025	0.0234584	MFSD2A
Cellular Response To Salt (GO:1902075)	1/109	0.938555	0.989682	0	0	0.356896	0.0226321	SYT8
Mitotic Cell Cycle Phase Transition (GO:0044772)	1/111	0.941629	0.992281	0	0	0.350371	0.0210726	BCAT1
Gene Expression (GO:0010467)	4/296	0.942775	0.992633	0	0	0.526137	0.0310038	GZMA;GZMB;ADARB2;ZNF830
Negative Regulation Of Nucleic Acid-Templated Transcription (GO:1903507)	7/456	0.943711	0.992633	0	0	0.597478	0.0346151	ID1;ATOH8;ARID5A;NR1D1;ASCL1;PAX2;LHX9
Positive Regulation Of Nucleic Acid-Templated Transcription (GO:1903508)	9/557	0.943795	0.992633	0	0	0.628666	0.0363658	MSTN;ZIC3;IRF4;ATOH8;NFATC2;NR1D1;PAX2;NPAS3;FOXA2
Regulation Of Interleukin-6 Production (GO:0032675)	1/114	0.945955	0.994262	0	0	0.341016	0.0189468	HLA-B
Cellular Response To Oxidative Stress (GO:0034599)	1/117	0.949961	0.997183	0	0	0.332145	0.0170504	GPX7
Positive Regulation Of Protein Serine/Threonine Kinase Activity (GO:0071902)	1/117	0.949961	0.997183	0	0	0.332145	0.0170504	EDN3
Regulation Of Small GTPase Mediated Signal Transduction (GO:0051056)	1/118	0.95123	0.997227	0	0	0.329289	0.0164644	RELN
Positive Regulation Of Cell Cycle Process (GO:0090068)	1/118	0.95123	0.997227	0	0	0.329289	0.0164644	EDN3
Positive Regulation Of Angiogenesis (GO:0045766)	1/119	0.952466	0.99788	0	0	0.326482	0.0159	CXCL8
Regulation Of Protein Catabolic Process (GO:0042176)	1/122	0.95599	0.999962	0	0	0.318338	0.0143277	PRKCG
Transcription By RNA Polymerase II (GO:0006366)	2/192	0.956298	0.999962	0	0	0.404823	0.0180899	ANXA2;TSC22D1
Neuron Projection Development (GO:0031175)	2/192	0.956298	0.999962	0	0	0.404823	0.0180899	STMN2;MYO16
Regulation Of Signal Transduction (GO:0009966)	2/193	0.957223	0.999994	0	0	0.402682	0.0176049	RGS16;TIMP1
Regulation Of Mitotic Cell Cycle (GO:0007346)	1/125	0.959253	0.999994	0	0	0.310588	0.0129204	UBD
Negative Regulation Of Cell Growth (GO:0030308)	1/125	0.959253	0.999994	0	0	0.310588	0.0129204	BST2
Positive Regulation Of Intracellular Protein Transport (GO:0090316)	1/126	0.960287	0.999994	0	0	0.308087	0.0124848	GZMB
Protein-Containing Complex Organization (GO:0043933)	1/126	0.960287	0.999994	0	0	0.308087	0.0124848	JCHAIN
Negative Regulation Of Cellular Process (GO:0048523)	8/537	0.96289	0.999994	0	0	0.578297	0.0218687	BST2;FGFBP1;IFITM1;CXCL8;APOBEC3G;HPGD;CXCL1;MYO16
Organic Substance Transport (GO:0071702)	2/201	0.963978	0.999994	0	0	0.386334	0.0141733	CCR1;MFSD2A
Synapse Organization (GO:0050808)	1/131	0.965073	0.999994	0	0	0.296161	0.0105288	NRCAM
Positive Regulation Of Signal Transduction (GO:0009967)	3/266	0.965446	0.999994	0	0	0.4379	0.015399	VTN;RELN;KLK5
Circulatory System Development (GO:0072359)	1/132	0.965959	0.999994	0	0	0.293886	0.0101783	STRA6
Non-Membrane-Bounded Organelle Assembly (GO:0140694)	1/135	0.968485	0.999994	0	0	0.287262	0.00919885	SMIM22
Chemical Synaptic Transmission (GO:0007268)	3/273	0.969828	0.999994	0	0	0.426392	0.0130631	STAC3;UTS2;GRIA3
Negative Regulation Of Cellular Biosynthetic Process (GO:0031327)	1/137	0.970064	0.999994	0	0	0.283008	0.00860166	GZMB
Protein Localization To Organelle (GO:0033365)	1/137	0.970064	0.999994	0	0	0.283008	0.00860166	ISG15
Protein Localization To Plasma Membrane (GO:0072659)	1/137	0.970064	0.999994	0	0	0.283008	0.00860166	EPHA2
Protein Localization To Cell Periphery (GO:1990778)	1/142	0.973674	0.999994	0	0	0.272902	0.00728075	EPHA2
Monoatomic Cation Transmembrane Transport (GO:0098655)	3/281	0.974193	0.999994	0	0	0.413949	0.0108231	SCNN1G;SLC6A17;NOX5
Positive Regulation Of Transferase Activity (GO:0051347)	1/143	0.974342	0.999994	0	0	0.270966	0.00704324	EPHA2
Inorganic Cation Transmembrane Transport (GO:0098662)	3/284	0.97567	0.999994	0	0	0.409466	0.0100856	SCNN1G;SLC6A17;NOX5
Proteasomal Protein Catabolic Process (GO:0010498)	2/220	0.976162	0.999994	0	0	0.352316	0.00850008	IFI27;NR1D1
Positive Regulation Of Cellular Catabolic Process (GO:0031331)	1/146	0.976246	0.999994	0	0	0.265318	0.00637836	ENDOG
DNA Metabolic Process (GO:0006259)	3/288	0.977514	0.999994	0	0	0.403635	0.00917953	ISG20;ENDOG;DNASE1L3
Skeletal System Development (GO:0001501)	1/149	0.97801	0.999994	0	0	0.2599	0.00577907	DLL3
Negative Regulation Of Protein Phosphorylation (GO:0001933)	1/149	0.97801	0.999994	0	0	0.2599	0.00577907	GSTP1
Positive Regulation Of Protein Modification Process (GO:0031401)	2/225	0.978638	0.999994	0	0	0.344327	0.00743518	PPP1R16B;RELN
Cellular Response To Organic Cyclic Compound (GO:0071407)	1/152	0.979642	0.999994	0	0	0.254697	0.00523854	CCL2
Positive Regulation Of Transcription By RNA Polymerase II (GO:0045944)	15/938	0.980158	0.999994	0	0	0.617252	0.0123704	ZNF395;ANXA2;CDX2;PTPRN;NR1D1;ASCL1;PAX2;FSTL3;ZIC3;IRF4;PCBP1;ATOH8;NCOA7;WNT2;FOXA2
Regulation Of Intracellular Signal Transduction (GO:1902531)	3/297	0.981191	0.999994	0	0	0.391095	0.00742624	PPP1R16B;SEZ6L;GDF5
Positive Regulation Of Phosphorylation (GO:0042327)	2/231	0.981282	0.999994	0	0	0.335201	0.00633391	RELN;EPHA2
Peptide Biosynthetic Process (GO:0043043)	1/158	0.982554	0.999994	0	0	0.244887	0.00431011	GGT6
Peptidyl-Serine Phosphorylation (GO:0018105)	1/158	0.982554	0.999994	0	0	0.244887	0.00431011	PRKCG
Positive Regulation Of Gene Expression (GO:0010628)	6/480	0.982892	0.999994	0	0	0.483504	0.00834334	WNT6;CXCL8;U2AF2;PIP;SAA1;NOX5
Positive Regulation Of Macromolecule Metabolic Process (GO:0010604)	4/364	0.982965	0.999994	0	0	0.425244	0.00730627	WNT6;CXCL8;ANXA2;PIP
Ubiquitin-Dependent Protein Catabolic Process (GO:0006511)	4/367	0.983888	0.999994	0	0	0.421664	0.00684929	IFI27;UBD;DCST1;TRIM31
Protein Autophosphorylation (GO:0046777)	1/162	0.98426	0.999994	0	0	0.238754	0.00378795	LCK
Phosphorylation (GO:0016310)	5/429	0.984621	0.999994	0	0	0.450713	0.00698556	PRKCG;ZAP70;LCK;PDK4;CCL2
Nitrogen Compound Transport (GO:0071705)	1/163	0.98466	0.999994	0	0	0.237268	0.00366801	SLC5A8
Peptidyl-Serine Modification (GO:0018209)	1/166	0.985799	0.999994	0	0	0.232918	0.00333132	PRKCG
Heart Development (GO:0007507)	1/171	0.987514	0.999994	0	0	0.226009	0.00283972	STRA6
Protein Phosphorylation (GO:0006468)	6/500	0.987741	0.999994	0	0	0.463441	0.00571622	PRKCG;ZAP70;RELN;LCK;PDK4;CCL2
Proteasome-Mediated Ubiquitin-Dependent Protein Catabolic Process (GO:0043161)	3/319	0.987917	0.999994	0	0	0.36345	0.00441847	CDC20B;IFI27;DERL3
DNA Damage Response (GO:0006974)	4/384	0.988283	0.999994	0	0	0.402442	0.00474344	ENDOG;NFATC2;CTLA4;EPHA2
Negative Regulation Of Cytokine Production (GO:0001818)	1/178	0.989573	0.999994	0	0	0.216992	0.00227446	IL12A
RNA Splicing, Via Transesterification Reactions With Bulged Adenosine As Nucleophile (GO:0000377)	1/180	0.990096	0.999994	0	0	0.214545	0.00213537	U2AF2
Regulation Of Protein Phosphorylation (GO:0001932)	2/265	0.99123	0.999994	0	0	0.291352	0.00256649	RELN;SOCS1
Endocytosis (GO:0006897)	1/189	0.992145	0.999994	0	0	0.204179	0.00161009	CORO1A
Protein Localization To Membrane (GO:0072657)	1/192	0.99273	0.999994	0	0	0.200941	0.00146627	EPHA2
Regulation Of Programmed Cell Death (GO:0043067)	1/195	0.99327	0.999994	0	0	0.197803	0.00133565	PAX2
Protein Localization (GO:0008104)	3/351	0.993739	0.999994	0	0	0.329479	0.00206925	ATG9B;ID1;MAL
Protein Modification Process (GO:0036211)	9/711	0.993833	0.999994	0	0	0.486765	0.00301139	PRKCG;DUSP5;ZAP70;PTPRZ1;LCK;QPCT;PDK4;CCL2;PTPRH
DNA-templated Transcription (GO:0006351)	1/199	0.993929	0.999994	0	0	0.193767	0.00117986	TSC22D1
Anterograde Trans-Synaptic Signaling (GO:0098916)	1/199	0.993929	0.999994	0	0	0.193767	0.00117986	UTS2
Regulation Of Translation (GO:0006417)	1/202	0.994381	0.999994	0	0	0.190845	0.00107536	GZMB
Positive Regulation Of DNA-templated Transcription (GO:0045893)	19/1243	0.994616	0.999994	0	0	0.584812	0.00315717	ZNF395;ANXA2;MSTN;CDX2;PTPRN;RASL11A;NFATC2;NR1D1;ASCL1;PAX2;FSTL3;NPAS3;ZIC3;IRF4;PCBP1;ATOH8;NCOA7;WNT2;FOXA2
Protein Modification By Small Protein Conjugation (GO:0032446)	3/364	0.995227	0.999994	0	0	0.317398	0.00151856	UBD;ISG15;TRIM31
Protein Ubiquitination (GO:0016567)	4/434	0.995532	0.999994	0	0	0.354716	0.00158827	UBD;UBE2QL1;ISG15;TRIM31
mRNA Splicing, Via Spliceosome (GO:0000398)	1/211	0.995545	0.999994	0	0	0.182581	0.000815301	U2AF2
Regulation Of Cell Cycle (GO:0051726)	2/298	0.995854	0.999994	0	0	0.258426	0.0010737	HPGD;SMIM22
mRNA Processing (GO:0006397)	1/214	0.995876	0.999994	0	0	0.179981	0.000743747	U2AF2
Organelle Assembly (GO:0070925)	2/322	0.997612	0.999994	0	0	0.238745	0.00057085	ATG9B;CORO1A
Regulation Of Autophagy (GO:0010506)	1/241	0.997945	0.999994	0	0	0.15951	0.000328152	ENDOG
Organelle Organization (GO:0006996)	3/418	0.998487	0.999994	0	0	0.275319	0.00041681	CCL7;KRT16;CCL2
Negative Regulation Of Transcription By RNA Polymerase II (GO:0000122)	8/763	0.998998	0.999994	0	0	0.400363	0.000401564	SDR16C5;IFI27;CDX2;ID1;ARID5A;FASLG;NR1D1;ASCL1
Plasma Membrane Bounded Cell Projection Assembly (GO:0120031)	1/275	0.999145	0.999994	0	0	0.13947	0.000119272	CCL21
Vesicle-Mediated Transport (GO:0016192)	2/411	0.999701	0.999994	0	0	0.185926	5.55196e-05	CCR1;ANXA2
Negative Regulation Of DNA-templated Transcription (GO:0045892)	11/1025	0.999763	0.999994	0	0	0.406684	9.65047e-05	SDR16C5;IFI27;CDX2;ID1;ATOH8;ARID5A;FASLG;NR1D1;ASCL1;PAX2;LHX9
Protein-Containing Complex Assembly (GO:0065003)	1/328	0.999781	0.999994	0	0	0.116542	2.54992e-05	JCHAIN
Regulation Of Nucleic Acid-Templated Transcription (GO:1903506)	2/452	0.999886	0.999994	0	0	0.168623	1.92614e-05	ZNF395;NFATC2
Regulation Of Gene Expression (GO:0010468)	10/1127	0.999983	0.999994	0	0	0.333075	5.65001e-06	CCR1;ACE2;WNT6;ZNF395;CXCL8;EDN3;PIP;ATOH8;NFATC2;ASCL1
Regulation Of Transcription By RNA Polymerase II (GO:0006357)	25/2028	0.999988	0.999994	0	0	0.455814	5.60025e-06	ZNF395;PTPRN;FASLG;ASCL1;FSTL3;NPAS3;SDR16C5;ZIC3;PCBP1;ATOH8;WNT2;MGAM;ANXA2;CDX2;ARID5A;NFATC2;NR1D1;PAX2;ISX;IFI27;IRF4;ID1;NCOA7;LHX9;FOXA2
Regulation Of DNA-templated Transcription (GO:0006355)	19/1922	0.999994	0.999994	0	0	0.36217	2.00917e-06	ZNF395;MGAM;MSTN;CDX2;ARID5A;NFATC2;NR1D1;ASCL1;PAX2;ISX;FSTL3;NPAS3;ZIC3;IRF4;ID1;ATOH8;NCOA7;LHX9;FOXA2

## Sheet: Hallmarks_PRAD_CDK12_MHC_I High
Description	setSize	enrichmentScore	NES	qvalues	rank	core_enrichment
HALLMARK_INFLAMMATORY_RESPONSE	195	0.910031390003582	162263446258015	0.0011943364669549	1249	7432/6369/3576/684/6347/6354/3604/3037/2769/3932/3269/6372/6004/7076/8519/6402/6376/5054/64108/1839/3560/4233/4323/3678/3659/1435/5329/27074/7133/1026/2014/3627/10148/5732/3587/1604/3601/5734/5099/7162/3732/10135/7832/4061/255488/10203/55829/2773/3460/5724/5996/1317
HALLMARK_EPITHELIAL_MESENCHYMAL_TRANSITION	196	0.913500831988489	162953839930098	0.0011943364669549	1341	4314/3576/374/2919/4982/4312/51330/8076/7857/10631/6372/10272/7169/7076/2882/6876/3487/7058/5054/4837/9235/1490/966/4323/3678/5768/1647/2191/2669/8572/5329/2006/2335/2014/3956/10398/3371/1293/7045/25878/1290/7052/1281/1284/1278/4907/2247/7040/1292/6385/7431/4313/7168/2200/7171/1282/5654/5118/800/4016/2517/7070/871/4017/5479
HALLMARK_ALLOGRAFT_REJECTION	193	0.874505523998422	155728428557261	0.00374432637502246	1372	3105/6347/926/6354/3002/3848/973/27240/3592/925/6363/8651/915/356/894/3932/3135/924/3001/7535/3662/586/2833/7076/1230/916/3117/914/3561/5551/3559/56253/3560/1234/5552/3133/3594/602/3112/1435/912/4050/6890/2000/6891/9466/3059/7454/322/7040/972/11184/896/7070/3460/2149/3689/7453
HALLMARK_KRAS_SIGNALING_DN	191	0.871367813828048	155061236735944	0.00374432637502246	973	7441/258/8471/3848/7356/4599/8647/676/7038/3780/29842/11346/51226/1237/80303/7832/57118/50489
HALLMARK_ESTROGEN_RESPONSE_LATE	198	0.863639509699323	154237121995279	0.00374432637502246	1472	8839/374/6280/6652/57758/3880/2707/3669/5121/3487/6337/55806/7494/9022/1960/5265/7538/23650/8645/2030/26353/2717/445/7162/27134/27295/57419/645/857/11145/573/2013/11098/64065
HALLMARK_INTERFERON_GAMMA_RESPONSE	193	0.866194839557665	154248495277621	0.00374432637502246	1420	3105/9636/684/6347/6354/3429/3106/4599/8651/5698/3135/3001/3662/57823/3669/3437/116071/3117/6648/64108/3959/9246/3560/6398/10581/715/81030/716/710/4939/9961/3659/834/6890/1026/3627/3430/10561/115361/3587/55601/64135/3601/55008/54739/4940/3431/10135/256586/6737/972/4061/94240/5321/10906/129607/10410/8673/5690/4615/5720/25939/84888/7453/5371
HALLMARK_KRAS_SIGNALING_UP	191	0.844621875639967	15030175608117	0.00654123398849864	1263	2118/6447/29106/894/6004/28959/55365/5121/3561/2012/1839/9945/330/5329/7851/7133/347/3627/23643/3587/5243/25960/2791/2995/23531/2517/11184/2745/10253/55107/81602/3689
HALLMARK_ADIPOGENESIS	196	0.834135496049107	148796341878878	0.00654123398849864	1513	2167/9370/5004/718/7351/58472/4199/1647/26353/7905/2184/415116/29796/5236/2040/1282/7384/10580/400916/1349/4706/6888/5447/6390/23788/3421/6391/128338/79602
HALLMARK_APOPTOSIS	156	0.865157217419698	15040075994516	0.00654123398849864	1481	2769/51330/9890/356/894/7076/3669/4000/914/301/6648/5551/467/2012/330/8870/1647/3659/1960/834/5366/6890/1026/9638/5914/1191/7832/4739/4313/10410/857/2934/4255/2149/3301/665/598/2107/1027/10134
HALLMARK_MITOTIC_SPINDLE	195	0.82814721844829	147663062121274	0.00654123398849864	1512	11346/2017/4739/9181/2934/29/140735/4763/22920/23332
HALLMARK_ESTROGEN_RESPONSE_EARLY	196	0.825294833767816	147219310073526	0.00654123398849864	1336	8839/374/3880/3487/6337/55806/7494/65055/9214/9022/91683/7071/7739/1960/5366/8645/26353/7052/2717/25976/7162/27134/5914/27295/2274/2683/55686/57419/9145/645/11145/573/11098
HALLMARK_FATTY_ACID_METABOLISM	155	0.865094976114994	150286524735185	0.00654123398849864	1513	765/1543/1056/3248/9246/4199/3295/912/3956/7533/23710/873/10965/2182/3939/8639/8803/30/5720/3028/223/158/1429/3421/6391/58505/3032/79602
HALLMARK_MYOGENESIS	193	0.822947829986423	146547241648556	0.00654123398849864	1471	4635/2281/7169/6442/1728/6876/1839/22808/65055/1266/624/3691/1026/347/9260/1293/5740/26353/1281/1284/2247/7040/6764/1292/1191/10580/688/573/25937/6525/2548/2934/11345/537/5925
HALLMARK_APICAL_JUNCTION	194	0.821888712617762	14645292815353	0.00654123398849864	1454	4982/5010/6376/1297/72/5880/1001/7408/3691/7791/10398/8910/7533/143903/7106/7045/1265/9672/2771/2683/4313/60/2200/3675/10109/7070/87/103910/4763/55742
HALLMARK_INTERFERON_ALPHA_RESPONSE	93	0.935750107972085	151697024658388	0.00839155736359159	1179	9636/684/3429/4599/5698/3107/3669/8519/135112/3437/6402/116071/64108/3959/10544/9246/10581/716/4938/3659/1435/834/27074/6890/3627/3430/10561/115361/55601/64135/55008/3431/54809/6737/972/4061/94240/10906/129607/10410/55603/83666/5720
HALLMARK_TNFA_SIGNALING_VIA_NFKB	186	0.80029455470547	142056320903613	0.013506720474309	1216	374/2919/6347/1847/2920/3604/8848/6372/22822/10365/150094/5054/6648/467/1839/9945/51278/330/8870/5971/1647/3659/7071/1326/602/1435/2669/1960/5329/7538/6890/1026/3627/5341/3371/64135/3601/5734/25976/55332/4783/6385/10135/7832/2683/1827/4794/9308/3460
HALLMARK_P53_PATHWAY	191	0.792756314973538	141072200142435	0.0141691169225393	1472	8848/8651/894/1969/6004/467/10544/1839/51278/7039/8870/1647/834/3691/6890/1026/6948/55332/7040/6275/3732/7421/7832/2040/55270/1509/10906/55240/8673/2517/896/2760/30836/29946/2149/26355/23479/51499/5925/64065
HALLMARK_MTORC1_SIGNALING	197	0.785568159907921	140218676153388	0.0145560225452052	1513	6652/7184/586/11151/7494/4199/27071/1026/2181/1075/5641/2717/10213/4783/23753/5236/10135/7832/3939/516/5685/6503/10096/26136/2745/871/23478/8624/3689/7167/7453/9136/2107/3308/23760/9695/79602
HALLMARK_COMPLEMENT	194	0.776531311893616	138370660995575	0.0188701933829082	1356	2919/6280/1847/3002/29106/5646/5698/3932/3001/60489/7076/1368/718/3003/1356/5054/2219/64167/2625/715/4199/966/4323/716/710/712/10404/3659/1465/834/5329/5265/2335/5341/1075/5547/1604/5641/7454/1284/714/2793/1191/2771/475/5321/1509/2773/3988/80124/3920/1512/51734
HALLMARK_IL2_STAT5_SIGNALING	193	0.767972765113121	13675750307331	0.022582399479614	1450	2118/10888/92749/3604/1493/8651/894/6004/3662/22822/6402/974/3559/55509/2012/7494/3560/1326/1435/4050/7293/7133/3627/5732/115361/23710/3587/7052/4907/5243/2184/4783/943/23208/8728/10410/23075/896/9308/1522/598/9261/57045/659
HALLMARK_UV_RESPONSE_UP	153	0.802673659671094	139257586703705	0.022582399479614	1292	1543/2920/3134/1036/6648/467/4323/3659/6890/51706/5243/5702/27295/7832/4072/8817/1212/6415/8692/896/30/3301/5504

## Sheet: Reactome_PRAD_CDK12_MHC_I High
Description	setSize	enrichmentScore	NES	qvalues	rank	core_enrichment
REACTOME_NEUTROPHIL_DEGRANULATION	454	0.816226323452815	157200465076322	0.0175127937018258	1514	728358/6278/26/3105/6286/684/2919/5004/6280/25797/3848/3106/5646/6279/1992/3107/2950/302/718/6402/29108/1143/2219/51316/966/5768/9961/5329/5265/9535/7133/340061/410/1471/1535/5223/1075/965/10577/5547/1604/2717/10159/5702/1265/10213/4126/6793/2720/5236/64333/2683/2040/3074/5689/79792/1509/2547/11314/2519/9145/8673/5708/51071/5686/10092/2517/2990/2548/30/175/2934/1654/411/2760/5724/22918/1522/3689/…
REACTOME_GPCR_LIGAND_BINDING	405	0.814682161066873	155488212915583	0.0175127937018258	1252	6866/2740/7432/1395/2918/3358/7475/257313/1908/3576/796/2919/9290/6347/7472/3356/6354/10911/6288/2920/2862/56670/6363/9890/8698/6366/3269/6372/6374/2833/1230/80326/718/27334/6376/301/1234/7481/7484/5031/624/10681/3627/10268/5732/10800/1604/5734/1237/2793/4828/2791/30817/8324/10203/2861/56477/5724/58191/2149
REACTOME_SIGNALING_BY_INTERLEUKINS	428	0.799173514932588	153176944747388	0.0175127937018258	1415	4314/50604/3576/3568/2919/6347/4312/6288/2920/5803/3592/6363/8651/5698/356/3932/2208/3662/7184/7076/302/1230/3561/301/6648/3559/9235/3560/1234/2625/6175/3594/1326/1435/3718/834/7133/2335/1026/9466/3627/10148/146433/3587/5694/3601/1278/5702/1265/2247/7040/3965/10213/7409/5705/5689/3635/79792/3055/7431/4313/5685/5708/9978/5686/5690/1845/4615/5720/5515/6888/5724/7525/3689/6500/598/7132/9261/5688
