# Supplementary material for: Loss of heterozygosity impacts MHC expression on the immune microenvironment in CDK12-mutated prostate cancer
Source: Mol Cytogenet. 2024 May 4;17:11. doi: 10.1186/s13039-024-00680-6 (PMC11070094; doi:10.1186/s13039-024-00680-6)
Supplement: Supplementary file 7 — Additional file 7. Table S6. Summary results of CDK12-mut TCGA-PRAD MHC-II high expressed. [file 13039_2024_680_MOESM7_ESM.xlsx]

## Sheet: Sheet5
Summary results of TCGA MHC-II
Table	Description
PRAD_MHC_II_High_res0.05	DEGs list of TCGA-PRAD CDK12 MHC-II high expressed (Absolute Log2FC > 1 and FDR < 0.05)
GO_BP_PRAD_MHC_II	Over representation analysis of DEGs list of TCGA-PRAD CDK12 MHC-II high expressed
Hallmarks_CDK12_MHC_II_High	GSEA analysis of TCGA-PRAD CDK12 MHC-II high expressed (p < 0.05)

## Sheet: DEGs_MHC_II_High
gene	baseMean	log2FoldChange	lfcSE	pvalue	padj	symbol	description	entrez	biotype
ENSG00000145649	11409.32407627136	1.8758288063728341	0.2693832621821305	1.9446195688271002e-13	3.770909707133012e-9	GZMA	granzyme A [Source:HGNC Symbol;Acc:HGNC:4708]	3001	protein_coding
ENSG00000096996	8055.954944958714	1.2779494278363395	0.18453248493872304	2.108125622436345e-13	3.770909707133012e-9	IL12RB1	interleukin 12 receptor subunit beta 1 [Source:HGNC Symbol;Acc:HGNC:5971]	3594	protein_coding
ENSG00000139193	4360.343466137492	1.962780316604813	0.3032505913079936	5.358679218054319e-12	6.390224967529776e-8	CD27	CD27 molecule [Source:HGNC Symbol;Acc:HGNC:11922]	939	protein_coding
ENSG00000117091	1166.8331012692877	2.031963363522591	0.31901813968563825	8.957520136321307e-12	8.011382071922369e-8	CD48	CD48 molecule [Source:HGNC Symbol;Acc:HGNC:1683]	962	protein_coding
ENSG00000137078	5957.214226976031	1.860553806360306	0.2973865322811297	2.064807294657916e-11	1.477369619327739e-7	SIT1	signaling threshold regulating transmembrane adaptor 1 [Source:HGNC Symbol;Acc:HGNC:17710]	27240	protein_coding
ENSG00000078596	48074.92344848614	2.360786803480791	0.380553686699335	2.4807950122422607e-11	1.4791740260494478e-7	ITM2A	integral membrane protein 2A [Source:HGNC Symbol;Acc:HGNC:6173]	9452	protein_coding
ENSG00000109861	143046.29617038282	1.0763221875119258	0.17183642586078707	5.406323321169585e-11	2.418393570423578e-7	CTSC	cathepsin C [Source:HGNC Symbol;Acc:HGNC:2528]	1075	protein_coding
ENSG00000155962	27647.67467395538	1.0668087288853596	0.1719155307231559	5.408007984175716e-11	2.418393570423578e-7	CLIC2	chloride intracellular channel 2 [Source:HGNC Symbol;Acc:HGNC:2063]	1193	protein_coding
ENSG00000252594	2996.758794635412	-6.579111354366322	0.6782448508108507	1.0805877448848128e-10	4.2953362859171306e-7	RNU6-656P	RNA, U6 small nuclear 656, pseudogene [Source:HGNC Symbol;Acc:HGNC:47619]	NA	snRNA
ENSG00000101336	32047.34435348671	1.1139909241898833	0.19014881638711098	2.134544522758655e-10	4.919640088231846e-7	HCK	HCK proto-oncogene, Src family tyrosine kinase [Source:HGNC Symbol;Acc:HGNC:4840]	3055	protein_coding
ENSG00000113088	13068.025872201133	1.8707521054828242	0.3167046756112866	1.5062265494949357e-10	4.919640088231846e-7	GZMK	granzyme K [Source:HGNC Symbol;Acc:HGNC:4711]	3003	protein_coding
ENSG00000156738	14096.696171519892	3.261065738549591	0.5546174159029721	1.9897531260287733e-10	4.919640088231846e-7	MS4A1	membrane spanning 4-domains A1 [Source:HGNC Symbol;Acc:HGNC:7315]	931	protein_coding
ENSG00000187912	1229.7166986172647	2.017039428801264	0.3423646812822384	1.7453890716635072e-10	4.919640088231846e-7	CLEC17A	C-type lectin domain containing 17A [Source:HGNC Symbol;Acc:HGNC:34520]	388512	protein_coding
ENSG00000160255	169262.1037189672	1.168198317937813	0.19543426586977453	1.965660668255374e-10	4.919640088231846e-7	ITGB2	integrin subunit beta 2 [Source:HGNC Symbol;Acc:HGNC:6155]	3689	protein_coding
ENSG00000162894	11027.774707997736	2.0040426116104566	0.3401415344453871	1.6709629592655283e-10	4.919640088231846e-7	FCMR	Fc fragment of IgM receptor [Source:HGNC Symbol;Acc:HGNC:14315]	9214	protein_coding
ENSG00000115956	22961.255424234332	1.320316257125165	0.22451349191811618	2.9596907407542185e-10	6.228408014734245e-7	PLEK	pleckstrin [Source:HGNC Symbol;Acc:HGNC:9070]	5341	protein_coding
ENSG00000123329	11728.262652809255	1.2171632804229924	0.21042283325483724	4.1495375277965153e-10	8.247205836495574e-7	ARHGAP9	Rho GTPase activating protein 9 [Source:HGNC Symbol;Acc:HGNC:14130]	64333	protein_coding
ENSG00000111245	8152.457828110124	4.690797608206752	0.9195170146070041	4.831636422129406e-10	9.097462789562078e-7	MYL2	myosin light chain 2 [Source:HGNC Symbol;Acc:HGNC:7583]	4633	protein_coding
ENSG00000149781	8322.006948103644	1.1620201741734026	0.20285994716961606	5.406849398664146e-10	9.67150186186049e-7	FERMT3	fermitin family member 3 [Source:HGNC Symbol;Acc:HGNC:23151]	83706	protein_coding
ENSG00000187688	29621.13940683165	1.0539108275715359	0.18749203463922937	8.88078769592285e-10	1.5129056181982855e-6	TRPV2	transient receptor potential cation channel subfamily V member 2 [Source:HGNC Symbol;Acc:HGNC:18082]	51393	protein_coding
ENSG00000180644	13694.004395482967	1.4902492825785072	0.2641623205400076	1.0164594555173847e-9	1.6529016827788382e-6	PRF1	perforin 1 [Source:HGNC Symbol;Acc:HGNC:9360]	5551	protein_coding
ENSG00000167286	16702.580193402875	1.520887436607217	0.27525780235491804	1.5425846960999488e-9	2.3993898914337246e-6	CD3D	CD3d molecule [Source:HGNC Symbol;Acc:HGNC:1673]	915	protein_coding
ENSG00000197471	12702.784621723997	1.3200526959226537	0.2422134692548763	2.0296933796973466e-9	2.904491226346903e-6	SPN	sialophorin [Source:HGNC Symbol;Acc:HGNC:11249]	6693	protein_coding
ENSG00000183160	3786.6226399666534	1.3897718280809241	0.2545624380134835	2.3269356316644566e-9	3.083189711955405e-6	TMEM119	transmembrane protein 119 [Source:HGNC Symbol;Acc:HGNC:27884]	338773	protein_coding
ENSG00000163092	3137.7189827693137	3.5655424523712727	1.0789640658294188	3.4150445921834444e-9	4.363329295905811e-6	XIRP2	xin actin binding repeat containing 2 [Source:HGNC Symbol;Acc:HGNC:14303]	129446	protein_coding
ENSG00000086967	3933.56585015338	2.7109301147985767	0.505074541038507	3.783487326951809e-9	4.667388245575895e-6	MYBPC2	myosin binding protein C, fast type [Source:HGNC Symbol;Acc:HGNC:7550]	4606	protein_coding
ENSG00000010671	10399.022745929002	1.2408221997873872	0.23222948075682334	4.571705826400446e-9	5.2758959980476116e-6	BTK	Bruton tyrosine kinase [Source:HGNC Symbol;Acc:HGNC:1133]	695	protein_coding
ENSG00000153563	18650.483407137133	1.5888351537772163	0.2972917483330643	4.513194832631855e-9	5.2758959980476116e-6	CD8A	CD8a molecule [Source:HGNC Symbol;Acc:HGNC:1706]	925	protein_coding
ENSG00000128340	20085.787844959985	1.4008617082565507	0.2655005142741551	5.35427317765868e-9	5.985910091585603e-6	RAC2	ras-related C3 botulinum toxin substrate 2 (rho family, small GTP binding protein Rac2) [Source:HGNC Symbol;Acc:HGNC:9802]	5880	protein_coding
ENSG00000111796	1226.5813971117345	1.5556265494655968	0.2947127039034964	6.0324488202886235e-9	6.3621052306431396e-06	KLRB1	killer cell lectin like receptor B1 [Source:HGNC Symbol;Acc:HGNC:6373]	3820	protein_coding
ENSG00000105369	2040.3446335671385	2.1538965292433265	0.4092510282940397	6.292931534191333e-9	6.4322750181627125e-6	CD79A	CD79a molecule [Source:HGNC Symbol;Acc:HGNC:1698]	973	protein_coding
ENSG00000049249	2928.7514770085777	1.8609450937077197	0.35628090490324765	7.928298635101053e-9	7.665807666776761e-6	TNFRSF9	TNF receptor superfamily member 9 [Source:HGNC Symbol;Acc:HGNC:11924]	3604	protein_coding
ENSG00000188404	5247.579432327298	1.9658097302076905	0.3763124568523155	7.855443957655315e-9	7.665807666776761e-6	SELL	selectin L [Source:HGNC Symbol;Acc:HGNC:10720]	6402	protein_coding
ENSG00000168995	2590.0790262370992	1.1090460478514856	0.21301511237632195	8.997644307790173e-9	8.253608336184446e-6	SIGLEC7	sialic acid binding Ig like lectin 7 [Source:HGNC Symbol;Acc:HGNC:10876]	27036	protein_coding
ENSG00000105122	6845.113984766235	1.2298039811477823	0.23731239440681764	9.604300484411766e-9	8.589846245745774e-6	RASAL3	RAS protein activator like 3 [Source:HGNC Symbol;Acc:HGNC:26129]	64926	protein_coding
ENSG00000140511	29546.58046738414	1.128532239877875	0.21395140587024558	1.0079865842360826e-8	8.741458461476415e-6	HAPLN3	hyaluronan and proteoglycan link protein 3 [Source:HGNC Symbol;Acc:HGNC:21446]	145864	protein_coding
ENSG00000187492	3345.3908961769534	2.7581658406422984	0.5329538865537053	1.026250888559076e-8	8.741458461476415e-6	CDHR4	cadherin related family member 4 [Source:HGNC Symbol;Acc:HGNC:34527]	389118	protein_coding
ENSG00000162692	82278.74075102067	1.3842928149950753	0.26885873065443205	1.0829997153831549e-8	9.010305771588921e-6	VCAM1	vascular cell adhesion molecule 1 [Source:HGNC Symbol;Acc:HGNC:12663]	7412	protein_coding
ENSG00000106066	51743.58680769311	1.2319727418641264	0.23953597189879097	1.1926361002072398e-8	9.696944655662274e-6	CPVL	carboxypeptidase, vitellogenic like [Source:HGNC Symbol;Acc:HGNC:14399]	54504	protein_coding
ENSG00000164287	13091.826583614684	1.972884507010113	0.38321148097980856	1.2925348105344364e-8	1.027565174374877e-5	CDC20B	cell division cycle 20B [Source:HGNC Symbol;Acc:HGNC:24222]	166979	protein_coding
ENSG00000028137	119008.67672009216	1.0015519547799694	0.19907330009274557	1.3954432463586835e-8	1.0630295384329735e-5	TNFRSF1B	TNF receptor superfamily member 1B [Source:HGNC Symbol;Acc:HGNC:11917]	7133	protein_coding
ENSG00000020633	29961.17147554986	1.1710893628627228	0.22961284906670495	1.396572698989511e-8	1.0630295384329735e-5	RUNX3	runt related transcription factor 3 [Source:HGNC Symbol;Acc:HGNC:10473]	864	protein_coding
ENSG00000143851	2985.6307521537674	1.5374675807438745	0.3000021487697208	1.501502951187656e-8	1.11908891830705e-5	PTPN7	protein tyrosine phosphatase, non-receptor type 7 [Source:HGNC Symbol;Acc:HGNC:9659]	5778	protein_coding
ENSG00000115085	9552.470922266277	1.6993600342210573	0.3313843636052857	1.572366437856784e-8	1.1479879451903357e-5	ZAP70	zeta chain of T-cell receptor associated protein kinase 70 [Source:HGNC Symbol;Acc:HGNC:12858]	7535	protein_coding
ENSG00000158714	5201.403045442595	1.2535737778830054	0.24497098967939182	1.65398180410607e-8	1.183423980837893e-5	SLAMF8	SLAM family member 8 [Source:HGNC Symbol;Acc:HGNC:21391]	56833	protein_coding
ENSG00000204252	92370.10447880614	1.148546214749917	0.2232071471796091	1.71518117373091e-8	1.192094336235371e-5	HLA-DOA	major histocompatibility complex, class II, DO alpha [Source:HGNC Symbol;Acc:HGNC:4936]	3111	protein_coding
ENSG00000160791	21266.903579700658	1.3511182115048337	0.2680666603590453	1.7723942988326383e-8	1.1963661517120308e-5	CCR5	C-C motif chemokine receptor 5 (gene/pseudogene) [Source:HGNC Symbol;Acc:HGNC:1606]	1234	protein_coding
ENSG00000128218	2679.702177231836	1.700907591975805	0.33648468526718495	1.9111562816989455e-8	1.2661410366255514e-5	VPREB3	V-set pre-B cell surrogate light chain 3 [Source:HGNC Symbol;Acc:HGNC:12710]	29802	protein_coding
ENSG00000173369	188828.20305449294	1.0667918082368364	0.217267633852455	2.72890057157075e-8	1.7433288919275637e-5	C1QB	complement C1q B chain [Source:HGNC Symbol;Acc:HGNC:1242]	713	protein_coding
ENSG00000165178	3589.8977128094707	1.3867911339844974	0.2782881676679963	2.897596565234506e-8	1.8186231073906044e-5	NCF1C	neutrophil cytosolic factor 1C pseudogene [Source:HGNC Symbol;Acc:HGNC:32523]	654817	unprocessed_pseudogene
ENSG00000181847	3025.825376288984	1.7403840548227847	0.3511479837077242	3.1809730535440686e-8	1.896655183175651e-5	TIGIT	T-cell immunoreceptor with Ig and ITIM domains [Source:HGNC Symbol;Acc:HGNC:26838]	201633	protein_coding
ENSG00000186074	6863.7293491052005	1.1751693689451361	0.23765244322394283	3.109293993545611e-8	1.896655183175651e-5	CD300LF	CD300 molecule like family member f [Source:HGNC Symbol;Acc:HGNC:29883]	146722	protein_coding
ENSG00000164879	3612.181177497791	2.2002046325718827	0.5907583845338344	3.363027164631018e-8	1.9696831606261558e-5	CA3	carbonic anhydrase 3 [Source:HGNC Symbol;Acc:HGNC:1374]	761	protein_coding
ENSG00000110446	33611.52651232809	1.0186323532153787	0.20260819898735175	3.590657952965916e-8	2.007121691677432e-5	SLC15A3	solute carrier family 15 member 3 [Source:HGNC Symbol;Acc:HGNC:18068]	51296	protein_coding
ENSG00000196735	75685.03337807572	1.28183927150174	0.25856343237281265	4.117790220617375e-8	2.2320294718573723e-5	HLA-DQA1	major histocompatibility complex, class II, DQ alpha 1 [Source:HGNC Symbol;Acc:HGNC:4942]	3117	protein_coding
ENSG00000133574	40602.00931608208	1.0057128384714007	0.20253473489142387	4.302957115692253e-8	2.252785913379196e-5	GIMAP4	GTPase, IMAP family member 4 [Source:HGNC Symbol;Acc:HGNC:21872]	55303	protein_coding
ENSG00000231389	665301.591990674	1.0509923008399953	0.21484101187203222	4.3449958916328304e-8	2.252785913379196e-5	HLA-DPA1	major histocompatibility complex, class II, DP alpha 1 [Source:HGNC Symbol;Acc:HGNC:4938]	3113	protein_coding
ENSG00000130592	6875.2408985939255	1.1459341665074025	0.23475160400151185	4.459413967338089e-8	2.279079066878859e-5	LSP1	lymphocyte-specific protein 1 [Source:HGNC Symbol;Acc:HGNC:6707]	4046	protein_coding
ENSG00000112799	5019.103470556918	1.1970156172313013	0.24447294143521314	4.676278787246107e-8	2.3562517410384434e-5	LY86	lymphocyte antigen 86 [Source:HGNC Symbol;Acc:HGNC:16837]	9450	protein_coding
ENSG00000008517	183018.01399960773	1.0923215279797025	0.2289419026338384	4.902375637305646e-8	2.374853856755059e-5	IL32	interleukin 32 [Source:HGNC Symbol;Acc:HGNC:16830]	9235	protein_coding
ENSG00000012124	8555.193964337202	1.778873684164952	0.36320009893471006	4.912346202651974e-8	2.374853856755059e-5	CD22	CD22 molecule [Source:HGNC Symbol;Acc:HGNC:1643]	933	protein_coding
ENSG00000179144	31977.394112800976	1.0888846190356598	0.22352121469975297	4.825051970583094e-8	2.374853856755059e-5	GIMAP7	GTPase, IMAP family member 7 [Source:HGNC Symbol;Acc:HGNC:22404]	168537	protein_coding
ENSG00000122122	1525.482461265056	1.513709437390665	0.31400416594502006	6.148355353637742e-8	2.932765503685203e-5	SASH3	SAM and SH3 domain containing 3 [Source:HGNC Symbol;Acc:HGNC:15975]	54440	protein_coding
ENSG00000007312	8840.037197527095	1.734566143263987	0.35949423979682954	7.031832088207652e-8	3.267062246176997e-5	CD79B	CD79b molecule [Source:HGNC Symbol;Acc:HGNC:1699]	974	protein_coding
ENSG00000116824	12387.414837211509	1.5101459732207263	0.3145752880938768	7.545696942093434e-8	3.417054532954336e-5	CD2	CD2 molecule [Source:HGNC Symbol;Acc:HGNC:1639]	914	protein_coding
ENSG00000160856	5327.873925285963	2.5196079434558736	0.525716280100012	7.501149035885645e-8	3.417054532954336e-5	FCRL3	Fc receptor like 3 [Source:HGNC Symbol;Acc:HGNC:18506]	115352	protein_coding
ENSG00000148180	754285.5386256148	1.0624109582557404	0.22250285383478086	7.768682714764583e-8	3.460332772853542e-5	GSN	gelsolin [Source:HGNC Symbol;Acc:HGNC:4620]	2934	protein_coding
ENSG00000213654	43505.71249398006	1.0124475314306618	0.215817164427119	8.931482211446526e-8	3.849684049572283e-5	GPSM3	G protein signaling modulator 3 [Source:HGNC Symbol;Acc:HGNC:13945]	63940	protein_coding
ENSG00000224137	2493.2235767048446	1.6038384167501896	0.33643462652663153	9.107710192680286e-8	3.878908715989729e-5	LINC01857	long intergenic non-protein coding RNA 1857 [Source:HGNC Symbol;Acc:HGNC:52673]	NA	lincRNA
ENSG00000109943	3260.875657623047	1.657836522629257	0.3519808625195852	1.1022596075112638e-7	4.532567523990283e-5	CRTAM	cytotoxic and regulatory T-cell molecule [Source:HGNC Symbol;Acc:HGNC:24313]	56253	protein_coding
ENSG00000220908	3267.0301421361105	1.2617175273986905	0.8228190243404095	1.0849025024576598e-7	4.532567523990283e-5	LINC02531	long intergenic non-protein coding RNA 2531 [Source:HGNC Symbol;Acc:HGNC:53557]	NA	lincRNA
ENSG00000110876	1342.2803013976848	1.3403383475498845	0.2850397542131722	1.1542981873829256e-7	4.692615642457292e-5	SELPLG	selectin P ligand [Source:HGNC Symbol;Acc:HGNC:10722]	6404	protein_coding
ENSG00000124157	14633.698943577641	-5.8185378966415815	0.917859443746046	1.185717016011343e-7	4.7377355757845286e-5	SEMG2	semenogelin II [Source:HGNC Symbol;Acc:HGNC:10743]	6407	protein_coding
ENSG00000132965	22584.785632317475	1.0282359258128437	0.21830702069528496	1.1918831637193782e-7	4.7377355757845286e-5	ALOX5AP	arachidonate 5-lipoxygenase activating protein [Source:HGNC Symbol;Acc:HGNC:436]	241	protein_coding
ENSG00000211833	526.5804489979041	-1.3349311477490498	0.35896718896448954	1.226707698226482e-7	4.8225788905552084e-5	TRAJ58	T-cell receptor alpha joining 58 (non-functional) [Source:HGNC Symbol;Acc:HGNC:12090]	NA	TR_J_gene
ENSG00000158517	8975.26106597585	1.0728723538311906	0.2297336324769528	1.3495757046650034e-7	5.247942481998967e-5	NCF1	neutrophil cytosolic factor 1 [Source:HGNC Symbol;Acc:HGNC:7660]	653361	protein_coding
ENSG00000143318	2546.47782450052	2.5044405504052736	0.5381567868097915	1.4248541373296015e-7	5.48109212505016e-5	CASQ1	calsequestrin 1 [Source:HGNC Symbol;Acc:HGNC:1512]	844	protein_coding
ENSG00000130598	4470.265047452981	3.1672499665941825	0.47763207125551116	1.4771264141112895e-7	5.62172313455653e-5	TNNI2	troponin I2, fast skeletal type [Source:HGNC Symbol;Acc:HGNC:11946]	7136	protein_coding
ENSG00000133561	51176.29933715399	1.0377759264421913	0.2207500612850126	1.777517467309185e-7	6.693756567682746e-5	GIMAP6	GTPase, IMAP family member 6 [Source:HGNC Symbol;Acc:HGNC:21918]	474344	protein_coding
ENSG00000132185	3558.905127640415	2.7840313129328695	0.6051911060178591	1.8739326520985043e-7	6.863339305939211e-5	FCRLA	Fc receptor like A [Source:HGNC Symbol;Acc:HGNC:18504]	84824	protein_coding
ENSG00000167850	2579.440438882098	1.0060825460050309	0.21917324938402427	1.9521721131966636e-7	6.976796497874155e-5	CD300C	CD300c molecule [Source:HGNC Symbol;Acc:HGNC:19320]	10871	protein_coding
ENSG00000130755	40039.32112172996	1.0008706748007674	0.22126438271782453	2.0897059551584612e-7	7.329336328019015e-5	GMFG	glia maturation factor gamma [Source:HGNC Symbol;Acc:HGNC:4374]	9535	protein_coding
ENSG00000127951	65980.76381602138	1.3010681042144152	0.2825533889236807	2.111688080190685e-7	7.334528259108909e-5	FGL2	fibrinogen like 2 [Source:HGNC Symbol;Acc:HGNC:3696]	10875	protein_coding
ENSG00000101082	1669.7904087691406	1.4233428663961725	0.3126581026274594	2.2180334132968689e-7	7.557156701018617e-5	SLA2	Src like adaptor 2 [Source:HGNC Symbol;Acc:HGNC:17329]	84174	protein_coding
ENSG00000162511	39873.60549584668	1.179280379859551	0.25656246527080695	2.252445478596279e-7	7.602003490262442e-5	LAPTM5	lysosomal protein transmembrane 5 [Source:HGNC Symbol;Acc:HGNC:29612]	7805	protein_coding
ENSG00000110324	61886.330653663405	1.0854871830766286	0.24154992146332546	2.4318889346497583e-7	7.949497484155672e-5	IL10RA	interleukin 10 receptor subunit alpha [Source:HGNC Symbol;Acc:HGNC:5964]	3587	protein_coding
ENSG00000160185	3970.3189607061545	1.684287684427743	0.3687067080425529	2.4225754729891607e-7	7.949497484155672e-5	UBASH3A	ubiquitin associated and SH3 domain containing A [Source:HGNC Symbol;Acc:HGNC:12462]	53347	protein_coding
ENSG00000115165	27954.280785285267	1.196711100294935	0.2621138982447014	2.444289932235147e-7	7.949497484155672e-5	CYTIP	cytohesin 1 interacting protein [Source:HGNC Symbol;Acc:HGNC:9506]	9595	protein_coding
ENSG00000103522	4096.335690811608	1.3433174038997804	0.29751326724553495	2.6499994569831044e-7	8.464618801211657e-5	IL21R	interleukin 21 receptor [Source:HGNC Symbol;Acc:HGNC:6006]	50615	protein_coding
ENSG00000211793	628.0039667545768	2.508031619769735	0.5567471944822145	2.772334138312892e-7	8.777013610455197e-5	TRAV9-2	T-cell receptor alpha variable 9-2 [Source:HGNC Symbol;Acc:HGNC:12154]	NA	TR_V_gene
ENSG00000104921	1280.0529895595776	2.8272386180662736	0.3935626061185209	2.858048613550456e-7	8.891016447805875e-5	FCER2	Fc fragment of IgE receptor II [Source:HGNC Symbol;Acc:HGNC:3612]	2208	protein_coding
ENSG00000011465	607552.5142188346	1.3043354950202688	0.2900950720609638	2.9458040487704445e-7	9.007362379894244e-5	DCN	decorin [Source:HGNC Symbol;Acc:HGNC:2705]	1634	protein_coding
ENSG00000090382	27796.701705358886	1.5830272286403746	0.3541441374856326	3.058856610873696e-7	9.273779258814106e-5	LYZ	lysozyme [Source:HGNC Symbol;Acc:HGNC:6740]	4069	protein_coding
ENSG00000196169	2470.7724913062284	1.681726959467042	0.37638190418106576	3.1922486889773464e-7	9.596865281358367e-5	KIF19	kinesin family member 19 [Source:HGNC Symbol;Acc:HGNC:26735]	124602	protein_coding
ENSG00000197943	23454.675370049452	1.0179259164675283	0.22381077633025423	3.347607428872603e-7	9.980054647326448e-5	PLCG2	phospholipase C gamma 2 [Source:HGNC Symbol;Acc:HGNC:9066]	5336	protein_coding
ENSG00000183813	10150.904276772108	1.355271609168877	0.3025393454766873	3.5977394005493464e-7	1.0637117938401063e-4	CCR4	C-C motif chemokine receptor 4 [Source:HGNC Symbol;Acc:HGNC:1605]	1233	protein_coding
ENSG00000198771	46913.963958358145	1.084165959705898	0.24135072561957682	4.0395781780050897e-7	1.174926092017334e-4	RCSD1	RCSD domain containing 1 [Source:HGNC Symbol;Acc:HGNC:28310]	92241	protein_coding
ENSG00000262296	2141.605138979282	-2.2444540676210614	0.5129760508275688	4.126571026674598e-7	1.1905490199942237e-4	AC118755.1		NA	antisense_RNA
ENSG00000247774	10683.803938042625	1.1213713732103856	0.2514483122997562	4.2892266022375224e-7	1.2275766535603787e-4	PCED1B-AS1	PCED1B antisense RNA 1 [Source:HGNC Symbol;Acc:HGNC:44166]	100233209	processed_transcript
ENSG00000161544	14606.350043749762	1.0349384833153945	0.23490973717997354	4.858532296763471e-7	1.3751579705703032e-4	CYGB	cytoglobin [Source:HGNC Symbol;Acc:HGNC:16505]	114757	protein_coding
ENSG00000140368	6384.782421017535	1.1807384401665022	0.2680251255784906	4.983599714149715e-7	1.382079688168264e-4	PSTPIP1	proline-serine-threonine phosphatase interacting protein 1 [Source:HGNC Symbol;Acc:HGNC:9580]	9051	protein_coding
ENSG00000154269	57007.86773773613	-2.1618912560387735	0.5000624938219298	5.209047830350181e-7	1.4117703494755888e-4	ENPP3	ectonucleotide pyrophosphatase/phosphodiesterase 3 [Source:HGNC Symbol;Acc:HGNC:3358]	5169	protein_coding
ENSG00000198502	227374.85610551166	1.1168246393911492	0.2574637369515428	5.174488960582938e-7	1.4117703494755888e-4	HLA-DRB5	major histocompatibility complex, class II, DR beta 5 [Source:HGNC Symbol;Acc:HGNC:4953]	3127	protein_coding
ENSG00000130475	7921.073501380897	1.03527244102831	0.23727075708806056	5.388324028283014e-7	1.449378136179134e-4	FCHO1	FCH domain only 1 [Source:HGNC Symbol;Acc:HGNC:29002]	23149	protein_coding
ENSG00000223865	285174.02635792573	1.0088189243385335	0.23156562407301265	5.491787435193114e-7	1.4661842947315945e-4	HLA-DPB1	major histocompatibility complex, class II, DP beta 1 [Source:HGNC Symbol;Acc:HGNC:4940]	3115	protein_coding
ENSG00000160654	9430.515076725362	1.4991252817208787	0.34175201029596075	5.789773777598599e-7	1.5230085065705138e-4	CD3G	CD3g molecule [Source:HGNC Symbol;Acc:HGNC:1675]	917	protein_coding
ENSG00000105639	29110.88339455598	1.023236634041168	0.23546859908762469	5.894068219695195e-7	1.5391262084642014e-4	JAK3	Janus kinase 3 [Source:HGNC Symbol;Acc:HGNC:6193]	3718	protein_coding
ENSG00000115523	3354.881629900021	1.1869433353429568	0.27293946089592114	6.078353948350754e-7	1.575747192045277e-4	GNLY	granulysin [Source:HGNC Symbol;Acc:HGNC:4414]	10578	protein_coding
ENSG00000211734	1284.2413218881225	1.6778249628014332	0.38827825579251896	6.426377281305367e-7	1.6421689088478536e-4	TRBV5-1	T-cell receptor beta variable 5-1 [Source:HGNC Symbol;Acc:HGNC:12218]	NA	TR_V_gene
ENSG00000122188	6737.580306857327	1.4779693459481824	0.3441893474892883	7.306889331913851e-7	1.8027859713739175e-4	LAX1	lymphocyte transmembrane adaptor 1 [Source:HGNC Symbol;Acc:HGNC:26005]	54900	protein_coding
ENSG00000186469	45272.472666995265	1.1601145512365558	0.2717095747998034	7.277690202902511e-7	1.8027859713739175e-4	GNG2	G protein subunit gamma 2 [Source:HGNC Symbol;Acc:HGNC:4404]	54331	protein_coding
ENSG00000085563	49745.38493010096	1.0598077275656166	0.24419425588509516	7.206715612972662e-7	1.8027859713739175e-4	ABCB1	ATP binding cassette subfamily B member 1 [Source:HGNC Symbol;Acc:HGNC:40]	5243	protein_coding
ENSG00000198851	38985.46333521881	1.2822000853445807	0.300874105937175	7.527163045585603e-7	1.8217456853800198e-4	CD3E	CD3e molecule [Source:HGNC Symbol;Acc:HGNC:1674]	916	protein_coding
ENSG00000251165	1421.1453072551787	-4.171334014816236	0.5210922755290929	7.461386429270506e-7	1.8217456853800198e-4	F11-AS1	F11 antisense RNA 1 [Source:HGNC Symbol;Acc:HGNC:27725]	285441	antisense_RNA
ENSG00000153789	834.8233450007535	2.1511997031704104	0.5029820400851537	7.718757172601116e-7	1.8532787775154692e-4	FAM92B	family with sequence similarity 92 member B [Source:HGNC Symbol;Acc:HGNC:24781]	339145	protein_coding
ENSG00000136235	165600.9695039388	1.2417276580343386	0.29209668082134493	7.901366813226184e-7	1.8844759849544448e-4	GPNMB	glycoprotein nmb [Source:HGNC Symbol;Acc:HGNC:4462]	10457	protein_coding
ENSG00000113532	22201.387855311314	1.065388328302582	0.24644508564371922	8.23438511185064e-7	1.9128904375094588e-4	ST8SIA4	ST8 alpha-N-acetyl-neuraminide alpha-2,8-sialyltransferase 4 [Source:HGNC Symbol;Acc:HGNC:10871]	7903	protein_coding
ENSG00000120708	130437.45592459127	1.004573607678316	0.2377298476274535	8.670086039983985e-7	1.9882841543617118e-4	TGFBI	transforming growth factor beta induced [Source:HGNC Symbol;Acc:HGNC:11771]	7045	protein_coding
ENSG00000078589	9678.39193197018	1.683072309294294	0.3964970050555007	8.837253398539326e-7	2.003659744863603e-4	P2RY10	purinergic receptor P2Y10 [Source:HGNC Symbol;Acc:HGNC:19906]	27334	protein_coding
ENSG00000211794	775.7681951887791	2.3684732865363207	0.5575024392354372	8.849147161102705e-7	2.003659744863603e-4	TRAV12-3	T-cell receptor alpha variable 12-3 [Source:HGNC Symbol;Acc:HGNC:12107]	NA	TR_V_gene
ENSG00000118729	20153.425816225405	1.6237192374620109	0.381854121522726	9.284913552485308e-7	2.0891055493091942e-4	CASQ2	calsequestrin 2 [Source:HGNC Symbol;Acc:HGNC:1513]	845	protein_coding
ENSG00000188820	2482.8557992644323	1.0451732783254135	0.24580169371921218	9.47734035918359e-7	2.119074070936206e-4	FAM26F	family with sequence similarity 26 member F [Source:HGNC Symbol;Acc:HGNC:33391]	441168	protein_coding
ENSG00000237541	86415.72307791135	1.319501385679831	0.31607345888578187	1.0758082462766282e-6	2.3734305636766086e-4	HLA-DQA2	major histocompatibility complex, class II, DQ alpha 2 [Source:HGNC Symbol;Acc:HGNC:4943]	3117	protein_coding
ENSG00000092054	5523.771520506356	4.896952660591565	1.3713429355576545	1.094470756675838e-6	2.3833902523747472e-4	MYH7	myosin heavy chain 7 [Source:HGNC Symbol;Acc:HGNC:7577]	4625	protein_coding
ENSG00000110934	8216.378618838096	1.0999284576033113	0.2612305600725197	1.137992958991104e-6	2.437826234006392e-4	BIN2	bridging integrator 2 [Source:HGNC Symbol;Acc:HGNC:1053]	51411	protein_coding
ENSG00000152953	2467.6259291547744	1.03689213445173	0.24639502607085412	1.1578367849355237e-6	2.4509828982880686e-4	STK32B	serine/threonine kinase 32B [Source:HGNC Symbol;Acc:HGNC:14217]	55351	protein_coding
ENSG00000132514	13414.439453523722	1.375958217170048	0.32864755110101884	1.1569334776889532e-6	2.4509828982880686e-4	CLEC10A	C-type lectin domain containing 10A [Source:HGNC Symbol;Acc:HGNC:16916]	10462	protein_coding
ENSG00000186810	2694.1785668889097	1.5780917529959866	0.377514293824048	1.182337720779768e-6	2.4881254094644823e-4	CXCR3	C-X-C motif chemokine receptor 3 [Source:HGNC Symbol;Acc:HGNC:4540]	2833	protein_coding
ENSG00000156234	17291.384951213833	2.066425482016606	0.49664332666799893	1.2419942422265195e-6	2.591382559085847e-4	CXCL13	C-X-C motif chemokine ligand 13 [Source:HGNC Symbol;Acc:HGNC:10639]	10563	protein_coding
ENSG00000132704	2149.2328143545246	2.2683890599678262	0.5431970643767843	1.287801482986993e-6	2.663069251668189e-4	FCRL2	Fc receptor like 2 [Source:HGNC Symbol;Acc:HGNC:14875]	79368	protein_coding
ENSG00000134516	44865.033303044154	1.1263223894657726	0.27270796169938555	1.3191638795279757e-6	2.704021911376595e-4	DOCK2	dedicator of cytokinesis 2 [Source:HGNC Symbol;Acc:HGNC:2988]	1794	protein_coding
ENSG00000039537	2009.356845942982	2.164662196126387	0.5257917969186643	1.5992496438934926e-6	3.232381695496593e-4	C6	complement C6 [Source:HGNC Symbol;Acc:HGNC:1339]	729	protein_coding
ENSG00000138435	2107.917165734705	2.418574711976599	0.5875258398252389	1.6419199285221704e-6	3.2999823282517214e-4	CHRNA1	cholinergic receptor nicotinic alpha 1 subunit [Source:HGNC Symbol;Acc:HGNC:1955]	1134	protein_coding
ENSG00000164483	3625.575800164684	1.1582006100281403	0.28177225860434896	1.7015444451038203e-6	3.381819584643843e-4	SAMD3	sterile alpha motif domain containing 3 [Source:HGNC Symbol;Acc:HGNC:21574]	154075	protein_coding
ENSG00000157303	8384.932156024644	1.0528426127974182	0.25604225108382583	1.722932980494931e-6	3.405410352331832e-4	SUSD3	sushi domain containing 3 [Source:HGNC Symbol;Acc:HGNC:28391]	203328	protein_coding
ENSG00000197540	1187.9037987592014	1.1025111808219188	0.2705226374067824	1.8396833872430058e-6	3.6161908339900296e-4	GZMM	granzyme M [Source:HGNC Symbol;Acc:HGNC:4712]	3004	protein_coding
ENSG00000163827	5091.457273092729	1.4278344657268627	0.3474078654660559	1.8604437369541613e-6	3.6172486244312566e-4	LRRC2	leucine rich repeat containing 2 [Source:HGNC Symbol;Acc:HGNC:14676]	79442	protein_coding
ENSG00000123338	46391.76173990579	1.0180983612885581	0.24661304264271908	1.8852330402612535e-6	3.6456330819106136e-4	NCKAP1L	NCK associated protein 1 like [Source:HGNC Symbol;Acc:HGNC:4862]	3071	protein_coding
ENSG00000141433	3457.5765075623117	2.1009729336868608	0.5173537011375325	1.9582227069473514e-6	3.726351986225612e-4	ADCYAP1	adenylate cyclase activating polypeptide 1 [Source:HGNC Symbol;Acc:HGNC:241]	116	protein_coding
ENSG00000226046	350.92367987483095	1.1524374011568188	0.28341133482552283	1.995959874676879e-6	3.7773022756402655e-4	AP1S2P1	adaptor related protein complex 1 sigma 2 subunit pseudogene 1 [Source:HGNC Symbol;Acc:HGNC:50752]	NA	processed_pseudogene
ENSG00000100721	1984.7863617134087	3.071792241651603	0.7593110725721871	2.009182258802306e-6	3.7773022756402655e-4	TCL1A	T-cell leukemia/lymphoma 1A [Source:HGNC Symbol;Acc:HGNC:11648]	8115	protein_coding
ENSG00000139329	474881.4431160572	1.6594513946590876	0.3094373056322442	2.021048915416731e-6	3.7773022756402655e-4	LUM	lumican [Source:HGNC Symbol;Acc:HGNC:6724]	4060	protein_coding
ENSG00000100385	12093.791594812079	1.5319475476669235	0.3779060450414329	2.062450331600503e-6	3.823013503264663e-4	IL2RB	interleukin 2 receptor subunit beta [Source:HGNC Symbol;Acc:HGNC:6009]	3560	protein_coding
ENSG00000173372	239971.34536753493	1.0310549001048168	0.25715582568186307	2.1182011502562885e-6	3.9061157809494183e-4	C1QA	complement C1q A chain [Source:HGNC Symbol;Acc:HGNC:1241]	712	protein_coding
ENSG00000174837	2148.735050782285	1.051545467446736	0.2597874618236782	2.2533468062011435e-6	4.091903770321738e-4	ADGRE1	adhesion G protein-coupled receptor E1 [Source:HGNC Symbol;Acc:HGNC:3336]	2015	protein_coding
ENSG00000247311	1251.8411288047694	1.5823631437928511	0.39314419375825144	2.2647014577881317e-6	4.091903770321738e-4	AC010255.1		NA	antisense_RNA
ENSG00000232629	30165.42206881518	1.198833675164066	0.29462298271267956	2.4106207073719005e-6	4.2926746839636086e-4	HLA-DQB2	major histocompatibility complex, class II, DQ beta 2 [Source:HGNC Symbol;Acc:HGNC:4945]	3120	protein_coding
ENSG00000112195	896.2888811308817	2.175987952598028	0.5423318100126189	2.4523328115717887e-6	4.343178531385185e-4	TREML2	triggering receptor expressed on myeloid cells like 2 [Source:HGNC Symbol;Acc:HGNC:21092]	79865	protein_coding
ENSG00000211789	858.053662697909	1.9551231006074563	0.49007196068810854	2.609336672704622e-6	4.575932326765091e-4	TRAV12-2	T-cell receptor alpha variable 12-2 [Source:HGNC Symbol;Acc:HGNC:12106]	NA	TR_V_gene
ENSG00000251209	4683.692816401951	-2.1368764850908386	0.5418505363575494	2.6024533733376356e-6	4.575932326765091e-4	LINC00923	long intergenic non-protein coding RNA 923 [Source:HGNC Symbol;Acc:HGNC:28088]	91948	lincRNA
ENSG00000007314	1714.953733147521	1.8684424716328112	0.4699119186127987	2.768551622564055e-6	4.808006519282965e-4	SCN4A	sodium voltage-gated channel alpha subunit 4 [Source:HGNC Symbol;Acc:HGNC:10591]	6329	protein_coding
ENSG00000186265	5507.719899701293	1.831787767122066	0.4587890454267373	2.8408204676970922e-6	4.886074626531898e-4	BTLA	B and T lymphocyte associated [Source:HGNC Symbol;Acc:HGNC:21087]	151888	protein_coding
ENSG00000073861	3185.012791075486	1.2015051994445405	0.3019371197162326	2.8871680127560058e-6	4.94203041417924e-4	TBX21	T-box 21 [Source:HGNC Symbol;Acc:HGNC:11599]	30009	protein_coding
ENSG00000182326	589999.562244171	1.0627318337021374	0.26824409674185384	2.976624448600585e-6	5.023053757013487e-4	C1S	complement C1s [Source:HGNC Symbol;Acc:HGNC:1247]	716	protein_coding
ENSG00000142661	3195.8118898152907	3.5894890325625295	0.38622807331209846	2.964449619064068e-6	5.023053757013487e-4	MYOM3	myomesin 3 [Source:HGNC Symbol;Acc:HGNC:26679]	127294	protein_coding
ENSG00000100055	5748.1617687667995	1.0947677771076745	0.2756251780136349	3.015844896912224e-6	5.06534512615187e-4	CYTH4	cytohesin 4 [Source:HGNC Symbol;Acc:HGNC:9505]	27128	protein_coding
ENSG00000182631	10405.913451885646	-2.3091394394036313	0.5947739059822922	3.2561760499492996e-6	5.418125497066799e-4	RXFP3	relaxin/insulin like family peptide receptor 3 [Source:HGNC Symbol;Acc:HGNC:24883]	51289	protein_coding
ENSG00000211943	14305.863258727073	2.2610143683268813	0.5762165952753726	3.3381115220025618e-6	5.528747208316743e-4	IGHV3-15	immunoglobulin heavy variable 3-15 [Source:HGNC Symbol;Acc:HGNC:5582]	NA	IG_V_gene
ENSG00000226660	701.3925408404251	2.0855721034515975	0.531122859841956	3.363278793837761e-6	5.544760315647276e-4	TRBV2	T-cell receptor beta variable 2 [Source:HGNC Symbol;Acc:HGNC:12195]	NA	TR_V_gene
ENSG00000026751	5386.629340495672	1.181970728019081	0.29862125333470946	3.410774674593912e-6	5.546384726527146e-4	SLAMF7	SLAM family member 7 [Source:HGNC Symbol;Acc:HGNC:21394]	57823	protein_coding
ENSG00000075884	17394.193770632304	1.0105315709622225	0.2529861914427225	3.397794060964033e-6	5.546384726527146e-4	ARHGAP15	Rho GTPase activating protein 15 [Source:HGNC Symbol;Acc:HGNC:21030]	55843	protein_coding
ENSG00000174946	1754.5854478050492	1.5502603561269903	0.3938605383923013	3.3905553890194814e-6	5.546384726527146e-4	GPR171	G protein-coupled receptor 171 [Source:HGNC Symbol;Acc:HGNC:30057]	29909	protein_coding
ENSG00000227507	1447.695671229235	1.3443453477718672	0.3431235474783359	3.591971134162228e-6	5.814604856319173e-4	LTB	lymphotoxin beta [Source:HGNC Symbol;Acc:HGNC:6711]	4050	protein_coding
ENSG00000226777	2670.460703048308	1.9204963866789813	0.4888496548774592	3.7128510037324293e-6	5.956378684238908e-4	FAM30A	family with sequence similarity 30 member A [Source:HGNC Symbol;Acc:HGNC:19955]	9834	lincRNA
ENSG00000163485	3832.11873816699	1.1535345821498284	0.2947159350596723	3.7613056169651364e-6	5.980475930974567e-4	ADORA1	adenosine A1 receptor [Source:HGNC Symbol;Acc:HGNC:262]	134	protein_coding
ENSG00000211812	261.62757907178116	2.768308455707572	0.7119282463641553	3.8835899311874005e-6	6.120503514899968e-4	TRAV26-2	T-cell receptor alpha variable 26-2 [Source:HGNC Symbol;Acc:HGNC:12124]	NA	TR_V_gene
ENSG00000205744	6200.179648853691	1.1236017839450598	0.2877770261626725	3.974826991382778e-6	6.236817351610478e-4	DENND1C	DENN domain containing 1C [Source:HGNC Symbol;Acc:HGNC:26225]	79958	protein_coding
ENSG00000114948	7947.450873210396	1.0423983945176545	0.26715378401903495	4.0897423227738036e-6	6.389106183285275e-4	ADAM23	ADAM metallopeptidase domain 23 [Source:HGNC Symbol;Acc:HGNC:202]	8745	protein_coding
ENSG00000127084	14443.744963524565	1.0746864997328756	0.2724956828295153	4.112006624252317e-6	6.395958129679418e-4	FGD3	FYVE, RhoGEF and PH domain containing 3 [Source:HGNC Symbol;Acc:HGNC:16027]	89846	protein_coding
ENSG00000132386	31537.095427893182	1.1235269913210697	0.2848995899351377	4.168860376595884e-6	6.422170707184451e-4	SERPINF1	serpin family F member 1 [Source:HGNC Symbol;Acc:HGNC:8824]	5176	protein_coding
ENSG00000164318	17089.63393804274	1.1533772753501954	0.2965971116869363	4.173431710280502e-6	6.422170707184451e-4	EGFLAM	EGF like, fibronectin type III and laminin G domains [Source:HGNC Symbol;Acc:HGNC:26810]	133584	protein_coding
ENSG00000259834	7679.193787411209	1.5129962669908283	0.38748263243291065	4.370301139803535e-6	6.59694191039964e-4	AL365361.1		NA	lincRNA
ENSG00000211772	10159.195945054089	1.4809415422994379	0.38161677176979675	4.423365228630737e-6	6.648987019086748e-4	TRBC2	T-cell receptor beta constant 2 [Source:HGNC Symbol;Acc:HGNC:12157]	NA	TR_C_gene
ENSG00000159496	1570.5882511630527	1.4451645115165288	0.3739359260806248	4.52186559027862e-6	6.740405895509068e-4	RGL4	ral guanine nucleotide dissociation stimulator like 4 [Source:HGNC Symbol;Acc:HGNC:31911]	266747	protein_coding
ENSG00000146250	2817.6042722055445	1.7264081652311294	0.44615187025226816	4.615928883459954e-6	6.809029714356577e-4	PRSS35	protease, serine 35 [Source:HGNC Symbol;Acc:HGNC:21387]	167681	protein_coding
ENSG00000188822	1462.0864942585001	1.9744056312383373	0.5123678599696156	4.625001315412014e-6	6.809029714356577e-4	CNR2	cannabinoid receptor 2 [Source:HGNC Symbol;Acc:HGNC:2160]	1269	protein_coding
ENSG00000197893	3707.4158525716116	4.506549814708423	0.634218575358887	4.68426662190777e-6	6.868017967161903e-4	NRAP	nebulin related anchoring protein [Source:HGNC Symbol;Acc:HGNC:7988]	4892	protein_coding
ENSG00000162739	9079.459256551463	1.4583475905856211	0.37633359965984414	4.779880739425056e-6	6.964232376382795e-4	SLAMF6	SLAM family member 6 [Source:HGNC Symbol;Acc:HGNC:21392]	114836	protein_coding
ENSG00000089012	5450.011960665768	1.4110431359772866	0.36910312994496786	5.125120371553293e-6	7.36350125671964e-4	SIRPG	signal regulatory protein gamma [Source:HGNC Symbol;Acc:HGNC:15757]	55423	protein_coding
ENSG00000131042	3031.1811223221885	1.0475534121576713	0.2729839419242125	5.344577965679331e-6	7.617738760307504e-4	LILRB2	leukocyte immunoglobulin like receptor B2 [Source:HGNC Symbol;Acc:HGNC:6606]	10288	protein_coding
ENSG00000178789	953.7033277301317	1.221835822217017	0.32298355676180907	6.100668047080974e-6	8.558878407228307e-4	CD300LB	CD300 molecule like family member b [Source:HGNC Symbol;Acc:HGNC:30811]	124599	protein_coding
ENSG00000214279	5598.32163928344	-1.3444948792491236	0.3592383196377091	6.204269489249301e-6	8.670224256948975e-4	SCART1	scavenger receptor family member expressed on T-cells 1 [Source:HGNC Symbol;Acc:HGNC:32411]	619207	protein_coding
ENSG00000158481	7586.859272888455	1.160307144480873	0.3070189924186598	6.40117911217556e-6	8.910590768018703e-4	CD1C	CD1c molecule [Source:HGNC Symbol;Acc:HGNC:1636]	911	protein_coding
ENSG00000110665	2289.458606335277	1.2151903080708542	0.3228431673844673	6.7150435677279395e-6	9.169110062422406e-4	C11orf21	chromosome 11 open reading frame 21 [Source:HGNC Symbol;Acc:HGNC:13231]	29125	protein_coding
ENSG00000141293	10538.505078106367	1.172158149012609	0.31048615460242707	6.862567095990763e-6	9.299558252237483e-4	SKAP1	src kinase associated phosphoprotein 1 [Source:HGNC Symbol;Acc:HGNC:15605]	8631	protein_coding
ENSG00000077522	8085.05007924965	3.7493678002107473	0.517514159418706	7.095644852525184e-6	9.543108819514603e-4	ACTN2	actinin alpha 2 [Source:HGNC Symbol;Acc:HGNC:164]	88	protein_coding
ENSG00000101134	3538.789074555129	1.2074123542049309	0.32240999100608836	7.329042559799003e-6	9.675147512059384e-4	DOK5	docking protein 5 [Source:HGNC Symbol;Acc:HGNC:16173]	55816	protein_coding
ENSG00000153283	7227.262824460785	1.3112313945755492	0.3505942753937363	7.32099944242235e-6	9.675147512059384e-4	CD96	CD96 molecule [Source:HGNC Symbol;Acc:HGNC:16892]	10225	protein_coding
ENSG00000232656	513.339680683965	-1.3311015774613155	0.3605179612131723	7.549348605975912e-6	9.892965068820083e-4	IDI2-AS1	IDI2 antisense RNA 1 [Source:HGNC Symbol;Acc:HGNC:30885]	55853	antisense_RNA
ENSG00000244383	708.5586306969151	-1.1319087625525974	0.3071123418888622	7.682521539629702e-6	9.994262112009186e-4	FAM3D-AS1	FAM3D antisense RNA 1 [Source:HGNC Symbol;Acc:HGNC:41276]	105377108	antisense_RNA
ENSG00000163519	5474.4482573094465	1.5808279953711923	0.42452439171591444	7.809585997060854e-6	0.0010122751414668554	TRAT1	T-cell receptor associated transmembrane adaptor 1 [Source:HGNC Symbol;Acc:HGNC:30698]	50852	protein_coding
ENSG00000250337	3708.805387409957	-2.897492537730402	0.585950015031598	7.875622402464935e-6	0.0010171494276107692	LINC01021	long intergenic non-protein coding RNA 1021 [Source:HGNC Symbol;Acc:HGNC:48995]	643401	lincRNA
ENSG00000241106	5915.571691503038	1.099665475645737	0.29276710534766925	8.004688275857416e-6	0.001022741868102854	HLA-DOB	major histocompatibility complex, class II, DO beta [Source:HGNC Symbol;Acc:HGNC:4937]	3112	protein_coding
ENSG00000122224	4695.3162482817725	1.316732404934297	0.3541495422599331	8.112102976077238e-6	0.0010327775230219332	LY9	lymphocyte antigen 9 [Source:HGNC Symbol;Acc:HGNC:6730]	4063	protein_coding
ENSG00000091986	79536.46517347623	1.0596182131792848	0.2878618665953752	8.926977367304758e-6	0.0011091224185018815	CCDC80	coiled-coil domain containing 80 [Source:HGNC Symbol;Acc:HGNC:30649]	151887	protein_coding
ENSG00000143297	4151.97073973745	1.9641044656796176	0.5329079887510789	8.976879120877995e-6	0.0011091224185018815	FCRL5	Fc receptor like 5 [Source:HGNC Symbol;Acc:HGNC:18508]	83416	protein_coding
ENSG00000166317	858.9465087439779	3.41297469965929	0.5361791263477808	9.021792418841301e-6	0.0011091224185018815	SYNPO2L	synaptopodin 2 like [Source:HGNC Symbol;Acc:HGNC:23532]	79933	protein_coding
ENSG00000249421	789.108574715705	1.8162384633943327	0.5329857502293633	9.015161788584899e-6	0.0011091224185018815	ADAMTS19-AS1	ADAMTS19 antisense RNA 1 [Source:HGNC Symbol;Acc:HGNC:40797]	103689846	antisense_RNA
ENSG00000239975	13237.885043171405	2.1097977296606065	0.5742578289092547	9.124420603605924e-6	0.0011178977640205546	IGKV1D-33	immunoglobulin kappa variable 1D-33 [Source:HGNC Symbol;Acc:HGNC:5753]	NA	IG_V_gene
ENSG00000163534	1464.7182398594873	2.849618669740775	0.6348002213738428	9.47760948118646e-6	0.0011532703373790666	FCRL1	Fc receptor like 1 [Source:HGNC Symbol;Acc:HGNC:18509]	115350	protein_coding
ENSG00000005844	14407.024533470143	1.4008896487603013	0.37990962867433253	9.696477256020667e-6	0.0011718965081531443	ITGAL	integrin subunit alpha L [Source:HGNC Symbol;Acc:HGNC:6148]	3683	protein_coding
ENSG00000187957	19913.134544000615	1.491438096404301	0.40664472349985664	9.690899654695536e-6	0.0011718965081531443	DNER	delta/notch like EGF repeat containing [Source:HGNC Symbol;Acc:HGNC:24456]	92737	protein_coding
ENSG00000137265	6917.440841863109	1.4948934574787451	0.4054627497655549	9.957411794076424e-6	0.0011813515036170677	IRF4	interferon regulatory factor 4 [Source:HGNC Symbol;Acc:HGNC:6119]	3662	protein_coding
ENSG00000169418	22608.926860102318	1.1056714130159921	0.3005652008723717	9.99087497162494e-6	0.0011813515036170677	NPR1	natriuretic peptide receptor 1 [Source:HGNC Symbol;Acc:HGNC:7943]	4881	protein_coding
ENSG00000223552	2201.1196854060263	1.042646577030342	0.28377079956754253	1.0005576676337428e-5	0.0011813515036170677	AC098613.1		NA	antisense_RNA
ENSG00000060982	20005.62301546281	1.1075221857298951	0.30651731880202404	1.0789691522581229e-5	0.0012655777515421097	BCAT1	branched chain amino acid transaminase 1 [Source:HGNC Symbol;Acc:HGNC:976]	586	protein_coding
ENSG00000161649	2476.743276951369	1.7403257920799051	0.4787735783463543	1.1097342604184123e-5	0.001293183816497352	CD300LG	CD300 molecule like family member g [Source:HGNC Symbol;Acc:HGNC:30455]	146894	protein_coding
ENSG00000168546	5502.998351671341	1.2176124880061598	0.3321859443096263	1.1068116308007203e-5	0.001293183816497352	GFRA2	GDNF family receptor alpha 2 [Source:HGNC Symbol;Acc:HGNC:4244]	2675	protein_coding
ENSG00000234255	771.8109525590108	-1.9722483754918008	0.5546794709698207	1.1705865612254046e-5	0.001355266479865335	AC012370.2		NA	lincRNA
ENSG00000211797	610.2891655919965	1.7931616209383159	0.4970160982210775	1.1791378383373419e-5	0.001360763102145755	TRAV17	T-cell receptor alpha variable 17 [Source:HGNC Symbol;Acc:HGNC:12113]	NA	TR_V_gene
ENSG00000154451	27714.54694101759	1.3153875788580995	0.37010476774823886	1.359438745098219e-5	0.0015245743293382063	GBP5	guanylate binding protein 5 [Source:HGNC Symbol;Acc:HGNC:19895]	115362	protein_coding
ENSG00000110448	414.44578606041705	1.9862567905349189	0.5573038370464642	1.3824050190358458e-5	0.0015454856111252308	CD5	CD5 molecule [Source:HGNC Symbol;Acc:HGNC:1685]	921	protein_coding
ENSG00000102879	20757.869865194632	1.0060862467141174	0.2833716708898223	1.423508835059462e-5	0.0015864806409424377	CORO1A	coronin 1A [Source:HGNC Symbol;Acc:HGNC:2252]	11151	protein_coding
ENSG00000211795	702.3692136939303	1.639946009226536	0.46107069697766745	1.433153350473089e-5	0.0015922689786700237	TRAV8-6	T-cell receptor alpha variable 8-6 [Source:HGNC Symbol;Acc:HGNC:12151]	NA	TR_V_gene
ENSG00000211796	433.74472355248395	1.7995636397199468	0.50724681379619	1.4446658983507475e-5	0.0015951519294289504	TRAV16	T-cell receptor alpha variable 16 [Source:HGNC Symbol;Acc:HGNC:12112]	NA	TR_V_gene
ENSG00000175946	2054.394254346428	1.4073482256142962	0.39552580911800445	1.459964070156884e-5	0.001602153822388421	KLHL38	kelch like family member 38 [Source:HGNC Symbol;Acc:HGNC:34435]	340359	protein_coding
ENSG00000164112	633.6583157167357	1.4759654497998178	0.41566317457882235	1.47954539581629e-5	0.0016186769582669043	TMEM155	transmembrane protein 155 [Source:HGNC Symbol;Acc:HGNC:26418]	132332	protein_coding
ENSG00000036448	8544.08889598606	1.3474947244936453	0.3764354404881501	1.54714386674902e-5	0.0016823426089041394	MYOM2	myomesin 2 [Source:HGNC Symbol;Acc:HGNC:7614]	9172	protein_coding
ENSG00000100298	2090.501309780622	1.124415214616653	0.3182900060855443	1.5445718155203513e-5	0.0016823426089041394	APOBEC3H	apolipoprotein B mRNA editing enzyme catalytic subunit 3H [Source:HGNC Symbol;Acc:HGNC:24100]	164668	protein_coding
ENSG00000196503	5386.369677436417	1.4330863563403515	0.40630666261932247	1.5744857377340985e-5	0.0016970062157841894	ARL9	ADP ribosylation factor like GTPase 9 [Source:HGNC Symbol;Acc:HGNC:23592]	132946	protein_coding
ENSG00000211949	35181.892231488106	2.9312976317093877	0.5084788009541489	1.5747024830127585e-5	0.0016970062157841894	IGHV3-23	immunoglobulin heavy variable 3-23 [Source:HGNC Symbol;Acc:HGNC:5588]	NA	IG_V_gene
ENSG00000138792	22643.204138596266	1.1493483727350633	0.32121520091550543	1.6287555618657903e-5	0.0017498117184909503	ENPEP	glutamyl aminopeptidase [Source:HGNC Symbol;Acc:HGNC:3355]	2028	protein_coding
ENSG00000118407	10175.101879729536	1.2037156773829132	0.3378339354458828	1.646397930827247e-5	0.0017634696399803822	FILIP1	filamin A interacting protein 1 [Source:HGNC Symbol;Acc:HGNC:21015]	27145	protein_coding
ENSG00000185739	12264.248263934924	1.275277113638115	0.36414845965062514	1.7102724319192074e-5	0.0018102069897014688	SRL	sarcalumenin [Source:HGNC Symbol;Acc:HGNC:11295]	6345	protein_coding
ENSG00000101605	24627.922532476165	1.3499566353587964	0.3881903191365585	1.7988413656385676e-5	0.001877440509179634	MYOM1	myomesin 1 [Source:HGNC Symbol;Acc:HGNC:7613]	8736	protein_coding
ENSG00000211645	3659.344711206302	2.139924444669694	0.613143315410994	1.8128305140687196e-5	0.0018798264243712593	IGLV1-50	immunoglobulin lambda variable 1-50 (non-functional) [Source:HGNC Symbol;Acc:HGNC:5881]	NA	IG_V_gene
ENSG00000266088	631.5029119444118	1.4146688721180953	0.40549110718455766	1.8096860653690725e-5	0.0018798264243712593	AC004585.1		NA	lincRNA
ENSG00000211817	557.881254846202	2.2240790396428927	0.4121635105047456	1.8181723918255054e-5	0.001879916685478539	TRAV38-2DV8	T-cell receptor alpha variable 38-2/delta variable 8 [Source:HGNC Symbol;Acc:HGNC:12138]	NA	TR_V_gene
ENSG00000134460	2369.4251309249667	1.156316835261459	0.33082295266962886	1.8382818812200248e-5	0.001889785468409379	IL2RA	interleukin 2 receptor subunit alpha [Source:HGNC Symbol;Acc:HGNC:6008]	3559	protein_coding
ENSG00000165457	4692.621523437841	1.0738167908504561	0.3080136793880739	1.8914477334865325e-5	0.0019168992256510115	FOLR2	folate receptor beta [Source:HGNC Symbol;Acc:HGNC:3793]	2350	protein_coding
ENSG00000050165	81708.67312184421	1.140139610746762	0.32992492710916593	1.8871696306071835e-5	0.0019168992256510115	DKK3	dickkopf WNT signaling pathway inhibitor 3 [Source:HGNC Symbol;Acc:HGNC:2893]	27122	protein_coding
ENSG00000138735	231853.43499198853	1.03704885373398	0.3028173116488146	1.8984541757855828e-5	0.001918564919173142	PDE5A	phosphodiesterase 5A [Source:HGNC Symbol;Acc:HGNC:8784]	8654	protein_coding
ENSG00000196664	13672.980430485137	1.003359461484584	0.28421953423837104	1.9108871226677845e-5	0.0019202805284674153	TLR7	toll like receptor 7 [Source:HGNC Symbol;Acc:HGNC:15631]	51284	protein_coding
ENSG00000118257	35863.97633890341	1.1375179747086832	0.3308709136509168	2.0396674158952207e-5	0.002015721044299766	NRP2	neuropilin 2 [Source:HGNC Symbol;Acc:HGNC:8005]	8828	protein_coding
ENSG00000072818	652.547647663385	1.2860056571226426	0.37382058900479553	2.1277781956676337e-5	0.0020517861172509324	ACAP1	ArfGAP with coiled-coil, ankyrin repeat and PH domains 1 [Source:HGNC Symbol;Acc:HGNC:16467]	9744	protein_coding
ENSG00000255833	3539.185036741564	1.3317967080959732	0.3843391009996765	2.188258364909774e-5	0.002098792037658101	TIFAB	TIFA inhibitor [Source:HGNC Symbol;Acc:HGNC:34024]	497189	protein_coding
ENSG00000155719	3453.3309214840842	1.17571932686611	0.34333768029959527	2.234078456015824e-5	0.0021370095391434786	OTOA	otoancorin [Source:HGNC Symbol;Acc:HGNC:16378]	146183	protein_coding
ENSG00000065675	8464.83109653598	1.2215550835115656	0.35347041824394654	2.2593227617792973e-5	0.0021553939147374497	PRKCQ	protein kinase C theta [Source:HGNC Symbol;Acc:HGNC:9410]	5588	protein_coding
ENSG00000143333	34069.010714414566	1.2821579477629448	0.36964546670005327	2.2791859154479123e-5	0.002168560535243326	RGS16	regulator of G protein signaling 16 [Source:HGNC Symbol;Acc:HGNC:9997]	6004	protein_coding
ENSG00000163508	3848.736381109988	1.4832287415767886	0.4297147237413564	2.291742839499141e-5	0.002172703197884028	EOMES	eomesodermin [Source:HGNC Symbol;Acc:HGNC:3372]	8320	protein_coding
ENSG00000121807	7898.879847347853	1.2315574509640024	0.3577166116619178	2.344077815141003e-5	0.002212648650044047	CCR2	C-C motif chemokine receptor 2 [Source:HGNC Symbol;Acc:HGNC:1603]	729230	protein_coding
ENSG00000158488	4583.76024360406	1.366739805830579	0.3981625312901041	2.410010318260656e-5	0.002268897871994078	CD1E	CD1e molecule [Source:HGNC Symbol;Acc:HGNC:1638]	913	protein_coding
ENSG00000198400	3442.268293215074	1.0939259081007053	0.3204117538209664	2.425491555044386e-5	0.0022715172874793956	NTRK1	neurotrophic receptor tyrosine kinase 1 [Source:HGNC Symbol;Acc:HGNC:8031]	4914	protein_coding
ENSG00000137473	2588.1919851686457	2.3268099353871126	0.5928088505471938	2.4585231802664414e-5	0.0022964403857449593	TTC29	tetratricopeptide repeat domain 29 [Source:HGNC Symbol;Acc:HGNC:29936]	83894	protein_coding
ENSG00000117215	9833.502196443204	1.8084706098089263	0.5290045782868645	2.4817596461065946e-5	0.0023121081077985264	PLA2G2D	phospholipase A2 group IID [Source:HGNC Symbol;Acc:HGNC:9033]	26279	protein_coding
ENSG00000188523	2535.8354215349204	1.663906187702787	0.4888873274972909	2.5655827836602512e-5	0.00236555989910942	CFAP77	cilia and flagella associated protein 77 [Source:HGNC Symbol;Acc:HGNC:33776]	389799	protein_coding
ENSG00000175832	31109.992923541995	-6.005288339123382	0.5158363717447381	2.619569452751052e-5	0.002409128462009483	ETV4	ETS variant 4 [Source:HGNC Symbol;Acc:HGNC:3493]	2118	protein_coding
ENSG00000196126	149184.6400443758	1.0523948237919758	0.31397670613478906	2.8267658536029285e-5	0.002553725970016282	HLA-DRB1	major histocompatibility complex, class II, DR beta 1 [Source:HGNC Symbol;Acc:HGNC:4948]	3123	protein_coding
ENSG00000159164	17009.386417556078	1.1319512503073357	0.33789437551682977	3.0692196959533335e-5	0.0027111440647587777	SV2A	synaptic vesicle glycoprotein 2A [Source:HGNC Symbol;Acc:HGNC:20566]	9900	protein_coding
ENSG00000117090	8001.826697751245	1.1730364381118927	0.34964610015610403	3.088527854040849e-5	0.00272147990094363	SLAMF1	signaling lymphocytic activation molecule family member 1 [Source:HGNC Symbol;Acc:HGNC:10903]	6504	protein_coding
ENSG00000225079	2985.2919706314874	1.1267887376379575	0.33464459479236763	3.128139644629321e-5	0.002746288525219562	FTH1P22	ferritin heavy chain 1 pseudogene 22 [Source:HGNC Symbol;Acc:HGNC:37640]	NA	processed_pseudogene
ENSG00000134061	2206.5828347887054	1.0333641793922024	0.31267507230123054	3.4620475428229246e-5	0.002963032316853831	CD180	CD180 molecule [Source:HGNC Symbol;Acc:HGNC:6726]	4064	protein_coding
ENSG00000170290	1761.7403516048391	3.3377547422432903	0.9238805326696323	3.5065547469708616e-5	0.002993961720116529	SLN	sarcolipin [Source:HGNC Symbol;Acc:HGNC:11089]	6588	protein_coding
ENSG00000169064	2291.0819819801345	2.381253406672519	0.7232778316459825	3.543462541890784e-5	0.003011566028972972	ZBBX	zinc finger B-box domain containing [Source:HGNC Symbol;Acc:HGNC:26245]	79740	protein_coding
ENSG00000197616	2055.933990498538	3.9888663508734474	0.727220778489652	3.737720684096809e-5	0.0031537018272066826	MYH6	myosin heavy chain 6 [Source:HGNC Symbol;Acc:HGNC:7576]	4624	protein_coding
ENSG00000197238	7026.27033092351	-1.385228158613662	0.42812204800592085	3.747541395703075e-5	0.0031545480807359414	HIST1H4J	histone cluster 1 H4 family member j [Source:HGNC Symbol;Acc:HGNC:4785]	8363	protein_coding
ENSG00000179639	11405.353777740715	1.2064561049272882	0.3658106962346911	3.9110673337519676e-5	0.003269122286564875	FCER1A	Fc fragment of IgE receptor Ia [Source:HGNC Symbol;Acc:HGNC:3609]	2205	protein_coding
ENSG00000164949	97912.76052070539	1.1607065278868904	0.35041156841016563	3.936950640044855e-5	0.0032830864603171253	GEM	GTP binding protein overexpressed in skeletal muscle [Source:HGNC Symbol;Acc:HGNC:4234]	2669	protein_coding
ENSG00000087237	1898.950408551069	1.9058000722069965	0.3522855408700679	4.052464727665475e-5	0.0033559473525979714	CETP	cholesteryl ester transfer protein [Source:HGNC Symbol;Acc:HGNC:1869]	1071	protein_coding
ENSG00000253132	2333.727048762517	2.005684401962133	0.6136481165332106	4.1190926848634073e-05	0.0033954041659213915	IGHV3-62	immunoglobulin heavy variable 3-62 (pseudogene) [Source:HGNC Symbol;Acc:HGNC:5615]	NA	IG_V_pseudogene
ENSG00000172724	923.8677505803018	1.372106171243861	0.42356988856669214	4.3581067511328425e-5	0.003565581879645683	CCL19	C-C motif chemokine ligand 19 [Source:HGNC Symbol;Acc:HGNC:10617]	6363	protein_coding
ENSG00000116774	175002.58188426163	1.0880714631918365	0.34163545829269554	4.6730523439393055e-5	0.0037686381332915223	OLFML3	olfactomedin like 3 [Source:HGNC Symbol;Acc:HGNC:24956]	56944	protein_coding
ENSG00000117560	3154.6006778599494	1.6009679819171874	0.49402350140237355	4.687753932396163e-5	0.0037686381332915223	FASLG	Fas ligand [Source:HGNC Symbol;Acc:HGNC:11936]	356	protein_coding
ENSG00000137726	681.7767151280706	1.0571920122370664	0.32831585689931725	4.7501702225724657e-05	0.0038017301949111845	FXYD6	FXYD domain containing ion transport regulator 6 [Source:HGNC Symbol;Acc:HGNC:4030]	53826	protein_coding
ENSG00000005102	14020.16829501873	1.133563606558244	0.3540379851981505	4.8238276279449406e-5	0.0038520632453064784	MEOX1	mesenchyme homeobox 1 [Source:HGNC Symbol;Acc:HGNC:7013]	4222	protein_coding
ENSG00000240864	4512.519442236072	1.9922415232216006	0.6187939885164537	4.9074218232514604e-5	0.003901400349484911	IGKV1-16	immunoglobulin kappa variable 1-16 [Source:HGNC Symbol;Acc:HGNC:5732]	NA	IG_V_gene
ENSG00000013725	1062.0786011684231	1.4003394691650908	0.4392307671474216	5.019331795278583e-5	0.003949358709104111	CD6	CD6 molecule [Source:HGNC Symbol;Acc:HGNC:1691]	923	protein_coding
ENSG00000211750	460.1956494135582	1.7531083275919772	0.5493693829968429	5.022943990614594e-5	0.003949358709104111	TRBV24-1	T-cell receptor beta variable 24-1 [Source:HGNC Symbol;Acc:HGNC:12203]	NA	TR_V_gene
ENSG00000179083	868.5182491675303	1.2378507755394093	0.38772021001283374	5.120620453491523e-5	0.004008538221524272	FAM133A	family with sequence similarity 133 member A [Source:HGNC Symbol;Acc:HGNC:26748]	286499	protein_coding
ENSG00000211807	587.447209598091	1.730023746699877	0.545617106764858	5.356286459177396e-5	0.004147643897772107	TRAV26-1	T-cell receptor alpha variable 26-1 [Source:HGNC Symbol;Acc:HGNC:12123]	NA	TR_V_gene
ENSG00000164591	8793.987679582671	1.1153433146648233	0.3489733087668248	5.446257603015195e-5	0.004208204443798458	MYOZ3	myozenin 3 [Source:HGNC Symbol;Acc:HGNC:18565]	91977	protein_coding
ENSG00000167483	4749.834337061198	1.0918753729877517	0.34448442868577195	5.657497812203077e-5	0.0043079367996742566	FAM129C	family with sequence similarity 129 member C [Source:HGNC Symbol;Acc:HGNC:24130]	199786	protein_coding
ENSG00000106511	4028.034519458634	1.4308637813580167	0.4514288935452023	5.6450253769224e-5	0.0043079367996742566	MEOX2	mesenchyme homeobox 2 [Source:HGNC Symbol;Acc:HGNC:7014]	4223	protein_coding
ENSG00000259692	1959.7265231581296	-1.236312055216901	0.39878325035426343	5.89874405128372e-5	0.0044520584057948336	AC104041.1		NA	lincRNA
ENSG00000211662	34240.13367450629	1.8815373842657475	0.6021800718271765	6.176831585793254e-5	0.004603669791286534	IGLV3-21	immunoglobulin lambda variable 3-21 [Source:HGNC Symbol;Acc:HGNC:5905]	NA	IG_V_gene
ENSG00000099994	44095.45814322028	1.0913913522490368	0.3416724822721153	6.214263816338463e-5	0.0046123503740561934	SUSD2	sushi domain containing 2 [Source:HGNC Symbol;Acc:HGNC:30667]	56241	protein_coding
ENSG00000125730	643126.8962349189	1.0137182346391445	0.32423241112184675	6.209604117144804e-5	0.0046123503740561934	C3	complement C3 [Source:HGNC Symbol;Acc:HGNC:1318]	718	protein_coding
ENSG00000145708	4457.827530267825	1.2857723086518964	0.40754177312677425	6.310855018024379e-5	0.004628266284911722	CRHBP	corticotropin releasing hormone binding protein [Source:HGNC Symbol;Acc:HGNC:2356]	1393	protein_coding
ENSG00000166268	3321.7731487938972	-1.0546011857730757	0.3421003547709202	6.313330390040309e-5	0.004628266284911722	MYRFL	myelin regulatory factor-like [Source:HGNC Symbol;Acc:HGNC:26316]	196446	protein_coding
ENSG00000135917	1899.4137318935755	2.1098313119108973	0.3752102790077111	6.309452611200351e-5	0.004628266284911722	SLC19A3	solute carrier family 19 member 3 [Source:HGNC Symbol;Acc:HGNC:16266]	80704	protein_coding
ENSG00000253763	619.4342021323439	2.0650347602779777	0.6639258677103833	6.278758622592961e-5	0.004628266284911722	IGHV3-6	immunoglobulin heavy variable 3-6 (pseudogene) [Source:HGNC Symbol;Acc:HGNC:5613]	NA	IG_V_pseudogene
ENSG00000130600	5520.633602397709	2.0053966306890763	0.6411058640098135	6.386839702487544e-5	0.0046725805798873594	H19	H19, imprinted maternally expressed transcript (non-protein coding) [Source:HGNC Symbol;Acc:HGNC:4713]	283120	processed_transcript
ENSG00000183347	836.0750658308613	1.2732748522061554	0.40804208703137496	6.43499421312443e-5	0.004688633767301965	GBP6	guanylate binding protein family member 6 [Source:HGNC Symbol;Acc:HGNC:25395]	163351	protein_coding
ENSG00000152092	2845.822044375359	1.3299129293783596	0.42653084161392135	6.486846389451285e-5	0.004700206111536132	ASTN1	astrotactin 1 [Source:HGNC Symbol;Acc:HGNC:773]	460	protein_coding
ENSG00000205562	793.6570894666128	1.0584249801799432	0.3402601913609584	6.468048191212336e-5	0.004700206111536132	AL049775.1		NA	lincRNA
ENSG00000106178	2331.553490989391	3.69764470244012	0.4372040771256694	6.551623543798244e-5	0.004735037015745094	CCL24	C-C motif chemokine ligand 24 [Source:HGNC Symbol;Acc:HGNC:10623]	6369	protein_coding
ENSG00000211818	441.6211449315275	2.5472033507971314	0.8252880364274942	6.566687423567073e-5	0.004736355697139355	TRAV39	T-cell receptor alpha variable 39 [Source:HGNC Symbol;Acc:HGNC:12139]	NA	TR_V_gene
ENSG00000122223	1643.2317777111125	1.1732913082909466	0.3782318586025331	6.937875435142305e-5	0.004934443214556978	CD244	CD244 molecule [Source:HGNC Symbol;Acc:HGNC:18171]	51744	protein_coding
ENSG00000260592	1431.407454553191	-1.286340452494153	0.4240285648270772	6.976577246425159e-5	0.00495212402759643	AC130456.3		NA	antisense_RNA
ENSG00000101445	26879.709506688876	1.1566338909966218	0.3759508364750926	7.009232921666346e-5	0.0049654516390616535	PPP1R16B	protein phosphatase 1 regulatory subunit 16B [Source:HGNC Symbol;Acc:HGNC:15850]	26051	protein_coding
ENSG00000147655	11500.11501459362	1.4699731962475941	0.4740182348621214	7.054360031581377e-5	0.004987544073711932	RSPO2	R-spondin 2 [Source:HGNC Symbol;Acc:HGNC:28583]	340419	protein_coding
ENSG00000125910	1434.8546149078022	1.0035207397102048	0.32355472046501754	7.072290643060609e-5	0.0049903589300886245	S1PR4	sphingosine-1-phosphate receptor 4 [Source:HGNC Symbol;Acc:HGNC:3170]	8698	protein_coding
ENSG00000243910	4919.046899808333	1.3263340627742577	0.4324652715031481	7.383550149445608e-5	0.005189518793642762	TUBA4B	tubulin alpha 4b [Source:HGNC Symbol;Acc:HGNC:18637]	NA	protein_coding
ENSG00000160808	4852.968659565523	2.168024051192637	0.4103124948945467	7.409123605464423e-5	0.0051972822938331316	MYL3	myosin light chain 3 [Source:HGNC Symbol;Acc:HGNC:7584]	4634	protein_coding
ENSG00000125355	3969.9877689871264	1.0843526471612417	0.3521741402339587	7.481519037478876e-5	0.0052275653040196645	TMEM255A	transmembrane protein 255A [Source:HGNC Symbol;Acc:HGNC:26086]	55026	protein_coding
ENSG00000213886	11599.045716582743	1.1232350692114796	0.36257779564077985	7.638406480677177e-5	0.005295813795469496	UBD	ubiquitin D [Source:HGNC Symbol;Acc:HGNC:18795]	10537	protein_coding
ENSG00000130208	118802.06048866043	1.1981576826759608	0.39374890004722013	7.897458517852312e-5	0.0054017388220739876	APOC1	apolipoprotein C1 [Source:HGNC Symbol;Acc:HGNC:607]	341	protein_coding
ENSG00000186188	411.72037490063775	1.782777791627902	0.5877596635352329	8.091016808915719e-5	0.005440904630431576	FFAR4	free fatty acid receptor 4 [Source:HGNC Symbol;Acc:HGNC:19061]	338557	protein_coding
ENSG00000102245	1025.174331183825	1.2313832975039012	0.4047551639788122	8.191807153091789e-5	0.005488050578686493	CD40LG	CD40 ligand [Source:HGNC Symbol;Acc:HGNC:11935]	959	protein_coding
ENSG00000163687	4492.853305032353	1.247644736397778	0.40749342991007476	8.253280733432041e-5	0.0055188994063276875	DNASE1L3	deoxyribonuclease 1 like 3 [Source:HGNC Symbol;Acc:HGNC:2959]	1776	protein_coding
ENSG00000070808	2388.3585787888296	1.146384842268401	0.3765973379324813	8.312257066261565e-5	0.005537634944981518	CAMK2A	calcium/calmodulin dependent protein kinase II alpha [Source:HGNC Symbol;Acc:HGNC:1460]	815	protein_coding
ENSG00000250914	1560.9450124990883	-2.3719512111838785	0.8073418932000007	8.496322192257266e-5	0.005628813452370439	AC139783.2		NA	processed_pseudogene
ENSG00000030304	534.3511296046534	1.977236173344454	0.6549866870608049	8.597928008567979e-5	0.005667034862134771	MUSK	muscle associated receptor tyrosine kinase [Source:HGNC Symbol;Acc:HGNC:7525]	4593	protein_coding
ENSG00000172673	6251.954879378102	1.2054987998606734	0.39822906737999014	8.601537191164727e-5	0.005667034862134771	THEMIS	thymocyte selection associated [Source:HGNC Symbol;Acc:HGNC:21569]	387357	protein_coding
ENSG00000161681	3574.9447139708127	1.0136024655514895	0.333481442319648	8.725514716590951e-5	0.005717129834909181	SHANK1	SH3 and multiple ankyrin repeat domains 1 [Source:HGNC Symbol;Acc:HGNC:15474]	50944	protein_coding
ENSG00000159173	1133.956924866906	4.16292986334221	0.6666433419813702	8.895864303553976e-5	0.005807473457292764	TNNI1	troponin I1, slow skeletal type [Source:HGNC Symbol;Acc:HGNC:11945]	7135	protein_coding
ENSG00000177455	1430.932380439282	1.8200310154504522	0.6061655153605511	8.990521432360742e-5	0.005837312236709719	CD19	CD19 molecule [Source:HGNC Symbol;Acc:HGNC:1633]	930	protein_coding
ENSG00000163661	496.4877414963663	1.3390134318257148	0.4464554012160364	9.085473483213265e-5	0.005845913918380478	PTX3	pentraxin 3 [Source:HGNC Symbol;Acc:HGNC:9692]	5806	protein_coding
ENSG00000054938	44837.23084070061	1.5056020605990161	0.501536895215054	9.056794318142538e-5	0.005845913918380478	CHRDL2	chordin like 2 [Source:HGNC Symbol;Acc:HGNC:24168]	25884	protein_coding
ENSG00000171310	3779.079520495983	-1.9480260306261368	0.2050884583644475	9.352968284238197e-5	0.00590137459864278	CHST11	carbohydrate sulfotransferase 11 [Source:HGNC Symbol;Acc:HGNC:17422]	50515	protein_coding
ENSG00000211892	181502.26152635194	1.6920368618996897	0.5664940809432859	9.768567772980066e-5	0.006120324204524726	IGHG4	immunoglobulin heavy constant gamma 4 (G4m marker) [Source:HGNC Symbol;Acc:HGNC:5528]	NA	IG_C_gene
ENSG00000166257	768.1023066303121	1.2197677034070122	0.40923089240576527	9.874463927193067e-5	0.006175855716701608	SCN3B	sodium voltage-gated channel beta subunit 3 [Source:HGNC Symbol;Acc:HGNC:20665]	55800	protein_coding
ENSG00000137868	47706.80413946796	1.175932728179162	0.3926866116492644	9.936461907435088e-5	0.006192977782900528	STRA6	stimulated by retinoic acid 6 [Source:HGNC Symbol;Acc:HGNC:30650]	64220	protein_coding
ENSG00000115590	3703.8134209348323	1.0091783298633767	0.3401611150959595	1.0189004034834035e-4	0.006306429400453073	IL1R2	interleukin 1 receptor type 2 [Source:HGNC Symbol;Acc:HGNC:5994]	7850	protein_coding
ENSG00000267364	1340.0852804634455	1.1100000847773446	0.37342080003458805	1.0400502043941782e-4	0.006404095707779988	AC022706.1		NA	lincRNA
ENSG00000145358	11232.964109325978	1.3812693003352052	0.4664089007859231	1.0570519750512703e-4	0.006486455301450977	DDIT4L	DNA damage inducible transcript 4 like [Source:HGNC Symbol;Acc:HGNC:30555]	115265	protein_coding
ENSG00000198821	1625.417254794156	1.1836865854858218	0.3999166784707043	1.1145788878789411e-4	0.006758315205740529	CD247	CD247 molecule [Source:HGNC Symbol;Acc:HGNC:1677]	919	protein_coding
ENSG00000177354	626.393055820994	3.8739165715867316	0.6923973240373641	1.1389658824434888e-4	0.0068712486415541	C10orf71	chromosome 10 open reading frame 71 [Source:HGNC Symbol;Acc:HGNC:26973]	118461	protein_coding
ENSG00000144644	1991.3976963431985	1.4317825187986828	0.4891902871470886	1.1450759998630214e-4	0.006884889730268839	GADL1	glutamate decarboxylase like 1 [Source:HGNC Symbol;Acc:HGNC:27949]	339896	protein_coding
ENSG00000167858	1802.4086089630603	2.7011462740435404	0.9285896265522664	1.1527060599124202e-4	0.006919137465330006	TEKT1	tektin 1 [Source:HGNC Symbol;Acc:HGNC:15534]	83659	protein_coding
ENSG00000116748	2298.5711882137452	2.0867332165601953	0.7170022565957171	1.22895643455488e-4	0.0072370567086473	AMPD1	adenosine monophosphate deaminase 1 [Source:HGNC Symbol;Acc:HGNC:468]	270	protein_coding
ENSG00000254415	1052.496668425573	1.199149832105574	0.412623319204915	1.2292508965325752e-4	0.0072370567086473	SIGLEC14	sialic acid binding Ig like lectin 14 [Source:HGNC Symbol;Acc:HGNC:32926]	100049587	protein_coding
ENSG00000242252	248.20657110121007	-1.189522133297487	0.41669563806814025	1.2489524395855887e-4	0.007312810724414801	BGLAP	bone gamma-carboxyglutamate protein [Source:HGNC Symbol;Acc:HGNC:1043]	632	protein_coding
ENSG00000122133	439.5995493394371	-4.393726953764172	0.4917761300154948	1.2798599348964502e-4	0.007457257633439211	PAEP	progestagen associated endometrial protein [Source:HGNC Symbol;Acc:HGNC:8573]	5047	protein_coding
ENSG00000211660	21878.31231232863	1.6077534119044883	0.5513355907575069	1.3228729322873256e-4	0.007596433250815261	IGLV2-23	immunoglobulin lambda variable 2-23 [Source:HGNC Symbol;Acc:HGNC:5890]	NA	IG_V_gene
ENSG00000204482	437.068988171051	1.0795255142131153	0.3746459755023402	1.3361036496867406e-4	0.007647857290806904	LST1	leukocyte specific transcript 1 [Source:HGNC Symbol;Acc:HGNC:14189]	7940	protein_coding
ENSG00000163710	42504.73412521652	1.0886340319990353	0.3721027340511701	1.389029742314292e-4	0.007813292300517891	PCOLCE2	procollagen C-endopeptidase enhancer 2 [Source:HGNC Symbol;Acc:HGNC:8739]	26577	protein_coding
ENSG00000113263	16229.124507194258	1.0953400210632862	0.37728697746493334	1.4053687841986638e-4	0.007868085798858716	ITK	IL2 inducible T-cell kinase [Source:HGNC Symbol;Acc:HGNC:6171]	3702	protein_coding
ENSG00000164619	7648.793617508701	1.4752066831357535	0.5149953983994849	1.4188071513972905e-4	0.007874229896359974	BMPER	BMP binding endothelial regulator [Source:HGNC Symbol;Acc:HGNC:24154]	168667	protein_coding
ENSG00000249780	3672.829122013137	-1.736508087375281	0.3864929303720402	1.4146447729712747e-4	0.007874229896359974	AC093809.1		NA	processed_pseudogene
ENSG00000258932	1709.9122447315128	-1.2646681933245492	0.45180539839969786	1.4456604032801816e-4	0.007955682064757325	AL390334.1		NA	transcribed_processed_pseudogene
ENSG00000211786	863.8696170401505	1.9764588794802682	0.6997355062120676	1.5078857353981423e-4	0.0081982693288554	TRAV8-2	T-cell receptor alpha variable 8-2 [Source:HGNC Symbol;Acc:HGNC:12147]	NA	TR_V_gene
ENSG00000211747	1728.6464327913375	1.3302207196187799	0.4695082972741775	1.5371536219594206e-4	0.008255046912211565	TRBV20-1	T-cell receptor beta variable 20-1 [Source:HGNC Symbol;Acc:HGNC:12196]	NA	TR_V_gene
ENSG00000173702	12116.425088508586	3.157582231476547	0.6538812325296622	1.5749324104745915e-4	0.008391173578569352	MUC13	mucin 13, cell surface associated [Source:HGNC Symbol;Acc:HGNC:7511]	56667	protein_coding
ENSG00000253209	772.67145953452	1.922982930927569	0.6840778529094248	1.5785492154792938e-4	0.008391173578569352	IGHV3-65	immunoglobulin heavy variable 3-65 (pseudogene) [Source:HGNC Symbol;Acc:HGNC:5618]	NA	IG_V_pseudogene
ENSG00000186710	3223.984622499148	1.3039829689844542	0.46226583337753874	1.607617513338842e-4	0.008520372820695862	CFAP73	cilia and flagella associated protein 73 [Source:HGNC Symbol;Acc:HGNC:37100]	387885	protein_coding
ENSG00000118971	12321.245217508438	1.9388264281402519	0.33000940081829855	1.6353596592395394e-4	0.008582503991154192	CCND2	cyclin D2 [Source:HGNC Symbol;Acc:HGNC:1583]	894	protein_coding
ENSG00000179813	1380.1505541059823	3.590686566748131	0.7507279616612316	1.6721161114573494e-4	0.008720109896120506	FAM216B	family with sequence similarity 216 member B [Source:HGNC Symbol;Acc:HGNC:26883]	144809	protein_coding
ENSG00000143196	2553.850734727925	1.812776672528509	0.6500226167446342	1.7020551719785644e-4	0.00883525653978755	DPT	dermatopontin [Source:HGNC Symbol;Acc:HGNC:3011]	1805	protein_coding
ENSG00000234193	13927.382424507867	-1.1815486466629745	0.43186727056594854	1.7336298095257181e-4	0.008962515380893434	AC013476.1		NA	antisense_RNA
ENSG00000259703	9291.39900547581	-1.3095401126653659	0.4798678936672378	1.7407509641643472e-4	0.008973395640198778	LINC00593	long intergenic non-protein coding RNA 593 [Source:HGNC Symbol;Acc:HGNC:32382]	NA	lincRNA
ENSG00000224557	18773.99125117057	1.0076312276140467	0.35856398206950985	1.850165852158316e-4	0.00941531769003752	HLA-DPB2	major histocompatibility complex, class II, DP beta 2 (pseudogene) [Source:HGNC Symbol;Acc:HGNC:4941]	3116	transcribed_unprocessed_pseudogene
ENSG00000133878	2388.4158114860056	1.071909494401955	0.3862900675496963	1.8559988230336098e-4	0.009431584928128891	DUSP26	dual specificity phosphatase 26 [Source:HGNC Symbol;Acc:HGNC:28161]	78986	protein_coding
ENSG00000262097	4603.524149075446	1.0679164388093443	0.3851896859717978	1.8903402065010557e-4	0.009579900569799304	LINC02185	long intergenic non-protein coding RNA 2185 [Source:HGNC Symbol;Acc:HGNC:53047]	101927311	lincRNA
ENSG00000155111	1139059.5685277598	-1.0492141360522569	0.3881359441900029	1.9106811135130694e-4	0.009627410821961979	CDK19	cyclin dependent kinase 19 [Source:HGNC Symbol;Acc:HGNC:19338]	23097	protein_coding
ENSG00000260030	264.5253249650295	1.3899132296308536	0.5069136130616152	1.9202052901826932e-4	0.00966179244110912	AC076968.1		NA	lincRNA
ENSG00000204442	43474.45252276818	-1.1465309805681285	0.42521600667406884	1.9348185487979544e-4	0.00968401009099952	FAM155A	family with sequence similarity 155 member A [Source:HGNC Symbol;Acc:HGNC:33877]	728215	protein_coding
ENSG00000147138	8353.701426065702	1.3666679922500746	0.4977739762156448	1.9620877005703064e-4	0.009723421840141766	GPR174	G protein-coupled receptor 174 [Source:HGNC Symbol;Acc:HGNC:30245]	84636	protein_coding
ENSG00000179869	900.6665446384411	1.613872985979411	0.5896965127107615	1.9602760442141557e-4	0.009723421840141766	ABCA13	ATP binding cassette subfamily A member 13 [Source:HGNC Symbol;Acc:HGNC:14638]	154664	protein_coding
ENSG00000257501	1149.565182460038	-1.6168447075615557	0.6065296132936657	1.9896536798398194e-4	0.009810134621420026	AC007424.1		643711	transcribed_processed_pseudogene
ENSG00000172794	1865.0430323139174	1.2694847879161297	0.45963202868119424	2.0107573083660358e-4	0.009840607757427487	RAB37	RAB37, member RAS oncogene family [Source:HGNC Symbol;Acc:HGNC:30268]	326624	protein_coding
ENSG00000130203	180437.22354705818	1.1050466049119445	0.3988451442983848	2.0753997464307268e-4	0.010087560674586238	APOE	apolipoprotein E [Source:HGNC Symbol;Acc:HGNC:613]	348	protein_coding
ENSG00000077943	198991.0667815963	1.1111935499035661	0.40849195751467454	2.1060090501053773e-4	0.010166880963589803	ITGA8	integrin subunit alpha 8 [Source:HGNC Symbol;Acc:HGNC:6144]	8516	protein_coding
ENSG00000148948	8277.447164505244	1.1661549271675813	0.4206275455496623	2.1065293660859147e-4	0.010166880963589803	LRRC4C	leucine rich repeat containing 4C [Source:HGNC Symbol;Acc:HGNC:29317]	57689	protein_coding
ENSG00000168412	1893.049275250352	-1.6032422904332173	0.6083210287086059	2.155409755025287e-4	0.010336432169709068	MTNR1A	melatonin receptor 1A [Source:HGNC Symbol;Acc:HGNC:7463]	4543	protein_coding
ENSG00000204099	4868.502690599329	-1.2351572461971765	0.4738324591898381	2.163678481704065e-4	0.010358095361996266	NEU4	neuraminidase 4 [Source:HGNC Symbol;Acc:HGNC:21328]	129807	protein_coding
ENSG00000186439	1335.8836184567333	3.4155604237189454	0.5642290341166585	2.1730605496607684e-4	0.010358095361996266	TRDN	triadin [Source:HGNC Symbol;Acc:HGNC:12261]	10345	protein_coding
ENSG00000271178	3848.5092945171773	1.4821869103572336	0.5493663868339229	2.1833923358871785e-4	0.010359530612249843	IGHV3OR16-13	immunoglobulin heavy variable 3/OR16-13 (non-functional) [Source:HGNC Symbol;Acc:HGNC:5637]	NA	IG_V_gene
ENSG00000172116	13421.386788813357	1.0850383143264892	0.40269559106286285	2.274017953722487e-4	0.010718444307565477	CD8B	CD8b molecule [Source:HGNC Symbol;Acc:HGNC:1707]	926	protein_coding
ENSG00000170961	10028.785137411911	1.2276822795015347	0.4582374076234572	2.322037736043367e-4	0.01088740498125183	HAS2	hyaluronan synthase 2 [Source:HGNC Symbol;Acc:HGNC:4819]	3037	protein_coding
ENSG00000223953	454.42971800667397	1.0950465602625745	0.40741406169428296	2.3261865357178033e-4	0.01089258158577283	C1QTNF5	C1q and TNF related 5 [Source:HGNC Symbol;Acc:HGNC:14344]	114902	protein_coding
ENSG00000259610	1413.873299998574	-1.7837162602166134	0.6879512137500172	2.3430176566826581e-4	0.010900059384632262	AC023034.2		NA	lincRNA
ENSG00000258171	2767.394006877238	-1.073262099584209	0.4135442530819343	2.3684414596373516e-4	0.010933031383035646	LINC02412	long intergenic non-protein coding RNA 2412 [Source:HGNC Symbol;Acc:HGNC:53341]	102724933	lincRNA
ENSG00000122121	1467.255785232195	1.1299731501514463	0.4222244428257322	2.385275987525354e-4	0.01099602674983238	XPNPEP2	X-prolyl aminopeptidase 2 [Source:HGNC Symbol;Acc:HGNC:12823]	7512	protein_coding
ENSG00000163631	21779.310617233823	-1.8318759894861372	0.7102437108012175	2.389750647751585e-4	0.01099602674983238	ALB	albumin [Source:HGNC Symbol;Acc:HGNC:399]	213	protein_coding
ENSG00000234174	1623.9653545793542	-1.0178189175983643	0.38925649542235596	2.454151410085021e-4	0.01119863095609587	AC016683.1		NA	antisense_RNA
ENSG00000113763	14946.881750154276	1.3264884253692668	0.660184679609866	2.5192273440380753e-4	0.011379464423353806	UNC5A	unc-5 netrin receptor A [Source:HGNC Symbol;Acc:HGNC:12567]	90249	protein_coding
ENSG00000125378	2397.509950981371	1.0508851218496638	0.3954384630498888	2.5471342587767535e-4	0.01146210416449539	BMP4	bone morphogenetic protein 4 [Source:HGNC Symbol;Acc:HGNC:1071]	652	protein_coding
ENSG00000236240	1998.7001932117773	-1.3373047014974784	0.38646939457315943	2.615774313071861e-4	0.011677120794802298	GPC5-IT1	GPC5 intronic transcript 1 [Source:HGNC Symbol;Acc:HGNC:41340]	NA	sense_intronic
ENSG00000186204	19404.501320949803	-1.3451938801280607	0.52619724946694	2.724605530597152e-4	0.012033674426804086	CYP4F12	cytochrome P450 family 4 subfamily F member 12 [Source:HGNC Symbol;Acc:HGNC:18857]	66002	protein_coding
ENSG00000162344	304.95924667378716	5.439404589066216	0.7598974098321707	2.7422862120936927e-4	0.01204726729799687	FGF19	fibroblast growth factor 19 [Source:HGNC Symbol;Acc:HGNC:3675]	9965	protein_coding
ENSG00000102468	1519.8605380302718	2.443098827929838	0.44979096282908854	2.7549090196899264e-4	0.012078047816103814	HTR2A	5-hydroxytryptamine receptor 2A [Source:HGNC Symbol;Acc:HGNC:5293]	3356	protein_coding
ENSG00000211710	443.31791190923053	1.8344647114482793	0.7073366079612416	2.8230350098731324e-4	0.0122863841214369	TRBV4-1	T-cell receptor beta variable 4-1 [Source:HGNC Symbol;Acc:HGNC:12215]	NA	TR_V_gene
ENSG00000214491	5309.87657400144	1.0655712584717665	0.40790835505526685	3.0186867943259526e-4	0.012862020142525412	SEC14L6	SEC14 like lipid binding 6 [Source:HGNC Symbol;Acc:HGNC:40047]	730005	protein_coding
ENSG00000145491	5072.156179014094	1.2518996620446863	0.485811582023543	3.055900560299904e-4	0.012929513377758002	ROPN1L	rhophilin associated tail protein 1 like [Source:HGNC Symbol;Acc:HGNC:24060]	83853	protein_coding
ENSG00000187715	1480.848743958669	1.157141054724269	0.44539699653579906	3.064773541394489e-4	0.012929513377758002	KBTBD12	kelch repeat and BTB domain containing 12 [Source:HGNC Symbol;Acc:HGNC:25731]	166348	protein_coding
ENSG00000234854	354.2799082369314	-2.9092046438672483	0.5551911409002331	3.1327479319985806e-4	0.013185183207911672	LINC00676	long intergenic non-protein coding RNA 676 [Source:HGNC Symbol;Acc:HGNC:44394]	101409253	antisense_RNA
ENSG00000110848	13772.672827641993	1.045649266742443	0.4051245067308486	3.160571319109934e-4	0.01328665557475416	CD69	CD69 molecule [Source:HGNC Symbol;Acc:HGNC:1694]	969	protein_coding
ENSG00000251039	3099.966536241581	3.065754031604963	0.677392689494178	3.170618517212669e-4	0.013297640967559584	IGKV2D-40	immunoglobulin kappa variable 2D-40 [Source:HGNC Symbol;Acc:HGNC:5804]	NA	IG_V_gene
ENSG00000211791	727.2693276568684	1.2771177116013952	0.49779267398631627	3.1824385463924464e-4	0.013331585362668591	TRAV13-2	T-cell receptor alpha variable 13-2 [Source:HGNC Symbol;Acc:HGNC:12109]	NA	TR_V_gene
ENSG00000115718	2157.8124402563312	2.7603936952322132	0.454180821521755	3.227529402707824e-4	0.013426147021147953	PROC	protein C, inactivator of coagulation factors Va and VIIIa [Source:HGNC Symbol;Acc:HGNC:9451]	5624	protein_coding
ENSG00000241294	5290.996223045558	1.4315527672604427	0.5547722961021307	3.287132589591937e-4	0.013579349698920504	IGKV2-24	immunoglobulin kappa variable 2-24 [Source:HGNC Symbol;Acc:HGNC:5781]	NA	IG_V_gene
ENSG00000211665	1301.9150657520472	1.7889880205795328	0.7034160702764758	3.291933626166417e-4	0.013583497748108832	IGLV3-16	immunoglobulin lambda variable 3-16 [Source:HGNC Symbol;Acc:HGNC:5901]	NA	IG_V_gene
ENSG00000211957	3112.6437822525745	1.4884809338761016	0.5800468163634366	3.308349056493075e-4	0.01360415948230342	IGHV3-35	immunoglobulin heavy variable 3-35 (non-functional) [Source:HGNC Symbol;Acc:HGNC:5598]	NA	IG_V_gene
ENSG00000156886	2348.9566442844334	1.0830719961832225	0.42104109698292247	3.361889509829526e-4	0.013689309335689317	ITGAD	integrin subunit alpha D [Source:HGNC Symbol;Acc:HGNC:6146]	3681	protein_coding
ENSG00000211799	883.6785212511655	1.4277598867104453	0.5636643878134631	3.344516603912854e-4	0.013689309335689317	TRAV19	T-cell receptor alpha variable 19 [Source:HGNC Symbol;Acc:HGNC:12115]	NA	TR_V_gene
ENSG00000105048	11766.148299137663	2.901197832070892	0.5564102978035372	3.350587460368867e-4	0.013689309335689317	TNNT1	troponin T1, slow skeletal type [Source:HGNC Symbol;Acc:HGNC:11948]	7138	protein_coding
ENSG00000188817	3034.7852967881645	1.7547805916036787	0.6932111719727461	3.3808155527524885e-4	0.013744167772695487	SNTN	sentan, cilia apical structure protein [Source:HGNC Symbol;Acc:HGNC:33706]	132203	protein_coding
ENSG00000233093	1060.18942297966	1.1563068820912206	0.4542588450253917	3.414549038324852e-4	0.013849829007491108	LINC00892	long intergenic non-protein coding RNA 892 [Source:HGNC Symbol;Acc:HGNC:48578]	100128420	processed_transcript
ENSG00000253755	32757.26415546215	1.4917049385148269	0.591774759824455	3.49683534089556e-4	0.014088066547909013	IGHGP	immunoglobulin heavy constant gamma P (non-functional) [Source:HGNC Symbol;Acc:HGNC:5529]	NA	IG_C_pseudogene
ENSG00000177791	2628.7862533472594	2.1125682756391475	0.2496696346639471	3.5233343866016746e-4	0.014146721400749147	MYOZ1	myozenin 1 [Source:HGNC Symbol;Acc:HGNC:13752]	58529	protein_coding
ENSG00000211934	608.5876286783619	2.017024115259098	0.808871862279553	3.532501328210356e-4	0.014164744648471977	IGHV1-2	immunoglobulin heavy variable 1-2 [Source:HGNC Symbol;Acc:HGNC:5550]	NA	IG_V_gene
ENSG00000253742	735.4847709269769	1.9807318734671187	0.7909746378572348	3.545310642594807e-4	0.014187191078168817	IGHV3-60	immunoglobulin heavy variable 3-60 (pseudogene) [Source:HGNC Symbol;Acc:HGNC:5614]	NA	IG_V_pseudogene
ENSG00000187621	1183.6386529624663	1.8948000328984493	0.755328548055201	3.554448729187754e-4	0.014207866289015854	TCL6	T-cell leukemia/lymphoma 6 (non-protein coding) [Source:HGNC Symbol;Acc:HGNC:13463]	27004	processed_transcript
ENSG00000172995	2817.964491784849	1.4403131357213208	0.5721239312365696	3.6008031456419e-4	0.014313192503926552	ARPP21	cAMP regulated phosphoprotein 21 [Source:HGNC Symbol;Acc:HGNC:16968]	10777	protein_coding
ENSG00000138347	613.9124949284026	3.604206964178714	0.44995034506636084	3.621655374676528e-4	0.014363314965007477	MYPN	myopalladin [Source:HGNC Symbol;Acc:HGNC:23246]	84665	protein_coding
ENSG00000138379	3114.415068908313	-1.2313904649817242	0.5070971741654563	3.8071102206282243e-4	0.014870262989144376	MSTN	myostatin [Source:HGNC Symbol;Acc:HGNC:4223]	2660	protein_coding
ENSG00000244482	333.2840080205686	1.2464277885436628	0.5002557106350907	3.811608989810033e-4	0.014870262989144376	LILRA6	leukocyte immunoglobulin like receptor A6 [Source:HGNC Symbol;Acc:HGNC:15495]	79168	protein_coding
ENSG00000082293	748.1532981237223	1.650243388150457	0.6671911503436183	3.8250201566681046e-4	0.014892767963077912	COL19A1	collagen type XIX alpha 1 chain [Source:HGNC Symbol;Acc:HGNC:2196]	1310	protein_coding
ENSG00000158485	350.3369855021081	1.5565456750007733	0.6305299646210856	3.871257925065523e-4	0.01502106857583721	CD1B	CD1b molecule [Source:HGNC Symbol;Acc:HGNC:1635]	910	protein_coding
ENSG00000125462	1152.6495498900501	-1.0810722193740607	0.4468360502749455	3.936579154303232e-4	0.015224985864345742	C1orf61	chromosome 1 open reading frame 61 [Source:HGNC Symbol;Acc:HGNC:30780]	10485	protein_coding
ENSG00000132854	4944.254940441911	1.085817509103792	0.43595834745339573	4.0550777049665735e-4	0.015615759407446627	KANK4	KN motif and ankyrin repeat domains 4 [Source:HGNC Symbol;Acc:HGNC:27263]	163782	protein_coding
ENSG00000128815	18504.676606190915	1.0444983265135706	0.4120178938320742	4.06584631503408e-4	0.015640392679606905	WDFY4	WDFY family member 4 [Source:HGNC Symbol;Acc:HGNC:29323]	57705	protein_coding
ENSG00000211792	565.1141709409321	1.6142976284444586	0.6584813185191761	4.073641235165745e-4	0.015653546207095005	TRAV14DV4	T-cell receptor alpha variable 14/delta variable 4 [Source:HGNC Symbol;Acc:HGNC:12110]	NA	TR_V_gene
ENSG00000270864	1023.8721849416766	1.5567118401233624	0.6375988734044352	4.2269839868666777e-4	0.015978124212872244	IGHV3OR16-6	immunoglobulin heavy variable 3/OR16-6 (pseudogene) [Source:HGNC Symbol;Acc:HGNC:5641]	NA	IG_V_pseudogene
ENSG00000254319	4687.8541006817895	1.3631627063787544	0.5555354485482635	4.229569148732359e-4	0.015978124212872244	AC246817.2		101927815	lincRNA
ENSG00000240505	3093.943066295884	1.0646940182596252	0.4340568786823543	4.3189420080566327e-4	0.016281364629950057	TNFRSF13B	TNF receptor superfamily member 13B [Source:HGNC Symbol;Acc:HGNC:18153]	23495	protein_coding
ENSG00000171864	1065.083033921799	1.5820438000127643	0.6504914145892766	4.324593804654216e-4	0.016285509827526797	PRND	prion like protein doppel [Source:HGNC Symbol;Acc:HGNC:15748]	23627	protein_coding
ENSG00000150873	4663.150396825634	1.0901570642669223	0.4408236217739029	4.423574060792896e-4	0.016571032672760822	C2orf50	chromosome 2 open reading frame 50 [Source:HGNC Symbol;Acc:HGNC:26324]	130813	protein_coding
ENSG00000100095	3551.0415973572153	2.209195127650012	0.41861169667237763	4.468478919620858e-4	0.016669429963444858	SEZ6L	seizure related 6 homolog like [Source:HGNC Symbol;Acc:HGNC:10763]	23544	protein_coding
ENSG00000211801	764.0200265231764	1.4586894175412428	0.6046423330043497	4.488327912104848e-4	0.016691261024485544	TRAV21	T-cell receptor alpha variable 21 [Source:HGNC Symbol;Acc:HGNC:12118]	NA	TR_V_gene
ENSG00000198829	3001.645587484683	1.9905362299918896	0.38460921710142826	4.6415859175180413e-4	0.01702469088404112	SUCNR1	succinate receptor 1 [Source:HGNC Symbol;Acc:HGNC:4542]	56670	protein_coding
ENSG00000143185	396.57262001858226	1.4081812019674278	0.5875338323797772	4.644611684926383e-4	0.01702469088404112	XCL2	X-C motif chemokine ligand 2 [Source:HGNC Symbol;Acc:HGNC:10646]	6846	protein_coding
ENSG00000260788	1660.6791537136548	-1.3674033616233676	0.5860689987850191	4.662068537822507e-4	0.017071187506714453	AC009063.2		NA	antisense_RNA
ENSG00000157856	836.1817802835443	1.7023367884029275	0.3984124258194316	5.098629570601645e-4	0.018167676582497398	DRC1	dynein regulatory complex subunit 1 [Source:HGNC Symbol;Acc:HGNC:24245]	92749	protein_coding
ENSG00000211803	332.58554620008647	1.8323435291276766	0.7819097827225815	5.162424403907905e-4	0.018285716143545083	TRAV23DV6	T-cell receptor alpha variable 23/delta variable 6 [Source:HGNC Symbol;Acc:HGNC:12120]	NA	TR_V_gene
ENSG00000233695	77222.20922506874	-1.0313724418183607	0.4473330211752675	5.171329178922629e-4	0.018299139601973987	GAS6-AS1	GAS6 antisense RNA 1 [Source:HGNC Symbol;Acc:HGNC:39826]	NA	antisense_RNA
ENSG00000010610	5738.974104657134	1.0345098954333545	0.43779943241283015	5.221577442526226e-4	0.018440467226690595	CD4	CD4 molecule [Source:HGNC Symbol;Acc:HGNC:1678]	920	protein_coding
ENSG00000133665	873.7720217419968	2.6706648965894875	0.6591613024587851	5.250658820514957e-4	0.018489612392232617	DYDC2	DPY30 domain containing 2 [Source:HGNC Symbol;Acc:HGNC:23468]	84332	protein_coding
ENSG00000197409	16202.961038388801	-1.0108073556303048	0.43928575815120596	5.250998236340556e-4	0.018489612392232617	HIST1H3D	histone cluster 1 H3 family member d [Source:HGNC Symbol;Acc:HGNC:4767]	NA	protein_coding
ENSG00000171724	768.2689690017853	3.130474203341123	0.6572933016815792	5.299436069358932e-4	0.01860523310905945	VAT1L	vesicle amine transport 1 like [Source:HGNC Symbol;Acc:HGNC:29315]	57687	protein_coding
ENSG00000170323	1828.9991307857124	2.428698911403348	0.3884099141726957	5.289256099641935e-4	0.01860523310905945	FABP4	fatty acid binding protein 4 [Source:HGNC Symbol;Acc:HGNC:3559]	2167	protein_coding
ENSG00000211659	23068.092834023635	1.7001201387651017	0.7157489947487663	5.410183046092023e-4	0.018882858387701672	IGLV3-25	immunoglobulin lambda variable 3-25 [Source:HGNC Symbol;Acc:HGNC:5908]	NA	IG_V_gene
ENSG00000225180	1886.3988099516243	-1.6486662192715333	0.41240727343246025	5.428935045487734e-4	0.018911407132650798	AATK-AS1	AATK antisense RNA 1 [Source:HGNC Symbol;Acc:HGNC:40053]	388428	protein_coding
ENSG00000238098	4670.594312517633	-1.0082475590355873	0.44236566106965397	5.527456270164311e-4	0.019179897969459576	ABCA17P	ATP binding cassette subfamily A member 17, pseudogene [Source:HGNC Symbol;Acc:HGNC:32972]	650655	transcribed_unitary_pseudogene
ENSG00000237513	314.06718760109254	1.5182315572661718	0.6575144274352509	5.634970522762394e-4	0.019452645651056196	AC007384.1		NA	lincRNA
ENSG00000253105	1436.1900151006716	1.0056909524563526	0.4321658309888265	5.67459038912013e-4	0.019501294060592953	AP003548.1		102724804	lincRNA
ENSG00000198466	3633.760874231662	-1.2240616872439305	0.17759255959103684	5.688998810824143e-4	0.019532047260770992	ZNF587	zinc finger protein 587 [Source:HGNC Symbol;Acc:HGNC:30955]	84914	protein_coding
ENSG00000213901	9502.729330739328	-1.0103647649058178	0.4466777760816063	5.733805936633588e-4	0.019648171205274578	SLC23A3	solute carrier family 23 member 3 [Source:HGNC Symbol;Acc:HGNC:20601]	151295	protein_coding
ENSG00000133063	16273.313484417766	1.171987422529251	0.4969520804081964	5.868045349650253e-4	0.01989851397002254	CHIT1	chitinase 1 [Source:HGNC Symbol;Acc:HGNC:1936]	1118	protein_coding
ENSG00000166922	14135.395580310875	2.1293746084632743	0.28086869843225015	5.931052758013172e-4	0.020074116595829822	SCG5	secretogranin V [Source:HGNC Symbol;Acc:HGNC:10816]	6447	protein_coding
ENSG00000149294	20489.61486891038	1.0920227165413814	0.47275835874244354	6.042304452269281e-4	0.020335225002815947	NCAM1	neural cell adhesion molecule 1 [Source:HGNC Symbol;Acc:HGNC:7656]	4684	protein_coding
ENSG00000168530	349.4102048467113	4.522776366945988	1.9965271435508638	6.054400681409715e-4	0.02033766989459461	MYL1	myosin light chain 1 [Source:HGNC Symbol;Acc:HGNC:7582]	4632	protein_coding
ENSG00000171595	613.3288804195378	1.0783146260278236	0.4704440209116786	6.134015414326633e-4	0.020566485608953636	DNAI2	dynein axonemal intermediate chain 2 [Source:HGNC Symbol;Acc:HGNC:18744]	64446	protein_coding
ENSG00000205929	1288.9520765264444	1.0992736252807493	0.4794142459099633	6.14705311016101e-4	0.020590668469123854	C21orf62	chromosome 21 open reading frame 62 [Source:HGNC Symbol;Acc:HGNC:1305]	56245	protein_coding
ENSG00000145808	2546.8200296686327	1.4976131976197202	0.6624032331786028	6.548225220679819e-4	0.021551311616358836	ADAMTS19	ADAM metallopeptidase with thrombospondin type 1 motif 19 [Source:HGNC Symbol;Acc:HGNC:17111]	171019	protein_coding
ENSG00000007908	114835.09405772529	1.3982639873904645	0.6130522302156673	6.804469255673998e-4	0.022150126262214492	SELE	selectin E [Source:HGNC Symbol;Acc:HGNC:10718]	6401	protein_coding
ENSG00000211972	3546.584532269837	1.4779647304025656	0.6639263173742261	6.911100933044807e-4	0.022354849537041407	IGHV3-66	immunoglobulin heavy variable 3-66 [Source:HGNC Symbol;Acc:HGNC:5619]	NA	IG_V_gene
ENSG00000143632	15087.95599521636	2.8883514367999754	0.3179519144852367	7.002642322540914e-4	0.022610065802247403	ACTA1	actin, alpha 1, skeletal muscle [Source:HGNC Symbol;Acc:HGNC:129]	58	protein_coding
ENSG00000189431	9965.66273955243	1.2645093445377504	0.5658837766978481	7.027946805471566e-4	0.022650882609526597	RASSF10	Ras association domain family member 10 [Source:HGNC Symbol;Acc:HGNC:33984]	644943	protein_coding
ENSG00000157119	461.1649147344942	4.060647632319426	0.6308087218063605	7.181451677209454e-4	0.02300057598497477	KLHL40	kelch like family member 40 [Source:HGNC Symbol;Acc:HGNC:30372]	131377	protein_coding
ENSG00000177822	2447.54043610242	1.1324317814143552	0.5124004894095765	7.327295001943842e-4	0.023342295520439975	AC098864.1		NA	antisense_RNA
ENSG00000188060	8567.141670843814	1.1228658948658574	0.2763873052228214	7.602337151367543e-4	0.023899262881386104	RAB42	RAB42, member RAS oncogene family [Source:HGNC Symbol;Acc:HGNC:28702]	115273	protein_coding
ENSG00000211956	419.34895987197933	1.3765400266803216	0.6328295902897292	7.697086016827712e-4	0.024154671250176438	IGHV4-34	immunoglobulin heavy variable 4-34 [Source:HGNC Symbol;Acc:HGNC:5650]	NA	IG_V_gene
ENSG00000226926	462.57935562511716	-1.1189354269960068	0.529863279976774	7.792447994928531e-4	0.024253414263144382	PDZPH1P	PDZ and pleckstrin homology domains 1, pseudogene [Source:HGNC Symbol;Acc:HGNC:51488]	NA	transcribed_unitary_pseudogene
ENSG00000267535	553.2876823322156	-1.6959616969949407	0.823656638066611	0.00078180634868148355	0.02427875184381951	LINC00868	long intergenic non-protein coding RNA 868 [Source:HGNC Symbol;Acc:HGNC:27562]	283994	lincRNA
ENSG00000109625	281.74486099658355	1.2105874010663227	0.558159547758048	7.941908958943685e-4	0.02455676689768456	CPZ	carboxypeptidase Z [Source:HGNC Symbol;Acc:HGNC:2333]	8532	protein_coding
ENSG00000197106	3445.977525637367	1.7299948937255645	0.37656646828086326	7.972649557959748e-4	0.02462713855666567	SLC6A17	solute carrier family 6 member 17 [Source:HGNC Symbol;Acc:HGNC:31399]	388662	protein_coding
ENSG00000182870	1165.1252868462345	2.2690113305652018	0.42043096612265485	7.978435663780716e-4	0.02462713855666567	GALNT9	polypeptide N-acetylgalactosaminyltransferase 9 [Source:HGNC Symbol;Acc:HGNC:4131]	50614	protein_coding
ENSG00000124721	203815.4377526506	-1.2818296828793658	0.6170961738572085	8.024670167122384e-4	0.02470590148268531	DNAH8	dynein axonemal heavy chain 8 [Source:HGNC Symbol;Acc:HGNC:2952]	1769	protein_coding
ENSG00000170835	8083.966887965252	2.807447090569134	0.3538862072830521	8.126771497188288e-4	0.024955815477417254	CEL	carboxyl ester lipase [Source:HGNC Symbol;Acc:HGNC:1848]	1056	protein_coding
ENSG00000211815	332.2093682519415	2.068757056664586	0.9815322770012737	8.232469891109676e-4	0.02521546321527814	TRAV36DV7	T-cell receptor alpha variable 36/delta variable 7 [Source:HGNC Symbol;Acc:HGNC:12135]	NA	TR_V_gene
ENSG00000270522	1361.4512857144039	-1.1045578832420495	0.5318874275876921	8.293568345209196e-4	0.025315905081045986	AL162713.1		NA	lincRNA
ENSG00000108700	2545.818812040847	1.2339261384750235	0.5673620723589826	8.358594010178834e-4	0.025406006857616636	CCL8	C-C motif chemokine ligand 8 [Source:HGNC Symbol;Acc:HGNC:10635]	6355	protein_coding
ENSG00000159251	12163.515876213907	1.4846412964631692	0.6794837213100686	8.393190015195892e-4	0.02547304129975327	ACTC1	actin, alpha, cardiac muscle 1 [Source:HGNC Symbol;Acc:HGNC:143]	70	protein_coding
ENSG00000173627	582.0448626344083	2.1931187964198653	1.0566325429555685	8.679601340198399e-4	0.02614429274593397	APOBEC4	apolipoprotein B mRNA editing enzyme catalytic polypeptide like 4 [Source:HGNC Symbol;Acc:HGNC:32152]	403314	protein_coding
ENSG00000187905	590.4961283471512	1.3726642366017232	0.6470398300657582	8.741851264509017e-4	0.02623655444528608	LRRC74B	leucine rich repeat containing 74B [Source:HGNC Symbol;Acc:HGNC:34301]	400891	protein_coding
ENSG00000114200	7533.570778059572	1.0520204760505096	0.49080997231418877	8.790622689171071e-4	0.026360815314760692	BCHE	butyrylcholinesterase [Source:HGNC Symbol;Acc:HGNC:983]	590	protein_coding
ENSG00000259158	3414.47457383499	-1.1703587767625512	0.5747421486701098	8.920610293818618e-4	0.02663896771797672	ADAM20P1	ADAM metallopeptidase domain 20 pseudogene 1 [Source:HGNC Symbol;Acc:HGNC:20102]	317760	transcribed_unprocessed_pseudogene
ENSG00000113302	1143.0225866192727	1.3485356793232206	0.6410428909437075	9.119076846023179e-4	0.027006206470735036	IL12B	interleukin 12B [Source:HGNC Symbol;Acc:HGNC:5970]	3593	protein_coding
ENSG00000211809	264.768662906682	1.9235225000126006	0.9377660938424635	9.270359200293504e-4	0.027289402247418496	TRAV27	T-cell receptor alpha variable 27 [Source:HGNC Symbol;Acc:HGNC:12125]	NA	TR_V_gene
ENSG00000115593	373.07969859656555	4.855491952793857	1.2990482732973176	9.285999624019216e-4	0.027297176380385164	SMYD1	SET and MYND domain containing 1 [Source:HGNC Symbol;Acc:HGNC:20986]	150572	protein_coding
ENSG00000164694	11676.629024755715	1.0060319771629989	0.4838107459106296	9.768674380165588e-4	0.02836642256091103	FNDC1	fibronectin type III domain containing 1 [Source:HGNC Symbol;Acc:HGNC:21184]	84624	protein_coding
ENSG00000267465	1004.8375432046831	-1.4562096190807714	0.7485579817291993	0.0010049687022414954	0.02898453864674682	AC011525.2		NA	lincRNA
ENSG00000007350	380.838244135926	1.061208024816437	0.5176755145390445	0.0010306533093824499	0.029393582293260136	TKTL1	transketolase like 1 [Source:HGNC Symbol;Acc:HGNC:11835]	8277	protein_coding
ENSG00000211935	3546.919877432585	1.382096500456712	0.67996959220615	0.001033180632706442	0.029404961921299096	IGHV1-3	immunoglobulin heavy variable 1-3 [Source:HGNC Symbol;Acc:HGNC:5552]	NA	IG_V_gene
ENSG00000151468	69287.8440691025	1.308530945745499	0.2635444460430761	0.0010479358320766552	0.029659734487770838	CCDC3	coiled-coil domain containing 3 [Source:HGNC Symbol;Acc:HGNC:23813]	83643	protein_coding
ENSG00000211970	4818.597435691759	1.4139377025144615	0.6966928213613974	0.0010667665753168207	0.030044917605109314	IGHV4-61	immunoglobulin heavy variable 4-61 [Source:HGNC Symbol;Acc:HGNC:5655]	NA	IG_V_gene
ENSG00000156925	6770.112064844759	-1.3619970524172202	0.718616600378645	0.0011106962226975217	0.030826343961989012	ZIC3	Zic family member 3 [Source:HGNC Symbol;Acc:HGNC:12874]	7547	protein_coding
ENSG00000235621	663.0990715347723	1.078002164383106	0.5376530222589484	0.0011210964651282116	0.030970830918889396	LINC00494	long intergenic non-protein coding RNA 494 [Source:HGNC Symbol;Acc:HGNC:27657]	284749	lincRNA
ENSG00000213088	626.3569247266022	1.247296449008853	0.627137609141461	0.00114728264157772	0.031379232800032825	ACKR1	atypical chemokine receptor 1 (Duffy blood group) [Source:HGNC Symbol;Acc:HGNC:4035]	2532	protein_coding
ENSG00000187862	770.797201619659	1.257114550015736	0.64607166666539	0.0012065508976384785	0.03240567444670914	TTC24	tetratricopeptide repeat domain 24 [Source:HGNC Symbol;Acc:HGNC:32348]	164118	protein_coding
ENSG00000172005	4968.009850583451	1.0911387318552734	0.5583450094407205	0.0012334569824865257	0.03295513334462693	MAL	mal, T-cell differentiation protein [Source:HGNC Symbol;Acc:HGNC:6817]	4118	protein_coding
ENSG00000259786	296.3880402934026	1.6811710624611007	0.8824707700719776	0.0012416580478400486	0.03310008693105644	LINC02109	long intergenic non-protein coding RNA 2109 [Source:HGNC Symbol;Acc:HGNC:52964]	NA	lincRNA
ENSG00000124882	830.8489141876689	1.060105209393561	0.5458990457141001	0.001257005336745653	0.033335334263955324	EREG	epiregulin [Source:HGNC Symbol;Acc:HGNC:3443]	2069	protein_coding
ENSG00000170558	6236.243441906885	1.056779112319714	0.5248254192583328	0.0012582654495927074	0.03334403441420675	CDH2	cadherin 2 [Source:HGNC Symbol;Acc:HGNC:1759]	1000	protein_coding
ENSG00000211637	6904.837444059785	1.36860739328061	0.7081913781430335	0.0013115698446788874	0.03415567472820004	IGLV4-69	immunoglobulin lambda variable 4-69 [Source:HGNC Symbol;Acc:HGNC:5921]	NA	IG_V_gene
ENSG00000211899	80506.45080830801	2.140674267834708	0.539468977135563	0.001339463140420029	0.034673873985909216	IGHM	immunoglobulin heavy constant mu [Source:HGNC Symbol;Acc:HGNC:5541]	NA	IG_C_gene
ENSG00000164764	9310.546612912647	1.073863427321387	0.5590470770846944	0.0013765380815070022	0.03527625348561103	SBSPON	somatomedin B and thrombospondin type 1 domain containing [Source:HGNC Symbol;Acc:HGNC:30362]	157869	protein_coding
ENSG00000211655	4051.7142489630046	1.1771066279184976	0.624909223017778	0.0013821538748676184	0.0353948137962699	IGLV1-36	immunoglobulin lambda variable 1-36 [Source:HGNC Symbol;Acc:HGNC:5876]	NA	IG_V_gene
ENSG00000183117	3464.1864770255697	1.0022283536507213	0.5353345370938397	0.001480544279039501	0.03711735920296997	CSMD1	CUB and Sushi multiple domains 1 [Source:HGNC Symbol;Acc:HGNC:14026]	64478	protein_coding
ENSG00000185681	2279.264090389222	1.199810985741239	0.649170116480812	0.001534687672995737	0.03799546816707439	MORN5	MORN repeat containing 5 [Source:HGNC Symbol;Acc:HGNC:17841]	254956	protein_coding
ENSG00000132744	10331.271744838445	4.321831469320908	0.6995076188544603	0.0015830132684490467	0.038683264807899354	ACY3	aminoacylase 3 [Source:HGNC Symbol;Acc:HGNC:24104]	91703	protein_coding
ENSG00000254521	1482.4229328151528	1.1189227048081811	0.618632611161577	0.0015977880482772133	0.038991041901171426	SIGLEC12	sialic acid binding Ig like lectin 12 (gene/pseudogene) [Source:HGNC Symbol;Acc:HGNC:15482]	89858	protein_coding
ENSG00000165973	9921.978787064572	1.0918364561981646	0.6040538029364453	0.0016342724153908276	0.0395843572515957	NELL1	neural EGFL like 1 [Source:HGNC Symbol;Acc:HGNC:7750]	4745	protein_coding
ENSG00000105894	385998.4659131642	1.2802848335243757	0.5270580823375669	0.0016969658634583273	0.04044567206210637	PTN	pleiotrophin [Source:HGNC Symbol;Acc:HGNC:9630]	5764	protein_coding
ENSG00000175121	5047.225766582356	-3.053345153975531	0.700629274889697	0.0017147940037932601	0.04076196377787633	WFDC5	WAP four-disulfide core domain 5 [Source:HGNC Symbol;Acc:HGNC:20477]	149708	protein_coding
ENSG00000164185	497.593978076721	1.155921127010973	0.6655599258151472	0.0017174691896570395	0.04079844638776931	ZNF474	zinc finger protein 474 [Source:HGNC Symbol;Acc:HGNC:23245]	133923	protein_coding
ENSG00000034971	12232.07047919646	1.0203763640954726	0.5580441170360829	0.0017325740923530592	0.04102107091590383	MYOC	myocilin [Source:HGNC Symbol;Acc:HGNC:7610]	4653	protein_coding
ENSG00000165092	344441.4649591138	1.1814685465615737	0.533283650678302	0.0017370020924505295	0.04104441866408038	ALDH1A1	aldehyde dehydrogenase 1 family member A1 [Source:HGNC Symbol;Acc:HGNC:402]	216	protein_coding
ENSG00000171243	6025.6804596416405	1.0844802519697052	0.6110554627220263	0.0017360544122631252	0.04104441866408038	SOSTDC1	sclerostin domain containing 1 [Source:HGNC Symbol;Acc:HGNC:21748]	25928	protein_coding
ENSG00000198077	659.6683003091135	-1.4093495267916718	0.8894331629722972	0.0017581477596186736	0.04121738931871432	CYP2A7	cytochrome P450 family 2 subfamily A member 7 [Source:HGNC Symbol;Acc:HGNC:2611]	1549	protein_coding
ENSG00000253120	3433.5987005665406	1.2095348511382922	0.6819734819387484	0.0017822226869859533	0.041509776449819326	IGLV2-34	immunoglobulin lambda variable 2-34 (pseudogene) [Source:HGNC Symbol;Acc:HGNC:5893]	NA	IG_V_pseudogene
ENSG00000152611	2876.5623624413347	1.415674050223886	0.8337553750660592	0.0017923624284011406	0.041637510309123896	CAPSL	calcyphosine like [Source:HGNC Symbol;Acc:HGNC:28375]	133690	protein_coding
ENSG00000129654	8292.806264837196	1.3976147131704273	0.8177230538892767	0.0018847582809279762	0.04311203804360508	FOXJ1	forkhead box J1 [Source:HGNC Symbol;Acc:HGNC:3816]	2302	protein_coding
ENSG00000211787	1267.842905424571	1.0067660366434334	0.5998696579339025	0.0019433742321601285	0.04394703739287521	TRAV8-3	T-cell receptor alpha variable 8-3 [Source:HGNC Symbol;Acc:HGNC:12148]	NA	TR_V_gene
ENSG00000182333	651.622408116565	7.123130631603578	1.569936136710883	0.001980764901243976	0.04461141521324065	LIPF	lipase F, gastric type [Source:HGNC Symbol;Acc:HGNC:6622]	8513	protein_coding
ENSG00000241566	1559.1670754659044	1.1876844989836535	0.7288661920368198	0.0020194721239967864	0.045295683533532936	IGKV2D-24	immunoglobulin kappa variable 2D-24 (non-functional) [Source:HGNC Symbol;Acc:HGNC:5797]	NA	IG_V_gene
ENSG00000211890	810.0558957981041	1.4884584672053638	0.9106973453794075	0.0020343235708279264	0.04544483067395678	IGHA2	immunoglobulin heavy constant alpha 2 (A2m marker) [Source:HGNC Symbol;Acc:HGNC:5479]	NA	IG_C_gene
ENSG00000119913	521.8034708398288	-3.025936830822095	0.8191189229639676	0.002073797658893616	0.04585683128150481	TECTB	tectorin beta [Source:HGNC Symbol;Acc:HGNC:11721]	6975	protein_coding
ENSG00000211802	386.3460862666994	1.3278173211145707	0.8293252520216873	0.0021357863615426667	0.04656170449981042	TRAV22	T-cell receptor alpha variable 22 [Source:HGNC Symbol;Acc:HGNC:12119]	NA	TR_V_gene
ENSG00000169118	841.2128243013492	-4.276395440640767	0.3715525995169911	0.0021396341801777656	0.04661718197068183	CSNK1G1	casein kinase 1 gamma 1 [Source:HGNC Symbol;Acc:HGNC:2454]	53944	protein_coding
ENSG00000109063	24298.680166229013	1.9208689925416134	0.4211296277825957	0.0023064487132281072	0.048775304044074326	MYH3	myosin heavy chain 3 [Source:HGNC Symbol;Acc:HGNC:7573]	4621	protein_coding

## Sheet: GO_BP_PRAD_MHC_II
Term	Overlap	P-value	Adjusted P-value	Old P-value	Old Adjusted P-value	Odds Ratio	Combined Score	Genes
Regulation Of T Cell Activation (GO:0050863)	23/62	2.3813590599179947E-21	4.8889301500116435E-18	0	0	23.90673076923077	1135.2497341618237	HLA-DRB5;SIRPG;CRTAM;LAPTM5;TNFRSF1B;LAX1;CD2;CD4;FCHO1;GPNMB;SIT1;TBX21;PRKCQ;HLA-DOA;TIGIT;HLA-DOB;JAK3;HLA-DQA2;HLA-DQB2;HLA-DQA1;HLA-DRB1;CCR2;HLA-DPA1
Antigen Receptor-Mediated Signaling Pathway (GO:0050851)	26/134	4.1214292081344274E-16	4.2306470821499896E-13	0	0	9.78558117866294	346.6557935229348	IGHM;ITK;CD3G;SLA2;CD3E;CD3D;CD79B;IGHG4;CD79A;FCHO1;TRBC2;CD19;PLCG2;NCKAP1L;IGHA2;HLA-DPA1;THEMIS;LAX1;ZAP70;CD8B;CD8A;BTK;CD247;MS4A1;SKAP1;HLA-DRB1
Positive Regulation Of Leukocyte Cell-Cell Adhesion (GO:1903039)	15/44	9.743344473649948E-14	5.745381101764709E-11	0	0	20.634539287733183	618.2026849645176	HLA-DRB5;ITGB2;SIRPG;FCHO1;HAS2;PRKCQ;HLA-DOA;HLA-DOB;HLA-DQA2;HLA-DQA1;HLA-DQB2;HLA-DRB1;SKAP1;CCR2;HLA-DPA1
Immunoglobulin Mediated Immune Response (GO:0016064)	13/30	1.1194118074553744E-13	5.745381101764709E-11	0	0	30.400960384153663	906.5810455643285	HLA-DRB5;CD19;IL2RB;IL21R;FCER1A;CD27;HLA-DOA;HLA-DOB;HLA-DQA2;HLA-DQA1;HLA-DQB2;HLA-DRB1;HLA-DPA1
Positive Regulation Of T Cell Activation (GO:0050870)	21/107	2.2796125306509265E-13	9.360089050852704E-11	0	0	9.83380777767056	286.25821799565716	HLA-DRB5;VCAM1;SIRPG;LILRB2;CD3E;ZAP70;CD40LG;FCHO1;CD6;IL12B;PRKCQ;NCKAP1L;CCL19;HLA-DOA;HLA-DOB;HLA-DQA2;HLA-DQA1;HLA-DRB1;HLA-DQB2;CCR2;HLA-DPA1
T Cell Activation (GO:0042110)	20/111	4.545077169101637E-12	1.5551739046942768E-9	0	0	8.830341501148954	230.62182067371572	ITK;CRTAM;CD3G;SLA2;CD1C;CD3E;LY9;CD3D;CD2;ZAP70;CD4;CD8B;CD8A;IRF4;TRBC2;TREML2;SLAMF7;SLAMF6;CCL19;CD247
Positive Regulation Of Lymphocyte Activation (GO:0051251)	14/47	5.406400333507566E-12	1.5856199835272903E-9	0	0	16.88641011340398	438.091527356617	HLA-DRB5;SIRPG;FCHO1;IL12B;NCKAP1L;PRKCQ;HLA-DOA;HLA-DOB;HLA-DQA2;HLA-DQA1;HLA-DQB2;HLA-DRB1;CCR2;HLA-DPA1
MHC Class II Protein Complex Assembly (GO:0002399)	8/14	3.982149221147041E-10	9.083724834460972E-8	0	0	52.5010101010101	1136.3333983375715	HLA-DRB5;HLA-DOA;HLA-DOB;HLA-DQA2;HLA-DQA1;HLA-DQB2;HLA-DRB1;HLA-DPA1
Peptide Antigen Assembly With MHC Class II Protein Complex (GO:0002503)	8/14	3.982149221147041E-10	9.083724834460972E-8	0	0	52.5010101010101	1136.3333983375715	HLA-DRB5;HLA-DOA;HLA-DOB;HLA-DQA2;HLA-DQA1;HLA-DQB2;HLA-DRB1;HLA-DPA1
Cellular Defense Response (GO:0006968)	12/48	1.7196129225898314E-9	3.345401971434312E-7	0	0	13.211812627291243	266.6297919367274	SPN;ITK;FCMR;NCF1;GNLY;TRAT1;PRF1;LSP1;LILRB2;CD300C;CCR5;CCR2
T Cell Receptor Signaling Pathway (GO:0050852)	16/95	1.7924706130432262E-9	3.345401971434312E-7	0	0	8.07548150651106	162.6375402069262	ITK;THEMIS;CD3G;CD3E;CD3D;ZAP70;CD8B;FCHO1;CD8A;TRBC2;BTK;PLCG2;CD247;SKAP1;HLA-DRB1;HLA-DPA1
Peptide Antigen Assembly With MHC Protein Complex (GO:0002501)	8/18	5.309472364070449E-9	9.08362230286386E-7	0	0	31.494141414141414	600.0822330852503	HLA-DRB5;HLA-DOA;HLA-DOB;HLA-DQA2;HLA-DQA1;HLA-DQB2;HLA-DRB1;HLA-DPA1
Regulation Of T Cell Proliferation (GO:0042129)	14/77	6.6624355151234865E-9	1.0521523163498861E-6	0	0	8.831629175187457	166.27114593708905	PLA2G2D;VCAM1;LILRB2;CD3E;TNFRSF1B;SPN;CD40LG;GPNMB;CD6;IL12B;NCKAP1L;CCL19;HLA-DRB1;HLA-DPA1
Immunoglobulin Production Involved In Immunoglobulin-Mediated Immune Response (GO:0002381)	8/19	8.969636253907083E-9	1.3153330878050885E-6	0	0	28.629568411386593	530.4893179291125	HLA-DRB5;HLA-DOA;HLA-DOB;HLA-DQA2;HLA-DQA1;HLA-DQB2;HLA-DRB1;HLA-DPA1
B Cell Receptor Signaling Pathway (GO:0050853)	11/46	1.3748069932677984E-8	1.7165646356729553E-6	0	0	12.432171893147503	225.05174308054183	CD79B;IGHM;ITK;CD79A;IGHG4;CD19;PLCG2;BTK;NCKAP1L;IGHA2;MS4A1
Myofibril Assembly (GO:0030239)	11/46	1.3748069932677984E-8	1.7165646356729553E-6	0	0	12.432171893147503	225.05174308054183	MYH3;SYNPO2L;ACTN2;TNNT1;MYL2;CASQ1;MYOZ1;MYOM2;MYPN;MYH6;MYH7
Striated Muscle Contraction (GO:0006941)	12/57	1.42141250883781E-8	1.7165646356729553E-6	0	0	10.564562118126274	190.89138606945733	CHRNA1;MYH3;TNNT1;MYL2;MYL3;CASQ2;TNNI1;TNNI2;RCSD1;SCN3B;MYH6;MYH7
Sarcomere Organization (GO:0045214)	9/29	2.398562582610035E-8	2.735693878943557E-6	0	0	17.742206477732793	311.30140353180957	MYH3;SYNPO2L;TNNT1;CASQ1;MYOZ1;MYOM2;MYPN;MYH6;MYH7
Positive Regulation Of Cytokine Production (GO:0001819)	27/320	4.5884911108302465E-8	4.957985395018156E-6	0	0	3.717756044397281	62.81940536113993	ITK;LY9;C3;PLCG2;IL12B;SLAMF6;CCL19;IL12RB1;TIGIT;SLAMF1;CCR2;HLA-DPA1;GBP5;CRTAM;LAPTM5;LILRB2;EREG;CD2;CD4;CD40LG;CD6;IRF4;PAEP;PRKCQ;TLR7;LTB;CD244
Antigen Processing And Presentation Of Exogenous Peptide Antigen Via MHC Class II (GO:0019886)	8/26	1.5874934650685263E-7	1.6295620418928423E-5	0	0	17.48956228956229	273.81552586309374	HLA-DRB5;HLA-DOA;HLA-DOB;HLA-DQA2;HLA-DQA1;HLA-DQB2;HLA-DRB1;HLA-DPA1
Regulation Of Lymphocyte Differentiation (GO:0045619)	7/19	2.3665331183295495E-7	2.208405678150257E-5	0	0	22.915826612903224	349.619194924188	CD2;FCRL3;TBX21;CRTAM;SLAMF8;NCKAP1L;CCR2
Skeletal Muscle Contraction (GO:0003009)	7/19	2.3665331183295495E-7	2.208405678150257E-5	0	0	22.915826612903224	349.619194924188	CHRNA1;MYH3;TNNT1;TNNI1;TNNI2;RCSD1;MYH7
Antigen Processing And Presentation Of Peptide Antigen Via MHC Class II (GO:0002495)	8/28	3.021433296195894E-7	2.6969576335174652E-5	0	0	15.7389898989899	236.27945056194199	HLA-DRB5;HLA-DOA;HLA-DOB;HLA-DQA2;HLA-DQA1;HLA-DQB2;HLA-DRB1;HLA-DPA1
Negative Regulation Of T Cell Activation (GO:0050868)	10/49	3.1552523343797494E-7	2.699055434367344E-5	0	0	10.120143548135434	151.48870382703745	SPN;PLA2G2D;GPNMB;LAPTM5;NCKAP1L;LILRB2;TIGIT;JAK3;LAX1;HLA-DRB1
Positive Regulation Of T Cell Proliferation (GO:0042102)	11/65	5.993784464901716E-7	4.9220958025772895E-5	0	0	8.05002258355917	115.33567332460883	VCAM1;CD40LG;CD6;IL12B;NCKAP1L;CCL19;LILRB2;CD3E;IL12RB1;CCR2;HLA-DPA1
Antigen Processing And Presentation Of Exogenous Peptide Antigen (GO:0002478)	8/31	7.176066447861464E-7	5.6663324682536875E-5	0	0	13.68397013614405	193.5918364486615	HLA-DRB5;HLA-DOA;HLA-DOB;HLA-DQA2;HLA-DQA1;HLA-DQB2;HLA-DRB1;HLA-DPA1
Negative Regulation Of Lymphocyte Activation (GO:0051250)	7/23	1.0550626357399614E-6	8.022383671015336E-5	0	0	17.183341733870968	236.47560969951743	GPNMB;LST1;LAPTM5;FOXJ1;TIGIT;LAX1;JAK3
Positive Regulation Of Type II Interferon Production (GO:0032729)	10/58	1.6359587659524391E-6	1.1995083380358419E-4	0	0	8.218813387423936	109.50156455622715	CD2;CRTAM;IL12B;TLR7;SLAMF6;IL12RB1;CD244;CCR2;HLA-DPA1;SLAMF1
Regulation Of Type II Interferon Production (GO:0032649)	12/87	1.7992513769426281E-6	1.2737458885735226E-4	0	0	6.3289613034623216	83.72038542535586	CD2;CRTAM;LAPTM5;IL12B;TLR7;SLAMF6;IL12RB1;CD244;HLA-DRB1;CCR2;HLA-DPA1;SLAMF1
T-helper Cell Lineage Commitment (GO:0002295)	5/10	2.239342286423804E-6	1.5119094383604195E-4	0	0	39.140562248995984	509.1924263882897	SPN;IRF4;TBX21;SLAMF6;LY9
Positive Regulation Of Lymphocyte Proliferation (GO:0050671)	11/74	2.28296115875173E-6	1.5119094383604195E-4	0	0	6.896825396825397	89.59001849294836	SASH3;VCAM1;CD40LG;CD6;FCRL3;IL12B;NCKAP1L;CCL19;LILRB2;CD3E;HLA-DPA1
Inflammatory Response (GO:0006954)	20/236	2.3974684205463936E-6	1.5381258335567957E-4	0	0	3.696227283183805	47.8332365527426	CCL24;CD96;PLA2G2D;VCAM1;ITGB2;LYZ;CXCL13;ITGAL;SELE;CRHBP;CD40LG;CCL8;IL2RA;ADORA1;XCL2;CCL19;ACKR1;CCR5;FOLR2;CCR2
Positive Regulation Of ERK1 And ERK2 Cascade (GO:0070374)	17/179	2.95186979882205E-6	1.8364208172671725E-4	0	0	4.174859015393995	53.15877942375084	NTRK1;CCL24;MUSK;HTR2A;ADCYAP1;NELL1;CD4;CCL8;BMPER;GPNMB;FGF19;FFAR4;XCL2;APOE;CCL19;HLA-DRB1;SLAMF1
B Cell Activation (GO:0042113)	12/92	3.2850551001856106E-6	1.9835935649061936E-4	0	0	5.931873727087576	74.89659181451887	FCRLA;CD79B;ZAP70;CD79A;VCAM1;CD40LG;BTK;PLCG2;JAK3;LAX1;MS4A1;CD22
Regulation Of Interleukin-12 Production (GO:0032655)	9/50	3.7524921741767777E-6	2.2011046953099785E-4	0	0	8.645403377110695	108.00780557970154	CD40LG;PLCG2;LAPTM5;IL12B;LTB;CCL19;TIGIT;JAK3;SLAMF1
Cellular Response To Type II Interferon (GO:0071346)	10/66	5.52595596325853E-6	3.1513298868249344E-4	0	0	7.041799478412054	85.2484068589128	GBP6;GBP5;HCK;CCL24;CCL8;CAMK2A;XCL2;CCL19;IL12RB1;HLA-DPA1
Heart Contraction (GO:0060047)	8/41	6.968497535549598E-6	3.8665744433738714E-4	0	0	9.532415059687787	113.18895373555344	ACTC1;MYL2;MYL3;CASQ2;SCN3B;MYH6;TRDN;MYH7
Leukocyte Cell-Cell Adhesion (GO:0007159)	7/31	9.505250887291151E-6	5.135336860949667E-4	0	0	11.45085685483871	132.41388622534527	VCAM1;CD40LG;SELL;ITGB2;ITGAL;SELE;FERMT3
Cellular Response To Cytokine Stimulus (GO:0071345)	22/308	1.222522963716216E-5	6.435486267972798E-4	0	0	3.072285303054534	34.753718195483344	GBP6;GBP5;CCL24;SELPLG;CAMK2A;LILRB2;EREG;CRHBP;HCK;TCL1A;CD4;CCL8;IL2RB;XCL2;IL21R;IL12B;HAS2;CCL19;IL12RB1;JAK3;CCR2;HLA-DPA1
Positive Regulation Of MAPK Cascade (GO:0043410)	22/310	1.3525250610377465E-5	6.941834875776235E-4	0	0	3.050632363132363	34.20049361500816	NTRK1;CCL24;MUSK;FCRL3;LAPTM5;HTR2A;BMP4;ADCYAP1;NELL1;CD4;CCL8;GPNMB;BMPER;DOK5;FGF19;PLCG2;FFAR4;XCL2;APOE;CCL19;HLA-DRB1;SLAMF1
Cardiac Muscle Contraction (GO:0060048)	7/33	1.4784513124909427E-5	7.286120864234452E-4	0	0	10.568936104218363	117.54697107192159	GSN;MYL2;MYL3;CASQ2;SCN3B;MYH6;MYH7
Enzyme-Linked Receptor Protein Signaling Pathway (GO:0007167)	13/124	1.4905848821132343E-5	7.286120864234452E-4	0	0	4.6335355763927195	51.49598790802589	NTRK1;MUSK;NPR1;PTN;CD3E;GFRA2;HCK;ZAP70;CD4;CD8B;CD8A;DOK5;JAK3
Actomyosin Structure Organization (GO:0031032)	10/77	2.2447221213471037E-5	0.0010717243058431638	0	0	5.882352941176471	62.96672781246931	MYH3;SYNPO2L;ACTN2;TNNT1;CASQ1;MYOZ1;MYOM2;MYPN;MYH6;MYH7
B Cell Mediated Immunity (GO:0019724)	5/15	2.403959234402169E-5	0.0010967396240505894	0	0	19.565261044176708	208.092367876196	CD19;IL2RB;IL21R;CD27;SLA2
Alpha-Beta T Cell Activation (GO:0046631)	5/15	2.403959234402169E-5	0.0010967396240505894	0	0	19.565261044176708	208.092367876196	TRBC2;CD3G;CD247;CD3E;CD3D
Regulation Of B Cell Activation (GO:0050864)	6/25	2.8954675037328024E-5	0.0012922597359050964	0	0	12.37615164672244	129.328048098225	CD19;FCRL3;SLAMF8;LAPTM5;FOXJ1;CD22
Response To Type II Interferon (GO:0034341)	10/80	3.1500682132619216E-5	0.0013759766046439839	0	0	5.629382787597797	58.35137492596296	GBP6;GBP5;CCL24;CCL8;UBD;CAMK2A;XCL2;CCL19;IL12RB1;HLA-DPA1
Positive Regulation Of Leukocyte Mediated Cytotoxicity (GO:0001912)	8/51	3.725575048207839E-5	0.0015934594945772277	0	0	7.311815832746065	74.56373539058572	CRTAM;IL12B;CD1E;SLAMF6;CD1C;IL12RB1;CD1B;HLA-DRB1
Regulation Of Cell-Cell Adhesion Mediated By Integrin (GO:0033632)	4/9	4.5052707750663606E-5	0.0018758770313820898	0	0	31.249699398797596	312.7369126258397	CD3E;CXCL13;SKAP1;FERMT3
Negative Regulation Of Lymphocyte Proliferation (GO:0050672)	7/39	4.672092706570959E-5	0.0018758770313820898	0	0	8.58461441532258	85.59992347574702	SPN;PLA2G2D;TNFRSF13B;GPNMB;LST1;LILRB2;HLA-DRB1
Leukocyte Tethering Or Rolling (GO:0050901)	5/17	4.7513690030135736E-5	0.0018758770313820898	0	0	16.302710843373493	162.2852157103016	SPN;SELPLG;VCAM1;SELL;SELE
Myeloid Cell Activation Involved In Immune Response (GO:0002275)	5/17	4.7513690030135736E-5	0.0018758770313820898	0	0	16.302710843373493	162.2852157103016	PLCG2;ENPP3;DOCK2;DNASE1L3;SLAMF1
Regulation Of ERK1 And ERK2 Cascade (GO:0070372)	18/244	4.918639774420488E-5	0.0019052768786575968	0	0	3.164656509442569	31.39305535200007	NTRK1;CCL24;MUSK;HTR2A;DUSP26;ADCYAP1;NELL1;CD4;CCL8;GPNMB;BMPER;FGF19;FFAR4;XCL2;APOE;CCL19;HLA-DRB1;SLAMF1
Integrin-Mediated Signaling Pathway (GO:0007229)	10/85	5.352587176793912E-5	0.002034974347029241	0	0	5.252738336713996	51.66249602915029	HCK;NELL1;CD40LG;ITGAD;ITGB2;PLEK;ITGA8;PTN;ITGAL;FERMT3
Regulation Of Lymphocyte Activation (GO:0051249)	5/18	6.44323868113166E-5	0.0023972287740682482	0	0	15.047883843064566	145.210486274131	CD4;SIT1;FCRL3;CD19;CRTAM
Lymphocyte Migration (GO:0072676)	7/41	6.53895817573414E-5	0.0023972287740682482	0	0	8.078806925996204	77.84049726516157	CCL24;ZAP70;CCL8;TBX21;CRTAM;XCL2;CCL19
Muscle Filament Sliding (GO:0030049)	4/10	7.359522847835279E-5	0.0026507193695799697	0	0	26.04008016032064	247.82162957927406	MYH3;MYL1;MYH6;MYH7
Leukocyte Adhesion To Vascular Endothelial Cell (GO:0061756)	5/19	8.564291901510129E-5	0.002980083266745812	0	0	13.97231784279977	130.8552837700246	SPN;SELPLG;VCAM1;SELL;SELE
Negative Regulation Of Leukocyte Cell-Cell Adhesion (GO:1903038)	5/19	8.564291901510129E-5	0.002980083266745812	0	0	13.97231784279977	130.8552837700246	GPNMB;LAPTM5;TIGIT;LAX1;JAK3
Cytokine-Mediated Signaling Pathway (GO:0019221)	18/257	9.593818334944324E-5	0.00328268484027345	0	0	2.9905016606996506	27.667542694789454	CCL24;LILRB2;CXCL13;TNFRSF1B;EREG;HCK;CD4;CCL8;IL2RA;IL2RB;XCL2;IL21R;IL12B;CCL19;IL12RB1;CD300LF;JAK3;CCR2
Regulation Of CD4-positive, Alpha-Beta T Cell Differentiation (GO:0043370)	4/11	1.1335255492232898E-4	0.003814963856648219	0	0	22.318923561408532	202.76759109757612	IRF4;NCKAP1L;RUNX3;HLA-DRB1
Regulation Of Interleukin-10 Production (GO:0032653)	7/46	1.3968644367181278E-4	0.0046254236912618004	0	0	7.041253101736973	62.49893942955105	CD40LG;IRF4;PLCG2;IL12B;TIGIT;JAK3;HLA-DRB1
Positive Regulation Of Cell-Cell Adhesion Mediated By Integrin (GO:0033634)	3/5	1.5227737490337026E-4	0.004822372824446367	0	0	58.485	514.0718545121449	CD3E;CXCL13;SKAP1
Positive Regulation Of T Cell Mediated Cytotoxicity (GO:0001916)	6/33	1.5268106847979242E-4	0.004822372824446367	0	0	8.705566733735747	76.49720196423337	IL12B;CD1E;CD1C;IL12RB1;CD1B;HLA-DRB1
Positive Regulation Of Interleukin-12 Production (GO:0032735)	6/33	1.5268106847979242E-4	0.004822372824446367	0	0	8.705566733735747	76.49720196423337	CD40LG;PLCG2;LAPTM5;IL12B;CCL19;LTB
Actin-Myosin Filament Sliding (GO:0033275)	4/12	1.66654364536479E-4	0.005183960763536234	0	0	19.528056112224448	169.88605362550462	MYH3;MYL1;MYH6;MYH7
Positive Regulation Of Immune Response (GO:0050778)	9/80	1.783056933389092E-4	0.005463605797384785	0	0	4.984718024747677	43.0281413318138	SASH3;GBP5;C6;ITGB2;IL12B;IL12RB1;SKAP1;HLA-DRB1;EREG
Adaptive Immune Response Based On Somatic Recombination Of Immune Receptors Built From Immunoglobulin Superfamily Domains (GO:0002460)	5/23	2.280656051551098E-4	0.006885568932109418	0	0	10.865127175368139	91.1136225645808	CD8A;IL12B;SLA2;HLA-DRB1;SCART1
Negative Regulation Of T Cell Proliferation (GO:0042130)	6/36	2.519104929480459E-4	0.007388174886033405	0	0	7.833802816901408	64.9143113212535	SPN;PLA2G2D;GPNMB;CRTAM;LILRB2;HLA-DRB1
Regulation Of T Cell Mediated Cytotoxicity (GO:0001914)	6/36	2.519104929480459E-4	0.007388174886033405	0	0	7.833802816901408	64.9143113212535	IL12B;CD1E;CD1C;IL12RB1;CD1B;HLA-DRB1
Negative Regulation Of Antigen Receptor-Mediated Signaling Pathway (GO:0050858)	5/24	2.821672035463337E-4	0.00815900378705103	0	0	10.292749947157048	84.12275588650826	FCRL3;LAPTM5;UBASH3A;SLA2;CD22
Positive Regulation Of Adaptive Immune Response Based On Somatic Recombination Of Immune Receptors Built From Immunoglobulin Superfamily Domains (GO:0002824)	4/14	3.23784061865734E-4	0.009232342764032665	0	0	15.620841683366734	125.52023831110846	IL12B;PRKCQ;IL12RB1;CCR2
T-helper 17 Cell Lineage Commitment (GO:0072540)	3/7	5.132342717553011E-4	0.013508589229661964	0	0	29.2395	221.48272562766405	IRF4;SLAMF6;LY9
Regulation Of Lymphocyte Apoptotic Process (GO:0070228)	3/7	5.132342717553011E-4	0.013508589229661964	0	0	29.2395	221.48272562766405	BTK;CD3G;JAK3
Cellular Response To Interleukin-2 (GO:0071352)	3/7	5.132342717553011E-4	0.013508589229661964	0	0	29.2395	221.48272562766405	IL2RA;IL2RB;JAK3
Release Of Sequestered Calcium Ion Into Cytosol By Endoplasmic Reticulum (GO:1903514)	3/7	5.132342717553011E-4	0.013508589229661964	0	0	29.2395	221.48272562766405	FASLG;CCR5;TRDN
Immunological Synapse Formation (GO:0001771)	3/7	5.132342717553011E-4	0.013508589229661964	0	0	29.2395	221.48272562766405	CD6;PRF1;CORO1A
Interleukin-2-Mediated Signaling Pathway (GO:0038110)	3/7	5.132342717553011E-4	0.013508589229661964	0	0	29.2395	221.48272562766405	IL2RA;IL2RB;JAK3
Positive Regulation Of T Cell Mediated Immunity (GO:0002711)	6/43	6.796368284450992E-4	0.01766195454174416	0	0	6.349448039588885	46.312569089341864	IL12B;CD1E;CD1C;IL12RB1;CD1B;HLA-DRB1
Heterotypic Cell-Cell Adhesion (GO:0034113)	5/29	7.108182432654132E-4	0.01824137316779867	0	0	8.146335341365463	59.053548984794915	CD2;VCAM1;ITGAD;ITGB2;LILRB2
Positive Regulation Of Cell Adhesion Mediated By Integrin (GO:0033630)	4/17	7.250505492874883E-4	0.0183768984899656	0	0	12.014182210574996	86.85375720646778	NCKAP1L;CD3E;CXCL13;SKAP1
Positive Regulation Of Phagocytosis (GO:0050766)	7/60	7.448764584229969E-4	0.018649163038322106	0	0	5.177571515520389	37.29038284257183	C3;SIRPG;IL2RB;PLCG2;NCKAP1L;DOCK2;CD300LF
T-helper 17 Cell Differentiation (GO:0072539)	3/8	8.058544900832821E-4	0.01923743335047649	0	0	23.3904	166.62402571383245	IRF4;SLAMF6;LY9
Regulation Of Neutrophil Migration (GO:1902622)	3/8	8.058544900832821E-4	0.01923743335047649	0	0	23.3904	166.62402571383245	RAC2;SLAMF8;NCKAP1L
Positive Regulation Of Membrane Invagination (GO:1905155)	3/8	8.058544900832821E-4	0.01923743335047649	0	0	23.3904	166.62402571383245	C3;PLCG2;NCKAP1L
Positive Regulation Of Memory T Cell Differentiation (GO:0043382)	3/8	8.058544900832821E-4	0.01923743335047649	0	0	23.3904	166.62402571383245	IL12B;IL12RB1;HLA-DRB1
Positive Regulation Of Interleukin-10 Production (GO:0032733)	5/30	8.355316358203037E-4	0.019492573276580494	0	0	7.820080321285141	55.42436841905076	CD40LG;IRF4;PLCG2;IL12B;TIGIT
Regulation Of Calcium-Mediated Signaling (GO:0050848)	5/30	8.355316358203037E-4	0.019492573276580494	0	0	7.820080321285141	55.42436841905076	TRAT1;PLEK;PLCG2;SLA2;CD22
Positive Regulation Of Multicellular Organismal Process (GO:0051240)	21/387	8.593064050733415E-4	0.019821978085568202	0	0	2.277345078566084	16.07665568710277	ITK;NPR1;CRTAM;TRPV2;FOXJ1;PTN;LILRB2;ETV4;EREG;BMP4;ADCYAP1;NELL1;FABP4;SLN;IRF4;FFAR4;TMEM119;IL12B;APOE;STRA6;CCR2
Natural Killer Cell Activation (GO:0030101)	6/45	8.703718871693673E-4	0.0198541498262079	0	0	6.023216220399319	42.44313507286145	CD2;IL2RB;IL21R;IL12B;SLAMF7;CD244
Regulation Of Lymphocyte Proliferation (GO:0050670)	4/18	9.137996165825071E-4	0.02039163709612921	0	0	11.1554537646722	78.06474151559458	LST1;IL12B;TNFRSF1B;CD22
Neuromuscular Process (GO:0050905)	4/18	9.137996165825071E-4	0.02039163709612921	0	0	11.1554537646722	78.06474151559458	CHRNA1;TIFAB;SHANK1;STRA6
B Cell Proliferation (GO:0042100)	5/31	9.758433356001085E-4	0.021542003956849704	0	0	7.5189218412109975	52.122733907791094	CD79A;CD40LG;CD19;CD180;MS4A1
Regulation Of Interleukin-2 Production (GO:0032663)	6/47	0.0010998819396652439	0.024014650702020534	0	0	5.728811895764833	39.0278314159129	CD4;IRF4;TBX21;PLCG2;LAPTM5;CCR2
Purine Ribonucleoside Triphosphate Metabolic Process (GO:0009205)	5/32	0.0011329245030683808	0.024014650702020534	0	0	7.2400713966979025	49.10906352038971	MYH3;ENPP3;GIMAP7;MYH6;MYH7
Receptor Clustering (GO:0043113)	4/19	0.0011346425319512868	0.024014650702020534	0	0	10.411222444889779	70.60305563582463	MUSK;ITGB2;PTN;ITGAL
Regulation Of B Cell Differentiation (GO:0045577)	4/19	0.0011346425319512868	0.024014650702020534	0	0	10.411222444889779	70.60305563582463	FCRL3;SLAMF8;CD27;NCKAP1L
Regulation Of Memory T Cell Differentiation (GO:0043380)	3/9	0.0011862577484359714	0.024353871575390495	0	0	19.491	131.30992512056272	IL12B;IL12RB1;HLA-DRB1
Lung Epithelium Development (GO:0060428)	3/9	0.0011862577484359714	0.024353871575390495	0	0	19.491	131.30992512056272	BMP4;FOXJ1;STRA6
Positive Regulation Of Phagocytosis, Engulfment (GO:0060100)	3/9	0.0011862577484359714	0.024353871575390495	0	0	19.491	131.30992512056272	C3;PLCG2;NCKAP1L
Heterophilic Cell-Cell Adhesion Via Plasma Membrane Cell Adhesion Molecules (GO:0007157)	6/49	0.0013731361547236166	0.027911371541065197	0	0	5.461794019933555	35.99681640406105	VCAM1;CD6;SELL;CRTAM;ITGAL;SELE
T Cell Mediated Immunity (GO:0002456)	4/20	0.0013903443947925205	0.027984088652049457	0	0	9.76002004008016	64.2034008814805	CD8A;CRTAM;PRF1;SCART1
Regulation Of Interleukin-17 Production (GO:0032660)	5/34	0.0015021891490514735	0.02994169245633665	0	0	6.740063703088215	43.8160204692822	IL12B;NCKAP1L;SLAMF6;PRKCQ;LY9
Response To Tumor Necrosis Factor (GO:0034612)	9/108	0.0016215440013725132	0.03191006281205425	0	0	3.569746043430254	22.933392579423657	CRHBP;CCL24;TCL1A;CCL8;UBD;XCL2;HAS2;CCL19;SELE
Regulation Of Phagocytosis, Engulfment (GO:0060099)	3/10	0.001663115791958015	0.03191006281205425	0	0	16.705714285714286	106.90090903355524	C3;PLCG2;NCKAP1L
Sarcoplasmic Reticulum Calcium Ion Transport (GO:0070296)	3/10	0.001663115791958015	0.03191006281205425	0	0	16.705714285714286	106.90090903355524	SLN;CCR5;TRDN
Positive Regulation Of Integrin Activation (GO:0033625)	3/10	0.001663115791958015	0.03191006281205425	0	0	16.705714285714286	106.90090903355524	PLEK;CXCL13;SKAP1
Cell-Matrix Adhesion (GO:0007160)	9/109	0.0017290726497901654	0.03286839027795564	0	0	3.5338663967611335	22.475991234263866	CD96;OTOA;VCAM1;ITGAD;ACTN2;ITGB2;ITGA8;ITGAL;FERMT3
Neutrophil Chemotaxis (GO:0030593)	7/70	0.0018648198604114979	0.03512362544426427	0	0	4.353494623655914	27.3599323473704	CCL24;CCL8;ITGB2;XCL2;NCKAP1L;CCL19;CXCL13
Negative Regulation Of Inflammatory Response (GO:0050728)	9/111	0.0019612447745411487	0.03660395929211799	0	0	3.4642176708740178	21.59654237941447	HCK;PROC;IL10RA;SLAMF8;FFAR4;ENPP3;APOE;TNFRSF1B;HLA-DRB1
Regulation Of Release Of Sequestered Calcium Ion Into Cytosol By Sarcoplasmic Reticulum (GO:0010880)	4/22	0.002017309167735924	0.037311132624881546	0	0	8.674682698730795	53.835000594246466	CASQ2;CASQ1;CLIC2;TRDN
Lymphocyte Differentiation (GO:0030098)	8/91	0.0020733092082115363	0.03800449825409182	0	0	3.7802604356821226	23.356752272524474	CD79B;ZAP70;CD79A;CD4;VCAM1;PLCG2;JAK3;MS4A1
Negative Regulation Of Release Of Sequestered Calcium Ion Into Cytosol (GO:0051280)	3/11	0.0022442799782903967	0.04041672627570337	0	0	14.61675	89.15297421769729	CASQ2;CLIC2;TRDN
Negative Regulation Of Ryanodine-Sensitive Calcium-Release Channel Activity (GO:0060315)	3/11	0.0022442799782903967	0.04041672627570337	0	0	14.61675	89.15297421769729	CASQ2;CLIC2;TRDN
Granulocyte Chemotaxis (GO:0071621)	7/73	0.00237672786523144	0.0423695589270657	0	0	4.154967008797654	25.104437741872047	CCL24;CCL8;ITGB2;XCL2;NCKAP1L;CCL19;CXCL13
Regulation Of Interleukin-4 Production (GO:0032673)	4/23	0.00239399358769587	0.0423695589270657	0	0	8.217698555004747	49.59210437713905	CD40LG;IRF4;PRKCQ;HLA-DRB1
Muscle Contraction (GO:0006936)	8/94	0.0025443455567479567	0.04464565323079962	0	0	3.6478271082922245	21.791688010708942	MYH3;MYL1;CASQ2;SCN4A;MYOM2;MYH6;TRDN;MYH7
Regulation Of Cytokine Production Involved In Immune Response (GO:0002718)	4/24	0.002816360536347041	0.04858813597580231	0	0	7.806412825651303	45.84167467559578	LAPTM5;BTK;TNFRSF1B;CCR2
Positive Regulation Of Interleukin-17 Production (GO:0032740)	4/24	0.002816360536347041	0.04858813597580231	0	0	7.806412825651303	45.84167467559578	IL12B;PRKCQ;SLAMF6;LY9
Gamma-Delta T Cell Activation (GO:0046629)	3/12	0.0029368250987252984	0.04901871485921169	0	0	12.992	75.7488969245148	ITK;CD3G;CD3E
Positive Regulation Of CD4-positive, Alpha-Beta T Cell Activation (GO:2000516)	3/12	0.0029368250987252984	0.04901871485921169	0	0	12.992	75.7488969245148	NCKAP1L;PRKCQ;HLA-DRB1
Positive Regulation Of T Cell Chemotaxis (GO:0010820)	3/12	0.0029368250987252984	0.04901871485921169	0	0	12.992	75.7488969245148	XCL2;CXCL13;CCR2
Positive Regulation Of T-helper 1 Type Immune Response (GO:0002827)	3/12	0.0029368250987252984	0.04901871485921169	0	0	12.992	75.7488969245148	TBX21;IL12B;IL12RB1
Chemokine-Mediated Signaling Pathway (GO:0070098)	6/57	0.003010475932276661	0.049444056711711884	0	0	4.603148301574151	26.724300599524774	CCL24;CCL8;XCL2;CCL19;CXCL13;CCR2
Regulation Of Calcium Ion Transport (GO:0051924)	6/57	0.003010475932276661	0.049444056711711884	0	0	4.603148301574151	26.724300599524774	CD4;SLN;FCRL3;CAMK2A;CASQ1;LILRB2
Regulation Of Immune Response (GO:0050776)	7/77	0.0032200041498935926	0.05190944162412675	0	0	3.9167338709677417	22.47567844666125	SPN;C6;IRF4;CXCL13;SLA2;CD22;HLA-DRB1
Neutrophil Migration (GO:1990266)	7/77	0.0032200041498935926	0.05190944162412675	0	0	3.9167338709677417	22.47567844666125	CCL24;CCL8;ITGB2;XCL2;NCKAP1L;CCL19;CXCL13
Ventricular Cardiac Muscle Tissue Development (GO:0003229)	4/25	0.0032870079937342804	0.05190944162412675	0	0	7.434297165760092	42.50765745209775	MYL2;MYL3;MYH6;MYH7
Positive Regulation Of T Cell Migration (GO:2000406)	4/25	0.0032870079937342804	0.05190944162412675	0	0	7.434297165760092	42.50765745209775	SPN;XCL2;CXCL13;CCR2
Positive Regulation Of Interleukin-2 Production (GO:0032743)	4/25	0.0032870079937342804	0.05190944162412675	0	0	7.434297165760092	42.50765745209775	CD4;IRF4;PLCG2;CCR2
Cellular Response To Chemokine (GO:1990869)	6/59	0.003584094720555587	0.05615166773005112	0	0	4.428989028510687	24.940741612283002	CCL24;CCL8;XCL2;CCL19;CXCL13;CCR2
Myeloid Dendritic Cell Activation (GO:0001773)	3/13	0.003747091319540674	0.05615166773005112	0	0	11.6922	65.3216951926604	UBD;DOCK2;SLAMF1
Negative Regulation Of Interleukin-12 Production (GO:0032695)	3/13	0.003747091319540674	0.05615166773005112	0	0	11.6922	65.3216951926604	TIGIT;JAK3;SLAMF1
Negative Regulation Of Myoblast Differentiation (GO:0045662)	3/13	0.003747091319540674	0.05615166773005112	0	0	11.6922	65.3216951926604	BMP4;MSTN;SOSTDC1
Positive Regulation Of T-helper 17 Type Immune Response (GO:2000318)	3/13	0.003747091319540674	0.05615166773005112	0	0	11.6922	65.3216951926604	IL12B;PRKCQ;IL12RB1
Regulation Of T Cell Chemotaxis (GO:0010819)	3/13	0.003747091319540674	0.05615166773005112	0	0	11.6922	65.3216951926604	XCL2;CXCL13;CCR2
Regulation Of T-helper 17 Type Immune Response (GO:2000316)	3/13	0.003747091319540674	0.05615166773005112	0	0	11.6922	65.3216951926604	IL12B;PRKCQ;IL12RB1
Cardiac Ventricle Morphogenesis (GO:0003208)	5/42	0.003896055890638625	0.05754390462936041	0	0	5.280581786605883	29.295561721868598	BMP4;MYL2;MYL3;MYH6;MYH7
Monocyte Chemotaxis (GO:0002548)	5/42	0.003896055890638625	0.05754390462936041	0	0	5.280581786605883	29.295561721868598	CCL24;CCL8;XCL2;CCL19;FOLR2
Activation Of Phospholipase C Activity (GO:0007202)	4/27	0.004383231678782018	0.06427696168956774	0	0	6.787139496384072	36.853957067080295	ITK;HTR2A;S1PR4;SELE
Lymphocyte Chemotaxis (GO:0048247)	5/44	0.004774247452036843	0.06902485928895521	0	0	5.009267840593142	26.772126745077436	CCL24;CCL8;XCL2;CCL19;CXCL13
Regulation Of B Cell Proliferation (GO:0030888)	5/44	0.004774247452036843	0.06902485928895521	0	0	5.009267840593142	26.772126745077436	SASH3;TNFRSF13B;FCRL3;NCKAP1L;CD22
Hematopoietic Progenitor Cell Differentiation (GO:0002244)	4/28	0.005013679481455124	0.07197960821977181	0	0	6.504008016032064	34.44252862946379	BMP4;TNFRSF13B;PLEK;MEOX1
Positive Regulation Of T Cell Differentiation (GO:0045582)	6/64	0.005369954548100206	0.07654077786913434	0	0	4.046138902379796	21.148908420367665	ZAP70;IL12B;NCKAP1L;LILRB2;IL12RB1;HLA-DRB1
Negative Regulation Of Cytokine Production (GO:0001818)	11/178	0.005513458368254049	0.07654077786913434	0	0	2.587873034418967	13.458397268213574	GPNMB;TBX21;FFAR4;LAPTM5;IL12B;FOXJ1;NCKAP1L;TIGIT;JAK3;HLA-DRB1;SLAMF1
Defense Response To Bacterium (GO:0042742)	12/204	0.005660367012331957	0.07654077786913434	0	0	2.457357433808554	12.715022360585463	GBP6;SPN;IGHM;TRAV27;SEMG2;GNLY;SLAMF8;IL12B;LYZ;CXCL13;IGHA2;WFDC5
Regulation Of Muscle Contraction (GO:0006937)	4/29	0.005702139449438487	0.07654077786913434	0	0	6.243527054108217	32.25976629982229	TNNT1;MYL2;MYL3;TNNI1
High-Density Lipoprotein Particle Remodeling (GO:0034375)	3/15	0.005742713665346579	0.07654077786913434	0	0	9.7425	50.26957963399144	CETP;APOC1;APOE
Positive Regulation Of Phosphorylation (GO:0042327)	13/231	0.00587072027857104	0.07654077786913434	0	0	2.3462553828871	12.054539165710507	NTRK1;MUSK;EREG;C3;BMP4;NELL1;CD4;CCND2;GPNMB;FGF19;TMEM119;NCKAP1L;HLA-DRB1
Positive Regulation Of Response To External Stimulus (GO:0032103)	10/155	0.0059288319704191295	0.07654077786913434	0	0	2.707141358326922	13.88202612007668	GBP5;CD180;LY86;IL12B;TLR7;PTN;CCL19;GPSM3;EREG;CCR2
Positive Regulation Of Metabolic Process (GO:0009893)	8/108	0.0059426931115997145	0.07654077786913434	0	0	3.134868686868687	16.068060566491617	ADCYAP1;FABP4;SLN;IRF4;TRPV2;FFAR4;IGHA2;CCR2
T-helper 1 Cell Differentiation (GO:0045063)	2/5	0.006002467236692951	0.07654077786913434	0	0	25.940119760479043	132.69887945576022	SPN;TBX21
Blood Vessel Endothelial Cell Proliferation Involved In Sprouting Angiogenesis (GO:0002043)	2/5	0.006002467236692951	0.07654077786913434	0	0	25.940119760479043	132.69887945576022	BMP4;BMPER
Regulation Of Thymocyte Apoptotic Process (GO:0070243)	2/5	0.006002467236692951	0.07654077786913434	0	0	25.940119760479043	132.69887945576022	BMP4;JAK3
Thiamine-Containing Compound Metabolic Process (GO:0042723)	2/5	0.006002467236692951	0.07654077786913434	0	0	25.940119760479043	132.69887945576022	TKTL1;SLC19A3
Leukocyte Chemotaxis Involved In Inflammatory Response (GO:0002232)	2/5	0.006002467236692951	0.07654077786913434	0	0	25.940119760479043	132.69887945576022	SLAMF8;PTN
Negative Regulation Of Mast Cell Activation (GO:0033004)	2/5	0.006002467236692951	0.07654077786913434	0	0	25.940119760479043	132.69887945576022	ENPP3;CD300LF
Positive Regulation Of Killing Of Cells Of Another Organism (GO:0051712)	2/5	0.006002467236692951	0.07654077786913434	0	0	25.940119760479043	132.69887945576022	FCER2;PRF1
Positive Regulation Of Natural Killer Cell Mediated Cytotoxicity Directed Against Tumor Cell Target (GO:0002860)	2/5	0.006002467236692951	0.07654077786913434	0	0	25.940119760479043	132.69887945576022	CRTAM;IL12B
Positive Regulation Of Natural Killer Cell Mediated Immune Response To Tumor Cell (GO:0002857)	2/5	0.006002467236692951	0.07654077786913434	0	0	25.940119760479043	132.69887945576022	CRTAM;IL12B
Regulation Of T-helper 17 Cell Lineage Commitment (GO:2000328)	2/5	0.006002467236692951	0.07654077786913434	0	0	25.940119760479043	132.69887945576022	TBX21;IL12RB1
Regulation Of T Cell Differentiation (GO:0045580)	5/47	0.006342150881860132	0.080373060249746	0	0	4.650745840504877	23.535272855681967	CD2;ZAP70;TBX21;CRTAM;CCR2
Negative Regulation Of Calcium Ion Transmembrane Transporter Activity (GO:1901020)	4/30	0.0064508506030574115	0.08075363590290771	0	0	6.003083089255434	30.276809376655482	SLN;CASQ2;CLIC2;TRDN
Positive Regulation Of Phosphate Metabolic Process (GO:0045937)	4/30	0.0064508506030574115	0.08075363590290771	0	0	6.003083089255434	30.276809376655482	NELL1;NCKAP1L;CD244;EREG
B Cell Activation Involved In Immune Response (GO:0002312)	3/16	0.006937429572529176	0.08528468809821796	0	0	8.992615384615384	44.70070794198986	CD40LG;CD19;CD180
Heart Process (GO:0003015)	3/16	0.006937429572529176	0.08528468809821796	0	0	8.992615384615384	44.70070794198986	ACTC1;MYL2;TRDN
Lymphocyte Mediated Immunity (GO:0002449)	3/16	0.006937429572529176	0.08528468809821796	0	0	8.992615384615384	44.70070794198986	CD8A;SLA2;SCART1
B Cell Differentiation (GO:0030183)	6/68	0.0072099665369874345	0.08810750774068574	0	0	3.784318816122542	18.665361520163906	CD79B;CD79A;VCAM1;PLCG2;JAK3;MS4A1
Cardiac Muscle Tissue Morphogenesis (GO:0055008)	4/31	0.007261965136854995	0.08821783684001955	0	0	5.780449788465821	28.46932103843721	MYL2;MYL3;MYH6;MYH7
Regulation Of Inflammatory Response (GO:0050727)	13/240	0.007992488443988062	0.0965210516206323	0	0	2.2521801672210735	10.876348105859478	IL10RA;TNFRSF1B;SELE;HCK;PROC;FFAR4;IL12B;TLR7;APOE;ENPP3;DNASE1L3;GPSM3;CCR2
Blood Circulation (GO:0008015)	5/50	0.008239922656159472	0.09756065995549346	0	0	4.340026773761713	20.826765636253047	ACTC1;NPR1;MYL2;XCL2;TRDN
Regulation Of Inflammatory Response To Antigenic Stimulus (GO:0002861)	3/17	0.008268657979666761	0.09756065995549346	0	0	8.349857142857143	40.03992850096259	HCK;PLA2G2D;HLA-DRB1
Positive Chemotaxis (GO:0050918)	3/17	0.008268657979666761	0.09756065995549346	0	0	8.349857142857143	40.03992850096259	NELL1;GPNMB;CORO1A
Positive Regulation Of Lymphocyte Chemotaxis (GO:0140131)	3/17	0.008268657979666761	0.09756065995549346	0	0	8.349857142857143	40.03992850096259	XCL2;CXCL13;CCR2
Regulation Of Inositol Phosphate Biosynthetic Process (GO:0010919)	2/6	0.008854283483384571	0.09773034403972325	0	0	19.454091816367267	91.9566503107693	PLEK;CD244
Regulation Of Relaxation Of Muscle (GO:1901077)	2/6	0.008854283483384571	0.09773034403972325	0	0	19.454091816367267	91.9566503107693	TIFAB;SLN
Release Of Sequestered Calcium Ion Into Cytosol By Sarcoplasmic Reticulum (GO:0014808)	2/6	0.008854283483384571	0.09773034403972325	0	0	19.454091816367267	91.9566503107693	CCR5;TRDN
Dendrite Arborization (GO:0140059)	2/6	0.008854283483384571	0.09773034403972325	0	0	19.454091816367267	91.9566503107693	NELL1;PTN
Negative Regulation Of Type 2 Immune Response (GO:0002829)	2/6	0.008854283483384571	0.09773034403972325	0	0	19.454091816367267	91.9566503107693	TBX21;CCR2
Positive Regulation Of Cell Killing (GO:0031343)	2/6	0.008854283483384571	0.09773034403972325	0	0	19.454091816367267	91.9566503107693	FCER2;PRF1
Positive Regulation Of Lipopolysaccharide-Mediated Signaling Pathway (GO:0031666)	2/6	0.008854283483384571	0.09773034403972325	0	0	19.454091816367267	91.9566503107693	CD180;LY86
Positive Regulation Of Membrane Depolarization (GO:1904181)	2/6	0.008854283483384571	0.09773034403972325	0	0	19.454091816367267	91.9566503107693	MYOC;DCN
Positive Regulation Of Receptor Catabolic Process (GO:2000646)	2/6	0.008854283483384571	0.09773034403972325	0	0	19.454091816367267	91.9566503107693	LAPTM5;APOE
Regulation Of T Cell Tolerance Induction (GO:0002664)	2/6	0.008854283483384571	0.09773034403972325	0	0	19.454091816367267	91.9566503107693	IL2RA;LILRB2
Regulation Of T-helper 1 Cell Differentiation (GO:0045625)	2/6	0.008854283483384571	0.09773034403972325	0	0	19.454091816367267	91.9566503107693	CCL19;JAK3
Regulation Of T-helper Cell Differentiation (GO:0045622)	2/6	0.008854283483384571	0.09773034403972325	0	0	19.454091816367267	91.9566503107693	IRF4;HLA-DRB1
Regulation Of Release Of Sequestered Calcium Ion Into Cytosol (GO:0051279)	5/51	0.008951292661492274	0.09827274777563443	0	0	4.245460101274664	20.021408665458434	CD19;CASQ2;CASQ1;CLIC2;TRDN
Ventricular Cardiac Muscle Tissue Morphogenesis (GO:0055010)	4/33	0.009079557792850471	0.09862609602498422	0	0	5.381245249118927	25.30116108852838	MYL2;MYL3;MYH6;MYH7
Lung Development (GO:0030324)	4/33	0.009079557792850471	0.09862609602498422	0	0	5.381245249118927	25.30116108852838	BMP4;ZIC3;FOXJ1;STRA6
Positive Regulation Of B Cell Activation (GO:0050871)	5/52	0.009703935264044799	0.10306942725658043	0	0	4.154917542510467	19.25897259042515	SASH3;FCRL3;BTK;CD27;NCKAP1L
Dendritic Cell Migration (GO:0036336)	3/18	0.009739634139199515	0.10306942725658043	0	0	7.7928	36.09275628058279	CCL19;CCR5;CCR2
Negative Regulation Of T Cell Receptor Signaling Pathway (GO:0050860)	3/18	0.009739634139199515	0.10306942725658043	0	0	7.7928	36.09275628058279	LAPTM5;UBASH3A;SLA2
Positive Regulation Of Interleukin-4 Production (GO:0032753)	3/18	0.009739634139199515	0.10306942725658043	0	0	7.7928	36.09275628058279	CD40LG;IRF4;PRKCQ
Positive Regulation Of Neutrophil Chemotaxis (GO:0090023)	3/18	0.009739634139199515	0.10306942725658043	0	0	7.7928	36.09275628058279	RAC2;NCKAP1L;CCL19
Regulation Of Cytokine Production (GO:0001817)	10/167	0.00981216041289552	0.10330443757781796	0	0	2.4986757277037763	11.554208399222182	ITK;GPNMB;CRTAM;FFAR4;IL12B;ACKR1;TNFRSF1B;HLA-DRB1;EREG;CCR2
ATP Metabolic Process (GO:0046034)	4/34	0.010089876190297175	0.10474625350505225	0	0	5.201603206412826	23.907726812914134	MYH3;ENPP3;MYH6;MYH7
Regulation Of T Cell Receptor Signaling Pathway (GO:0050856)	4/34	0.010089876190297175	0.10474625350505225	0	0	5.201603206412826	23.907726812914134	TRAT1;LAPTM5;UBASH3A;SLA2
Regulation Of Rho Protein Signal Transduction (GO:0035023)	6/73	0.010102171550901288	0.10474625350505225	0	0	3.5010060362173037	16.087139797540253	GPR174;NELL1;P2RY10;MYOC;SYNPO2L;APOE
Cellular Response To Tumor Necrosis Factor (GO:0071356)	8/119	0.010445745108875326	0.10776439552020625	0	0	2.8226044226044227	12.875480982692812	CRHBP;CCL24;TCL1A;CCL8;XCL2;HAS2;CCL19;TNFRSF1B
Positive Regulation Of NIK/NF-kappaB Signaling (GO:1901224)	5/53	0.01049894284792165	0.10777164833391574	0	0	4.068147590361446	18.536436012931844	LAPTM5;IL12B;CD27;TLR7;CCL19
Positive Regulation Of Supramolecular Fiber Organization (GO:1902905)	7/96	0.010648193777692985	0.1087599095801179	0	0	3.0775643349039505	13.97942051872743	HCK;CCL24;GSN;SYNPO2L;PLEK;NCKAP1L;APOE
Macrophage Activation (GO:0042116)	4/35	0.011170273758990441	0.11352758429310582	0	0	5.033550972913569	22.62329060843702	C1QA;FCER2;ITGB2;PLCG2
Peptidyl-Tyrosine Modification (GO:0018212)	5/54	0.011337380678621126	0.1142542271079335	0	0	3.984919268912384	17.851043555498777	NTRK1;HCK;ZAP70;BTK;JAK3
Regulation Of Behavior (GO:0050795)	3/19	0.011353074685834599	0.1142542271079335	0	0	7.305375	32.71541740584069	GPR171;APOE;STRA6
Positive Regulation Of Cold-Induced Thermogenesis (GO:0120162)	7/98	0.011846231747642188	0.11428099937291417	0	0	3.0096153846153846	13.349887772490158	ADCYAP1;FABP4;SLN;IRF4;TRPV2;FFAR4;CCR2
Positive Regulation Of Protein-Containing Complex Assembly (GO:0031334)	7/98	0.011846231747642188	0.11428099937291417	0	0	3.0096153846153846	13.349887772490158	GBP5;TCL1A;PLEK;BTK;PLCG2;CXCL13;SKAP1
Positive Regulation Of Protein Modification Process (GO:0031401)	12/225	0.011862786234743822	0.11428099937291417	0	0	2.212673187802989	9.811765106593798	C3;PPP1R16B;BMP4;NTRK1;CD4;CCND2;MUSK;GPNMB;FGF19;TMEM119;LILRB2;HLA-DRB1
Cell-Cell Adhesion Via Plasma-Membrane Adhesion Molecules (GO:0098742)	10/172	0.011907917356896967	0.11428099937291417	0	0	2.4209300578468937	10.726055967330545	VCAM1;CDH2;SELL;CD6;CRTAM;ITGB2;LRRC4C;ITGAL;SELE;MYPN
Regulation Of Natural Killer Cell Mediated Cytotoxicity Directed Against Tumor Cell Target (GO:0002858)	2/7	0.012190715471343498	0.11428099937291417	0	0	15.5624750499002	68.5850825637473	CRTAM;IL12B
Response To Auditory Stimulus (GO:0010996)	2/7	0.012190715471343498	0.11428099937291417	0	0	15.5624750499002	68.5850825637473	TIFAB;PTN
Very-Low-Density Lipoprotein Particle Remodeling (GO:0034372)	2/7	0.012190715471343498	0.11428099937291417	0	0	15.5624750499002	68.5850825637473	CETP;APOE
Negative Regulation Of T Cell Apoptotic Process (GO:0070233)	2/7	0.012190715471343498	0.11428099937291417	0	0	15.5624750499002	68.5850825637473	PRKCQ;JAK3
Negative Regulation Of Actin Nucleation (GO:0051126)	2/7	0.012190715471343498	0.11428099937291417	0	0	15.5624750499002	68.5850825637473	GMFG;CORO1A
Positive Regulation Of CD4-positive, Alpha-Beta T Cell Differentiation (GO:0043372)	2/7	0.012190715471343498	0.11428099937291417	0	0	15.5624750499002	68.5850825637473	NCKAP1L;HLA-DRB1
Positive Regulation Of Apoptotic Cell Clearance (GO:2000427)	2/7	0.012190715471343498	0.11428099937291417	0	0	15.5624750499002	68.5850825637473	C3;CD300LF
Positive Regulation Of Oligodendrocyte Differentiation (GO:0048714)	2/7	0.012190715471343498	0.11428099937291417	0	0	15.5624750499002	68.5850825637473	PTN;TNFRSF1B
Regulation Of CD8-positive, Alpha-Beta T Cell Differentiation (GO:0043376)	2/7	0.012190715471343498	0.11428099937291417	0	0	15.5624750499002	68.5850825637473	NCKAP1L;RUNX3
Regulation Of Cdc42 Protein Signal Transduction (GO:0032489)	2/7	0.012190715471343498	0.11428099937291417	0	0	15.5624750499002	68.5850825637473	NELL1;APOE
Regulation Of Apoptotic Cell Clearance (GO:2000425)	2/7	0.012190715471343498	0.11428099937291417	0	0	15.5624750499002	68.5850825637473	C3;CD300LF
Positive Regulation Of Phospholipase C Activity (GO:0010863)	4/36	0.012322424256073657	0.11447030315710055	0	0	4.876002004008016	21.436536155092032	ITK;HTR2A;S1PR4;SELE
Positive Regulation Of Signaling Receptor Activity (GO:2000273)	4/36	0.012322424256073657	0.11447030315710055	0	0	4.876002004008016	21.436536155092032	NELL1;NCF1;CCR2;EREG
Cell Projection Organization (GO:0030030)	3/20	0.013111208296175136	0.11911456604844614	0	0	6.875294117647059	29.79950354932281	GSN;PLEK;NCKAP1L
Lipopolysaccharide-Mediated Signaling Pathway (GO:0031663)	3/20	0.013111208296175136	0.11911456604844614	0	0	6.875294117647059	29.79950354932281	HCK;CD6;PLCG2
Negative Regulation Of B Cell Activation (GO:0050869)	3/20	0.013111208296175136	0.11911456604844614	0	0	6.875294117647059	29.79950354932281	TNFRSF13B;LAPTM5;FOXJ1
Pulmonary Valve Development (GO:0003177)	3/20	0.013111208296175136	0.11911456604844614	0	0	6.875294117647059	29.79950354932281	BMP4;TNFRSF1B;STRA6
Antimicrobial Humoral Response (GO:0019730)	7/100	0.013138710462257053	0.11911456604844614	0	0	2.944588969823101	12.756525982922906	IGHM;SEMG2;GNLY;CXCL13;LYZ;IGHA2;WFDC5
Cellular Response To Lipopolysaccharide (GO:0071222)	8/124	0.013170485383827216	0.11911456604844614	0	0	2.700243817485197	11.69145332865089	HCK;CD6;CD180;PLCG2;LILRB2;CXCL13;CCR5;TNFRSF1B
Positive Regulation Of Immune Effector Process (GO:0002699)	4/37	0.01354790009592684	0.12199052147779738	0	0	4.728001457460375	20.337610408650004	IL12B;IL12RB1;HLA-DRB1;CCR2
Positive Regulation Of Tumor Necrosis Factor Production (GO:0032760)	6/78	0.01373611016280472	0.1231451273547515	0	0	3.257042253521127	13.965308451609097	SPN;CD2;PLCG2;IL12B;CCL19;CCR2
Positive Regulation Of Cytoskeleton Organization (GO:0051495)	6/79	0.014559442407440374	0.12870040745690348	0	0	3.2122598605330612	13.586302976604133	HCK;CCL24;GSN;SYNPO2L;PLEK;NCKAP1L
Positive Regulation Of Endocytosis (GO:0045807)	6/79	0.014559442407440374	0.12870040745690348	0	0	3.2122598605330612	13.586302976604133	C3;SIRPG;IL2RB;APOE;CCL19;DOCK2
Positive Regulation Of Bone Mineralization (GO:0030501)	4/38	0.014848171392267137	0.12870040745690348	0	0	4.588706825415537	19.317898481907825	BMP4;NELL1;TMEM119;PTN
Positive Regulation Of Granulocyte Chemotaxis (GO:0071624)	3/21	0.01501580496043747	0.12870040745690348	0	0	6.493	27.261847231893096	RAC2;NCKAP1L;CCL19
Positive Regulation Of Natural Killer Cell Mediated Cytotoxicity (GO:0045954)	3/21	0.01501580496043747	0.12870040745690348	0	0	6.493	27.261847231893096	CRTAM;IL12B;SLAMF6
Positive Regulation Of Protein Phosphorylation (GO:0001934)	17/377	0.015270541543776868	0.12870040745690348	0	0	1.8594478737997258	7.775894336492503	NTRK1;MUSK;MSTN;EREG;C3;BMP4;ADCYAP1;NELL1;TCL1A;CD4;CCND2;GPNMB;FGF19;PLCG2;TMEM119;CCL19;HLA-DRB1
T Cell Mediated Cytotoxicity (GO:0001913)	2/8	0.01598568139381899	0.12870040745690348	0	0	12.968063872255488	53.63671451368032	CRTAM;PRF1
Adult Heart Development (GO:0007512)	2/8	0.01598568139381899	0.12870040745690348	0	0	12.968063872255488	53.63671451368032	MYH6;MYH7
Auditory Behavior (GO:0031223)	2/8	0.01598568139381899	0.12870040745690348	0	0	12.968063872255488	53.63671451368032	TIFAB;STRA6
Regulation Of Podosome Assembly (GO:0071801)	2/8	0.01598568139381899	0.12870040745690348	0	0	12.968063872255488	53.63671451368032	HCK;GSN
Regulation Of Urine Volume (GO:0035809)	2/8	0.01598568139381899	0.12870040745690348	0	0	12.968063872255488	53.63671451368032	NPR1;HAS2
Commissural Neuron Axon Guidance (GO:0071679)	2/8	0.01598568139381899	0.12870040745690348	0	0	12.968063872255488	53.63671451368032	NELL1;NCAM1
Endothelial Cell Chemotaxis (GO:0035767)	2/8	0.01598568139381899	0.12870040745690348	0	0	12.968063872255488	53.63671451368032	NELL1;CXCL13
Synapse Pruning (GO:0098883)	2/8	0.01598568139381899	0.12870040745690348	0	0	12.968063872255488	53.63671451368032	C1QB;C3
Triglyceride-Rich Lipoprotein Particle Remodeling (GO:0034370)	2/8	0.01598568139381899	0.12870040745690348	0	0	12.968063872255488	53.63671451368032	CETP;APOE
Interleukin-12-Mediated Signaling Pathway (GO:0035722)	2/8	0.01598568139381899	0.12870040745690348	0	0	12.968063872255488	53.63671451368032	IL12B;IL12RB1
Learned Vocalization Behavior Or Vocal Learning (GO:0098598)	2/8	0.01598568139381899	0.12870040745690348	0	0	12.968063872255488	53.63671451368032	TIFAB;STRA6
Negative Regulation Of Glycoprotein Biosynthetic Process (GO:0010561)	2/8	0.01598568139381899	0.12870040745690348	0	0	12.968063872255488	53.63671451368032	ITM2A;JAK3
Negative Regulation Of Long-Term Synaptic Potentiation (GO:1900272)	2/8	0.01598568139381899	0.12870040745690348	0	0	12.968063872255488	53.63671451368032	APOE;PTN
Negative Regulation Of Production Of Molecular Mediator Of Immune Response (GO:0002701)	2/8	0.01598568139381899	0.12870040745690348	0	0	12.968063872255488	53.63671451368032	FCRL3;CD22
Positive Regulation Of CD8-positive, Alpha-Beta T Cell Activation (GO:2001187)	2/8	0.01598568139381899	0.12870040745690348	0	0	12.968063872255488	53.63671451368032	NCKAP1L;RUNX3
Positive Regulation Of NK T Cell Activation (GO:0051135)	2/8	0.01598568139381899	0.12870040745690348	0	0	12.968063872255488	53.63671451368032	IL12B;RASAL3
Positive Regulation Of Adaptive Immune Response (GO:0002821)	2/8	0.01598568139381899	0.12870040745690348	0	0	12.968063872255488	53.63671451368032	SASH3;SKAP1
Positive Regulation Of Macrophage Cytokine Production (GO:0060907)	2/8	0.01598568139381899	0.12870040745690348	0	0	12.968063872255488	53.63671451368032	LAPTM5;PLCG2
Pyrimidine-Containing Compound Metabolic Process (GO:0072527)	2/8	0.01598568139381899	0.12870040745690348	0	0	12.968063872255488	53.63671451368032	SLC19A3;ENPP3
Regulation Of T-helper 1 Type Immune Response (GO:0002825)	2/8	0.01598568139381899	0.12870040745690348	0	0	12.968063872255488	53.63671451368032	IL12B;IL12RB1
Cilium Movement (GO:0003341)	5/59	0.01621623374619633	0.1296074505311916	0	0	3.615015618027666	14.900163349741923	DNAI2;CFAP73;TEKT1;ROPN1L;TTC29
Positive Regulation Of Lymphocyte Differentiation (GO:0045621)	4/39	0.016224605351444835	0.1296074505311916	0	0	4.457371886630404	18.369838427130002	ZAP70;BTK;CD27;NCKAP1L
Regulation Of Protein Phosphorylation (GO:0001932)	13/265	0.017127682931825004	0.1360834079643451	0	0	2.0261175898931003	8.240340264395797	NTRK1;MUSK;ITGB2;C3;BMP4;CD4;CCND2;GPNMB;BMPER;FGF19;TMEM119;ROPN1L;HLA-DRB1
Regulation Of Phosphorylation (GO:0042325)	6/82	0.01723413836859704	0.1360834079643451	0	0	3.0849835857248755	12.527695925259222	BMP4;NELL1;SLAMF8;ROPN1L;NCKAP1L;EREG
Positive Regulation Of Tumor Necrosis Factor Superfamily Cytokine Production (GO:1903557)	6/82	0.01723413836859704	0.1360834079643451	0	0	3.0849835857248755	12.527695925259222	SPN;CD2;PLCG2;IL12B;CCL19;CCR2
Purine Ribonucleotide Metabolic Process (GO:0009150)	6/84	0.019193926209021692	0.14816462913569808	0	0	3.0055718928958366	11.881510771710124	MYH3;AMPD1;ENPP3;GIMAP7;MYH6;MYH7
Acylglycerol Metabolic Process (GO:0006639)	4/41	0.01921091401201387	0.14816462913569808	0	0	4.21599956670097	16.6627969530097	LIPF;CETP;APOC1;APOE
Positive Regulation Of Ossification (GO:0045778)	4/41	0.01921091401201387	0.14816462913569808	0	0	4.21599956670097	16.6627969530097	BMP4;NELL1;TMEM119;PTN
Positive Regulation Of Response To Biotic Stimulus (GO:0002833)	4/41	0.01921091401201387	0.14816462913569808	0	0	4.21599956670097	16.6627969530097	GBP5;CD180;LY86;EREG
Immune Response-Activating Cell Surface Receptor Signaling Pathway (GO:0002429)	3/23	0.019269340467233994	0.14816462913569808	0	0	5.8431	23.07580437853511	CD19;SLA2;LAX1
Positive Regulation Of Epithelial Cell Apoptotic Process (GO:1904037)	3/23	0.019269340467233994	0.14816462913569808	0	0	5.8431	23.07580437853511	GSN;CD40LG;FASLG
Positive Regulation Of Neutrophil Migration (GO:1902624)	3/23	0.019269340467233994	0.14816462913569808	0	0	5.8431	23.07580437853511	RAC2;NCKAP1L;CCL19
Regulation Of GTPase Activity (GO:0043087)	11/214	0.019941308459191828	0.15046823947310983	0	0	2.1249749689615123	8.319196035100434	ARHGAP9;FGD3;NTRK1;CCL24;ADCYAP1;CCL8;RGS16;XCL2;RGL4;CCL19;ARHGAP15
B Cell Homeostasis (GO:0001782)	2/9	0.020214100268293685	0.15046823947310983	0	0	11.114913031080695	43.36344254844982	TNFRSF13B;NCKAP1L
T-helper 1 Type Immune Response (GO:0042088)	2/9	0.020214100268293685	0.15046823947310983	0	0	11.114913031080695	43.36344254844982	IL12B;HLA-DRB1
Regulation Of Leukocyte Mediated Cytotoxicity (GO:0001910)	2/9	0.020214100268293685	0.15046823947310983	0	0	11.114913031080695	43.36344254844982	KLRB1;DNASE1L3
Negative Regulation Of Extracellular Matrix Organization (GO:1903054)	2/9	0.020214100268293685	0.15046823947310983	0	0	11.114913031080695	43.36344254844982	CEL;TNFRSF1B
Negative Regulation Of Vascular Endothelial Growth Factor Signaling Pathway (GO:1900747)	2/9	0.020214100268293685	0.15046823947310983	0	0	11.114913031080695	43.36344254844982	IL12B;DCN
Neuron Remodeling (GO:0016322)	2/9	0.020214100268293685	0.15046823947310983	0	0	11.114913031080695	43.36344254844982	C3;C1QA
Positive Regulation Of Monocyte Differentiation (GO:0045657)	2/9	0.020214100268293685	0.15046823947310983	0	0	11.114913031080695	43.36344254844982	CD4;HLA-DRB1
Response To Interleukin-1 (GO:0070555)	6/85	0.020228560201937806	0.15046823947310983	0	0	2.967373863433767	11.574715945909942	CCL24;CCL8;XCL2;HAS2;CCL19;SELE
Regulation Of Ryanodine-Sensitive Calcium-Release Channel Activity (GO:0060314)	3/24	0.021619771188208146	0.1585192508906833	0	0	5.564571428571429	21.335385128296277	CASQ2;CLIC2;TRDN
Eosinophil Chemotaxis (GO:0048245)	3/24	0.021619771188208146	0.1585192508906833	0	0	5.564571428571429	21.335385128296277	CCL24;CCL8;XCL2
Eosinophil Migration (GO:0072677)	3/24	0.021619771188208146	0.1585192508906833	0	0	5.564571428571429	21.335385128296277	CCL24;CCL8;XCL2
Natural Killer Cell Mediated Cytotoxicity (GO:0042267)	3/24	0.021619771188208146	0.1585192508906833	0	0	5.564571428571429	21.335385128296277	CD2;SLAMF7;CORO1A
Positive Regulation Of Biomineral Tissue Development (GO:0070169)	4/43	0.022515701338716373	0.16391749946235715	0	0	3.9993833821489133	15.171830337534958	BMP4;NELL1;TMEM119;PTN
Positive Regulation Of Cell-Matrix Adhesion (GO:0001954)	4/43	0.022515701338716373	0.16391749946235715	0	0	3.9993833821489133	15.171830337534958	NELL1;MYOC;CD3E;SKAP1
Regulation Of Endothelial Cell Migration (GO:0010594)	6/88	0.023557955990153166	0.17006955018694658	0	0	2.8583697305785933	10.714003484053482	BMP4;NELL1;BMPER;PTN;APOE;DCN
Regulation Of Neutrophil Chemotaxis (GO:0090022)	3/25	0.02411969848579489	0.17006955018694658	0	0	5.3113636363636365	19.78337639774033	RAC2;NCKAP1L;CCL19
Positive Regulation Of Chemotaxis (GO:0050921)	4/44	0.024289849777389728	0.17006955018694658	0	0	3.899198396793587	14.496037092465816	NELL1;PTN;CCL19;CCR2
Positive Regulation Of Osteoblast Differentiation (GO:0045669)	4/44	0.024289849777389728	0.17006955018694658	0	0	3.899198396793587	14.496037092465816	BMP4;NELL1;FFAR4;TMEM119
Regulation Of Mitochondrial Depolarization (GO:0051900)	2/10	0.02485185828352848	0.17006955018694658	0	0	9.7250499001996	35.93233560849998	MYOC;DCN
Regulation Of Respiratory Burst (GO:0060263)	2/10	0.02485185828352848	0.17006955018694658	0	0	9.7250499001996	35.93233560849998	RAC2;IGHA2
Cellular Response To Interleukin-12 (GO:0071349)	2/10	0.02485185828352848	0.17006955018694658	0	0	9.7250499001996	35.93233560849998	IL12B;IL12RB1
Cellular Response To Interleukin-15 (GO:0071350)	2/10	0.02485185828352848	0.17006955018694658	0	0	9.7250499001996	35.93233560849998	IL2RB;JAK3
Response To Prostaglandin E (GO:0034695)	2/10	0.02485185828352848	0.17006955018694658	0	0	9.7250499001996	35.93233560849998	GNG2;CCL19
Interleukin-15-Mediated Signaling Pathway (GO:0035723)	2/10	0.02485185828352848	0.17006955018694658	0	0	9.7250499001996	35.93233560849998	IL2RB;JAK3
Negative Regulation Of T-helper Cell Differentiation (GO:0045623)	2/10	0.02485185828352848	0.17006955018694658	0	0	9.7250499001996	35.93233560849998	TBX21;JAK3
Negative Regulation Of Hemostasis (GO:1900047)	2/10	0.02485185828352848	0.17006955018694658	0	0	9.7250499001996	35.93233560849998	PROC;APOE
Negative Regulation Of Interleukin-17 Production (GO:0032700)	2/10	0.02485185828352848	0.17006955018694658	0	0	9.7250499001996	35.93233560849998	IL12B;NCKAP1L
Positive Regulation Of B Cell Differentiation (GO:0045579)	2/10	0.02485185828352848	0.17006955018694658	0	0	9.7250499001996	35.93233560849998	CD27;NCKAP1L
Positive Regulation Of Epidermal Growth Factor-Activated Receptor Activity (GO:0045741)	2/10	0.02485185828352848	0.17006955018694658	0	0	9.7250499001996	35.93233560849998	NCF1;EREG
Positive Regulation Of Phospholipid Transport (GO:2001140)	2/10	0.02485185828352848	0.17006955018694658	0	0	9.7250499001996	35.93233560849998	CETP;APOE
Positive Regulation Of Protein Depolymerization (GO:1901881)	2/10	0.02485185828352848	0.17006955018694658	0	0	9.7250499001996	35.93233560849998	SLN;PLEK
Protein Localization To Endosome (GO:0036010)	2/10	0.02485185828352848	0.17006955018694658	0	0	9.7250499001996	35.93233560849998	NELL1;RCSD1
Regulation Of Interleukin-6 Production (GO:0032675)	7/114	0.025137982032218464	0.17145607014001496	0	0	2.557469098583057	9.420118631620475	PLCG2;FOXJ1;NCKAP1L;TLR7;LILRB2;EREG;SLAMF1
Positive Regulation Of Intracellular Signal Transduction (GO:1902533)	21/525	0.025444941045001765	0.1729750462430087	0	0	1.641856846473029	6.027647796835114	NTRK1;MYOC;NCF1;MUSK;TRAT1;FCRL3;LAPTM5;FASLG;DCN;BMP4;CD4;DOK5;UBD;PLCG2;FFAR4;IL12B;CD27;TLR7;CCL19;LTB;HLA-DRB1
Regulation Of Phosphatidylinositol 3-Kinase Signaling (GO:0014066)	6/90	0.02597056303774006	0.17596556408079322	0	0	2.7900258695027307	10.185802933471633	PPP1R16B;NTRK1;NCF1;MUSK;MYOC;DCN
Triglyceride Metabolic Process (GO:0006641)	4/45	0.02614620567313633	0.17657289554917396	0	0	3.8039004838946187	13.861608113661639	LIPF;CETP;APOC1;APOE
Peptidyl-Tyrosine Phosphorylation (GO:0018108)	5/67	0.0266166691843847	0.17785354033736933	0	0	3.1472664852960226	11.412673115826907	NTRK1;HCK;ZAP70;BTK;JAK3
Fc Receptor Signaling Pathway (GO:0038093)	3/26	0.026768993650388276	0.17785354033736933	0	0	5.080173913043478	18.39282560823832	PLCG2;PRKCQ;CD247
Negative Regulation Of Catalytic Activity (GO:0043086)	3/26	0.026768993650388276	0.17785354033736933	0	0	5.080173913043478	18.39282560823832	SLN;GZMA;CAMK2A
Plasma Membrane Invagination (GO:0099024)	3/26	0.026768993650388276	0.17785354033736933	0	0	5.080173913043478	18.39282560823832	GSN;BIN2;ITGB2
Regulation Of Actin Filament Bundle Assembly (GO:0032231)	3/26	0.026768993650388276	0.17785354033736933	0	0	5.080173913043478	18.39282560823832	SYNPO2L;PLEK;SHANK1
Positive Regulation Of Cell-Cell Adhesion (GO:0022409)	4/46	0.028085422499961644	0.18599797545942343	0	0	3.7131405668479815	13.265211790766072	SIRPG;CD3E;CXCL13;SKAP1
Respiratory Tube Development (GO:0030323)	3/27	0.029567218954467744	0.19167177653344544	0	0	4.86825	17.141541519879016	BMP4;ZIC3;STRA6
Positive Regulation Of Immune System Process (GO:0002684)	3/27	0.029567218954467744	0.19167177653344544	0	0	4.86825	17.141541519879016	C6;NCKAP1L;LILRB2
Phagocytosis (GO:0006909)	5/69	0.02975247893738739	0.19167177653344544	0	0	3.0486006526104417	10.715352129616385	GSN;BIN2;ITGB2;ADORA1;CORO1A
Positive Regulation Of Phosphatidylinositol 3-Kinase Signaling (GO:0014068)	5/69	0.02975247893738739	0.19167177653344544	0	0	3.0486006526104417	10.715352129616385	NTRK1;NCF1;MUSK;MYOC;DCN
Negative Regulation Of Cellular Response To Vascular Endothelial Growth Factor Stimulus (GO:1902548)	2/11	0.029875776176669526	0.19167177653344544	0	0	8.644045242847637	30.346712634105184	IL12B;DCN
Negative Regulation Of Nitrogen Compound Metabolic Process (GO:0051172)	2/11	0.029875776176669526	0.19167177653344544	0	0	8.644045242847637	30.346712634105184	APOE;LILRB2
Phospholipid Efflux (GO:0033700)	2/11	0.029875776176669526	0.19167177653344544	0	0	8.644045242847637	30.346712634105184	APOC1;APOE
Positive Regulation Of Lipid Transport (GO:0032370)	2/11	0.029875776176669526	0.19167177653344544	0	0	8.644045242847637	30.346712634105184	CETP;APOE
Regulation Of T Cell Apoptotic Process (GO:0070232)	2/11	0.029875776176669526	0.19167177653344544	0	0	8.644045242847637	30.346712634105184	PRKCQ;JAK3
Regulation Of T Cell Mediated Immunity (GO:0002709)	2/11	0.029875776176669526	0.19167177653344544	0	0	8.644045242847637	30.346712634105184	TNFRSF1B;CCR2
Regulation Of Cold-Induced Thermogenesis (GO:0120161)	8/146	0.03150496308270267	0.20149435890588344	0	0	2.267193675889328	7.839071950519581	ADCYAP1;FABP4;SLN;IRF4;ALDH1A1;TRPV2;FFAR4;CCR2
Negative Regulation Of Multicellular Organismal Process (GO:0051241)	11/231	0.03248551753201081	0.20475619894748487	0	0	1.9590447154471544	6.713569647774773	BMP4;CRHBP;TIFAB;PROC;GPNMB;TNNT1;ALDH1A1;SLAMF8;FFAR4;PAEP;SOSTDC1
Determination Of Bilateral Symmetry (GO:0009855)	3/28	0.03251364873691187	0.20475619894748487	0	0	4.67328	16.01110272148614	DNAI2;ZIC3;FOXJ1
Negative Regulation Of Cation Channel Activity (GO:2001258)	3/28	0.03251364873691187	0.20475619894748487	0	0	4.67328	16.01110272148614	CASQ2;CLIC2;TRDN
Negative Regulation Of Cytoskeleton Organization (GO:0051494)	3/28	0.03251364873691187	0.20475619894748487	0	0	4.67328	16.01110272148614	CORO1A;KANK4;SHANK1
Negative Regulation Of Wound Healing (GO:0061045)	3/28	0.03251364873691187	0.20475619894748487	0	0	4.67328	16.01110272148614	PROC;APOE;MYOZ1
Myeloid Leukocyte Differentiation (GO:0002573)	5/71	0.0331117258661405	0.2072511378145928	0	0	2.9559145673603506	10.073366084176135	BMP4;CD4;UBD;CCL19;HLA-DRB1
Positive Regulation Of Cell-Substrate Adhesion (GO:0010811)	5/71	0.0331117258661405	0.2072511378145928	0	0	2.9559145673603506	10.073366084176135	NELL1;CCDC80;MYOC;CD3E;SKAP1
Antibacterial Humoral Response (GO:0019731)	4/49	0.03440530908932048	0.21418971875925738	0	0	3.465063460253841	11.675685152221421	IGHM;SEMG2;WFDC5;IGHA2
Second-Messenger-Mediated Signaling (GO:0019932)	5/72	0.03487624475442899	0.21418971875925738	0	0	2.9116465863453813	9.771338461870892	BTK;PLCG2;APOE;CCR5;SELE
Atrial Cardiac Muscle Tissue Development (GO:0003228)	2/12	0.03526357766226449	0.21418971875925738	0	0	7.779241516966068	26.02082106117676	BMP4;MYH6
Cell Projection Assembly (GO:0030031)	2/12	0.03526357766226449	0.21418971875925738	0	0	7.779241516966068	26.02082106117676	GSN;NCKAP1L
Defense Response To Tumor Cell (GO:0002357)	2/12	0.03526357766226449	0.21418971875925738	0	0	7.779241516966068	26.02082106117676	LAPTM5;PRF1
Negative Regulation Of Alcohol Biosynthetic Process (GO:1902931)	2/12	0.03526357766226449	0.21418971875925738	0	0	7.779241516966068	26.02082106117676	PLEK;DKK3
Negative Regulation Of Coagulation (GO:0050819)	2/12	0.03526357766226449	0.21418971875925738	0	0	7.779241516966068	26.02082106117676	PROC;APOE
Positive Regulation Of Calcium-Mediated Signaling (GO:0050850)	2/12	0.03526357766226449	0.21418971875925738	0	0	7.779241516966068	26.02082106117676	TRAT1;PLCG2
Regulation Of T Cell Differentiation In Thymus (GO:0033081)	2/12	0.03526357766226449	0.21418971875925738	0	0	7.779241516966068	26.02082106117676	BMP4;FOXJ1
Regulation Of Cell Communication By Electrical Coupling (GO:0010649)	2/12	0.03526357766226449	0.21418971875925738	0	0	7.779241516966068	26.02082106117676	CASQ2;TRDN
Regulation Of Striated Muscle Contraction (GO:0006942)	3/29	0.03560728944765928	0.21437467811156743	0	0	4.493307692307693	14.986101843011669	MYL2;MYL3;TNNI1
Positive Regulation Of B Cell Proliferation (GO:0030890)	3/29	0.03560728944765928	0.21437467811156743	0	0	4.493307692307693	14.986101843011669	SASH3;FCRL3;NCKAP1L
Regulation Of Blood Coagulation (GO:0030193)	3/29	0.03560728944765928	0.21437467811156743	0	0	4.493307692307693	14.986101843011669	PROC;APOE;CEL
Positive Regulation Of Cell Death (GO:0010942)	4/50	0.03668056318474711	0.22019063221721	0	0	3.3895617321599723	11.204224363467242	NTRK1;BMP4;C1QA;ITGB2
Artery Morphogenesis (GO:0048844)	3/30	0.03884689874801615	0.23031653772995295	0	0	4.326666666666667	14.053562956985125	BMP4;NELL1;STRA6
Regulation Of Vasculature Development (GO:1901342)	3/30	0.03884689874801615	0.23031653772995295	0	0	4.326666666666667	14.053562956985125	BMPER;GPNMB;CXCL13
Phagocytosis, Engulfment (GO:0006911)	3/30	0.03884689874801615	0.23031653772995295	0	0	4.326666666666667	14.053562956985125	GSN;BIN2;ITGB2
Cholesterol Transport (GO:0030301)	4/51	0.03904050420361599	0.23031653772995295	0	0	3.317272843559459	10.758432007508146	CETP;APOC1;CEL;APOE
Positive Regulation Of Ras Protein Signal Transduction (GO:0046579)	4/51	0.03904050420361599	0.23031653772995295	0	0	3.317272843559459	10.758432007508146	GPR174;NTRK1;P2RY10;SYNPO2L
Positive Regulation Of Actin Filament Bundle Assembly (GO:0032233)	4/51	0.03904050420361599	0.23031653772995295	0	0	3.317272843559459	10.758432007508146	NELL1;MYOC;SYNPO2L;PLEK
ERBB2 Signaling Pathway (GO:0038128)	2/13	0.04099385880222665	0.2350848941926573	0	0	7.0716748321538745	22.58928434390812	MYOC;EREG
Regulation Of Immune Effector Process (GO:0002697)	2/13	0.04099385880222665	0.2350848941926573	0	0	7.0716748321538745	22.58928434390812	IRF4;HLA-DRB1
Regulation Of Leukocyte Migration (GO:0002685)	2/13	0.04099385880222665	0.2350848941926573	0	0	7.0716748321538745	22.58928434390812	RAC2;NCKAP1L
Regulation Of Macrophage Cytokine Production (GO:0010935)	2/13	0.04099385880222665	0.2350848941926573	0	0	7.0716748321538745	22.58928434390812	LAPTM5;PLCG2
Regulation Of Oxidoreductase Activity (GO:0051341)	2/13	0.04099385880222665	0.2350848941926573	0	0	7.0716748321538745	22.58928434390812	GZMA;SLAMF8
Regulation Of Response To Stress (GO:0080134)	2/13	0.04099385880222665	0.2350848941926573	0	0	7.0716748321538745	22.58928434390812	CRHBP;MYL1
Immune Response-Regulating Cell Surface Receptor Signaling Pathway (GO:0002768)	2/13	0.04099385880222665	0.2350848941926573	0	0	7.0716748321538745	22.58928434390812	BTLA;LILRB2
Neuromuscular Process Controlling Balance (GO:0050885)	2/13	0.04099385880222665	0.2350848941926573	0	0	7.0716748321538745	22.58928434390812	TIFAB;SHANK1
Positive Regulation Of Alpha-Beta T Cell Differentiation (GO:0046638)	2/13	0.04099385880222665	0.2350848941926573	0	0	7.0716748321538745	22.58928434390812	NCKAP1L;RUNX3
Positive Regulation Of Granulocyte Macrophage Colony-Stimulating Factor Production (GO:0032725)	2/13	0.04099385880222665	0.2350848941926573	0	0	7.0716748321538745	22.58928434390812	IL12B;PAEP
Regulation Of Tumor Necrosis Factor Production (GO:0032680)	7/127	0.041579291193464075	0.23777795214535305	0	0	2.2788810483870967	7.247190501829597	SPN;CD2;PLCG2;IL12B;CCL19;SLAMF1;CCR2
Regulation Of Long-Term Synaptic Potentiation (GO:1900271)	3/31	0.04223100371460863	0.23884366563661574	0	0	4.171928571428571	13.202487837644163	PTN;APOE;LILRB2
Toll-Like Receptor Signaling Pathway (GO:0002224)	3/31	0.04223100371460863	0.23884366563661574	0	0	4.171928571428571	13.202487837644163	PLCG2;BTK;TLR7
Positive Regulation Of Rho Protein Signal Transduction (GO:0035025)	3/31	0.04223100371460863	0.23884366563661574	0	0	4.171928571428571	13.202487837644163	GPR174;P2RY10;SYNPO2L
Positive Regulation Of Cholesterol Transport (GO:0032376)	3/31	0.04223100371460863	0.23884366563661574	0	0	4.171928571428571	13.202487837644163	CETP;APOE;ABCA13
Calcium Ion Homeostasis (GO:0055074)	6/102	0.043891023941658044	0.24755019822039553	0	0	2.4397635814889336	7.626811832811699	CCL8;CASQ2;HTR2A;CCL19;CCR2;TRDN
Blood Vessel Morphogenesis (GO:0048514)	4/53	0.04401471656738476	0.24756770715846824	0	0	3.1815467670033946	9.93670623368937	NELL1;CDH2;HAS2;STRA6
Negative Regulation Of Blood Vessel Morphogenesis (GO:2000181)	5/77	0.04456146310229019	0.2492770674359721	0	0	2.708751673360107	8.426617250384522	NPR1;SERPINF1;FASLG;DCN;CCR2
Positive Regulation Of JNK Cascade (GO:0046330)	5/77	0.04456146310229019	0.2492770674359721	0	0	2.708751673360107	8.426617250384522	NCF1;FGF19;CD27;CCL19;SLAMF1
Regulation Of Natural Killer Cell Mediated Cytotoxicity (GO:0042269)	3/32	0.04575791813689371	0.2538946106352508	0	0	4.027862068965518	12.423499211650151	KLRB1;CRTAM;SLAMF6
Respiratory System Development (GO:0060541)	3/32	0.04575791813689371	0.2538946106352508	0	0	4.027862068965518	12.423499211650151	BMP4;ZIC3;STRA6
Left/Right Pattern Formation (GO:0060972)	3/32	0.04575791813689371	0.2538946106352508	0	0	4.027862068965518	12.423499211650151	DNAI2;ZIC3;FOXJ1
Regulation Of Myoblast Differentiation (GO:0045661)	4/54	0.04662890649804891	0.25551734880773797	0	0	3.117755511022044	9.557587452762718	BMP4;MSTN;SOSTDC1;SMYD1
Regulation Of Smooth Muscle Cell Proliferation (GO:0048660)	4/54	0.04662890649804891	0.25551734880773797	0	0	3.117755511022044	9.557587452762718	BMP4;IL12B;APOE;EREG
Regulation Of Integrin Activation (GO:0033623)	2/14	0.04704605837765463	0.25551734880773797	0	0	6.482035928143713	19.813173757205387	PLEK;SKAP1
Ceramide Transport (GO:0035627)	2/14	0.04704605837765463	0.25551734880773797	0	0	6.482035928143713	19.813173757205387	ABCB1;ABCA13
Response To Muscle Stretch (GO:0035994)	2/14	0.04704605837765463	0.25551734880773797	0	0	6.482035928143713	19.813173757205387	GSN;CDH2
Striated Muscle Cell Development (GO:0055002)	2/14	0.04704605837765463	0.25551734880773797	0	0	6.482035928143713	19.813173757205387	MYOZ1;MYH6
Genitalia Development (GO:0048806)	2/14	0.04704605837765463	0.25551734880773797	0	0	6.482035928143713	19.813173757205387	TIFAB;STRA6
Positive Regulation Of Membrane Protein Ectodomain Proteolysis (GO:0051044)	2/14	0.04704605837765463	0.25551734880773797	0	0	6.482035928143713	19.813173757205387	APOE;TNFRSF1B
Positive Regulation Of Kinase Activity (GO:0033674)	6/104	0.04747652052055097	0.2571749251416653	0	0	2.389726111772677	7.282738108155323	NTRK1;CD4;MUSK;CCL19;HLA-DRB1;EREG
Synapse Organization (GO:0050808)	7/131	0.04777552326952811	0.2581135507166874	0	0	2.204913501560874	6.705675185986172	CHRNA1;C1QB;C1QA;CDH2;MUSK;DNER;LRRC4C
Positive Regulation Of Stress-Activated MAPK Cascade (GO:0032874)	6/105	0.04933522880830308	0.2649375540633712	0	0	2.365465520395098	7.117962209528663	BMP4;NCF1;FGF19;CD27;CCL19;SLAMF1
Positive Regulation Of Release Of Sequestered Calcium Ion Into Cytosol (GO:0051281)	3/33	0.04942575898990315	0.2649375540633712	0	0	3.8934	11.708557787768221	CD19;CASQ1;TRDN
Regulation Of Activated T Cell Proliferation (GO:0046006)	3/33	0.04942575898990315	0.2649375540633712	0	0	3.8934	11.708557787768221	CRTAM;IL12B;IL12RB1
Endocytosis (GO:0006897)	9/189	0.050037349927407784	0.26751739427335464	0	0	1.955161943319838	5.855681775720064	DENND1C;MYL1;IL10RA;ITGB2;DNER;ADORA1;APOE;CORO1A;CSNK1G1
Negative Regulation Of Interleukin-6 Production (GO:0032715)	3/34	0.053232462060987536	0.27614881882112524	0	0	3.7676129032258063	11.050735973893094	FOXJ1;NCKAP1L;SLAMF1
Regulation Of calcineurin-NFAT Signaling Cascade (GO:0070884)	3/34	0.053232462060987536	0.27614881882112524	0	0	3.7676129032258063	11.050735973893094	C10ORF71;PLCG2;MYOZ1
Cellular Response To Interleukin-1 (GO:0071347)	5/81	0.05335807918167657	0.27614881882112524	0	0	2.5656573663073345	7.519248693393809	CCL24;CCL8;XCL2;HAS2;CCL19
Regulation Of Granulocyte Macrophage Colony-Stimulating Factor Production (GO:0032645)	2/15	0.05340042916316937	0.27614881882112524	0	0	5.983110701673576	17.530134406145635	IL12B;PAEP
T Cell Homeostasis (GO:0043029)	2/15	0.05340042916316937	0.27614881882112524	0	0	5.983110701673576	17.530134406145635	NCKAP1L;JAK3
Regulation Of Monocyte Differentiation (GO:0045655)	2/15	0.05340042916316937	0.27614881882112524	0	0	5.983110701673576	17.530134406145635	CD4;HLA-DRB1
Cardiac Myofibril Assembly (GO:0055003)	2/15	0.05340042916316937	0.27614881882112524	0	0	5.983110701673576	17.530134406145635	MYL2;NRAP
Ceramide Catabolic Process (GO:0046514)	2/15	0.05340042916316937	0.27614881882112524	0	0	5.983110701673576	17.530134406145635	NEU4;CEL
Defense Response To Protozoan (GO:0042832)	2/15	0.05340042916316937	0.27614881882112524	0	0	5.983110701673576	17.530134406145635	GBP6;IRF4
Dendritic Cell Chemotaxis (GO:0002407)	2/15	0.05340042916316937	0.27614881882112524	0	0	5.983110701673576	17.530134406145635	CCR5;CCR2
Sympathetic Nervous System Development (GO:0048485)	2/15	0.05340042916316937	0.27614881882112524	0	0	5.983110701673576	17.530134406145635	NTRK1;NELL1
Negative Regulation Of Immune Effector Process (GO:0002698)	2/15	0.05340042916316937	0.27614881882112524	0	0	5.983110701673576	17.530134406145635	SLAMF8;ENPP3
Positive Regulation Of Endothelial Cell Apoptotic Process (GO:2000353)	2/15	0.05340042916316937	0.27614881882112524	0	0	5.983110701673576	17.530134406145635	CD40LG;FASLG
Transmembrane Receptor Protein Tyrosine Kinase Signaling Pathway (GO:0007169)	12/284	0.05633771680321565	0.29060636330904954	0	0	1.7274170360608603	4.968726889497636	NTRK1;HCK;ZAP70;NELL1;CD4;MUSK;CD8B;CD8A;DOK5;FGF19;CD3E;GFRA2
Action Potential (GO:0001508)	3/35	0.057175796875550244	0.2931105992937169	0	0	3.6496875	10.444035538473619	CHRNA1;SCN4A;SCN3B
Positive Regulation Of Cell Development (GO:0010720)	3/35	0.057175796875550244	0.2931105992937169	0	0	3.6496875	10.444035538473619	BMP4;RASSF10;SERPINF1
Regulation Of Neuron Death (GO:1901214)	4/58	0.05792809318677782	0.2931105992937169	0	0	2.886216878200846	8.221541199336214	C1QA;GPNMB;ITGB2;TNFRSF1B
Regulation Of Phagocytosis (GO:0050764)	4/58	0.05792809318677782	0.2931105992937169	0	0	2.886216878200846	8.221541199336214	HCK;SIRPG;IL2RB;DOCK2
Renal System Development (GO:0072001)	4/58	0.05792809318677782	0.2931105992937169	0	0	2.886216878200846	8.221541199336214	BMP4;ITGA8;HAS2;STRA6
Memory (GO:0007613)	4/58	0.05792809318677782	0.2931105992937169	0	0	2.886216878200846	8.221541199336214	MUSK;PTN;APOE;SHANK1
Regulation Of Bone Mineralization (GO:0030500)	4/58	0.05792809318677782	0.2931105992937169	0	0	2.886216878200846	8.221541199336214	BMP4;NELL1;TMEM119;PTN
Calcium Ion Transmembrane Import Into Cytosol (GO:0097553)	5/83	0.058108141214097804	0.2931105992937169	0	0	2.499613839975286	7.112524953085033	PLCG2;TRPV2;SCN4A;HTR2A;CCL19
Regulation Of NIK/NF-kappaB Signaling (GO:1901222)	5/83	0.058108141214097804	0.2931105992937169	0	0	2.499613839975286	7.112524953085033	LAPTM5;IL12B;CD27;TLR7;CCL19
Autonomic Nervous System Development (GO:0048483)	2/16	0.060038010150510045	0.2955828173597053	0	0	5.555460507556316	15.626273844631877	NTRK1;NELL1
Regulation Of Osteoblast Proliferation (GO:0033688)	2/16	0.060038010150510045	0.2955828173597053	0	0	5.555460507556316	15.626273844631877	NELL1;TMEM119
Reverse Cholesterol Transport (GO:0043691)	2/16	0.060038010150510045	0.2955828173597053	0	0	5.555460507556316	15.626273844631877	CETP;APOE
Negative Regulation Of Inflammatory Response To Antigenic Stimulus (GO:0002862)	2/16	0.060038010150510045	0.2955828173597053	0	0	5.555460507556316	15.626273844631877	HCK;HLA-DRB1
Negative Regulation Of Interleukin-10 Production (GO:0032693)	2/16	0.060038010150510045	0.2955828173597053	0	0	5.555460507556316	15.626273844631877	IL12B;JAK3
Positive Regulation Of Myeloid Leukocyte Cytokine Production Involved In Immune Response (GO:0061081)	2/16	0.060038010150510045	0.2955828173597053	0	0	5.555460507556316	15.626273844631877	LAPTM5;PLCG2
Regulation Of B Cell Receptor Signaling Pathway (GO:0050855)	2/16	0.060038010150510045	0.2955828173597053	0	0	5.555460507556316	15.626273844631877	FCRL3;CD22
Regulation Of NMDA Receptor Activity (GO:2000310)	2/16	0.060038010150510045	0.2955828173597053	0	0	5.555460507556316	15.626273844631877	CRHBP;CCR2
Regulation Of Blood Vessel Endothelial Cell Proliferation Involved In Sprouting Angiogenesis (GO:1903587)	2/16	0.060038010150510045	0.2955828173597053	0	0	5.555460507556316	15.626273844631877	PPP1R16B;IL12B
Regulation Of Cardiac Muscle Contraction By Regulation Of The Release Of Sequestered Calcium Ion (GO:0010881)	2/16	0.060038010150510045	0.2955828173597053	0	0	5.555460507556316	15.626273844631877	CASQ2;CLIC2
Substrate Adhesion-Dependent Cell Spreading (GO:0034446)	3/36	0.061253380775469914	0.3001269468545101	0	0	3.538909090909091	9.883239649655117	NELL1;ITGA8;FERMT3
Negative Regulation Of Sequestering Of Calcium Ion (GO:0051283)	3/36	0.061253380775469914	0.3001269468545101	0	0	3.538909090909091	9.883239649655117	PLCG2;HTR2A;CCL19
Regulation Of Kinase Activity (GO:0043549)	5/85	0.0630924772087538	0.307669490996607	0	0	2.4368724899598395	6.733453326466643	NTRK1;CD4;MUSK;SLAMF8;HLA-DRB1
Calcium-Mediated Signaling (GO:0019722)	5/85	0.0630924772087538	0.307669490996607	0	0	2.4368724899598395	6.733453326466643	VCAM1;BTK;PLCG2;CCR5;SELE
Apoptotic Process (GO:0006915)	10/228	0.06325708064709	0.3077412003992317	0	0	1.7938292052031188	4.951952002636148	CD2;GZMM;GZMA;IL2RA;ITGB2;PRF1;PAEP;MAL;FASLG;CEL
Calcium Ion Transport (GO:0006816)	6/112	0.06358900226049789	0.3086246374487049	0	0	2.2084582969515205	6.084997707145912	CCL8;SLN;CAMK2A;TRPV2;CCR5;MS4A1
Axonemal Dynein Complex Assembly (GO:0070286)	3/37	0.06546269236464904	0.3137649566406691	0	0	3.4346470588235296	9.363792000999604	DNAI2;CFAP73;DNAH8
Regulation Of Ossification (GO:0030278)	3/37	0.06546269236464904	0.3137649566406691	0	0	3.4346470588235296	9.363792000999604	BMP4;NELL1;PTN
Negative Regulation Of Smooth Muscle Cell Proliferation (GO:0048662)	3/37	0.06546269236464904	0.3137649566406691	0	0	3.4346470588235296	9.363792000999604	BMP4;IL12B;APOE
Negative Regulation Of Angiogenesis (GO:0016525)	5/86	0.06567223560725365	0.3137649566406691	0	0	2.406663691804254	6.553535446591615	NPR1;SERPINF1;FASLG;DCN;CCR2
Regulation Of Glucose Transmembrane Transport (GO:0010827)	2/17	0.06694059961452171	0.3137649566406691	0	0	5.1848303393213575	14.019520055569501	C3;FFAR4
Cellular Response To Alkaloid (GO:0071312)	2/17	0.06694059961452171	0.3137649566406691	0	0	5.1848303393213575	14.019520055569501	CRHBP;CASQ2
Epoxygenase P450 Pathway (GO:0019373)	2/17	0.06694059961452171	0.3137649566406691	0	0	5.1848303393213575	14.019520055569501	CYP2A7;CYP4F12
Mesenchyme Development (GO:0060485)	2/17	0.06694059961452171	0.3137649566406691	0	0	5.1848303393213575	14.019520055569501	BMP4;MEOX1
Negative Regulation Of Calcium Ion Transport (GO:0051926)	2/17	0.06694059961452171	0.3137649566406691	0	0	5.1848303393213575	14.019520055569501	SLN;LILRB2
Neuron Maturation (GO:0042551)	2/17	0.06694059961452171	0.3137649566406691	0	0	5.1848303393213575	14.019520055569501	C3;C1QA
Positive Regulation Of Alpha-Beta T Cell Proliferation (GO:0046641)	2/17	0.06694059961452171	0.3137649566406691	0	0	5.1848303393213575	14.019520055569501	IL12B;RASAL3
Positive Regulation Of Glial Cell Differentiation (GO:0045687)	2/17	0.06694059961452171	0.3137649566406691	0	0	5.1848303393213575	14.019520055569501	PTN;TNFRSF1B
Positive Regulation Of Leukocyte Adhesion To Vascular Endothelial Cell (GO:1904996)	2/17	0.06694059961452171	0.3137649566406691	0	0	5.1848303393213575	14.019520055569501	ITGB2;SELE
Positive Regulation Of Nitric-Oxide Synthase Activity (GO:0051000)	2/17	0.06694059961452171	0.3137649566406691	0	0	5.1848303393213575	14.019520055569501	FCER2;APOE
Positive Regulation Of Regulatory T Cell Differentiation (GO:0045591)	2/17	0.06694059961452171	0.3137649566406691	0	0	5.1848303393213575	14.019520055569501	LILRB2;HLA-DRB1
Lymphocyte Proliferation (GO:0046651)	3/38	0.06980108424294715	0.3264273939653087	0	0	3.3363428571428573	8.881697456488187	CD79A;CD40LG;MS4A1
Positive Regulation Of Cell Adhesion (GO:0045785)	5/88	0.07100609459426271	0.3293038386632086	0	0	2.348429864034451	6.211572487485639	CCDC80;SIRPG;IL12B;NCKAP1L;DUSP26
Actin Filament Organization (GO:0007015)	7/144	0.0718140635107295	0.3293038386632086	0	0	1.994348952201554	5.25246687993385	ACTA1;GSN;ACTC1;NRAP;RAC2;XIRP2;CORO1A
Regulation Of Cell Adhesion (GO:0030155)	7/144	0.0718140635107295	0.3293038386632086	0	0	1.994348952201554	5.25246687993385	SPN;CXCR3;RAC2;IL12B;TGFBI;CYTIP;DUSP26
Positive Regulation Of GTPase Activity (GO:0043547)	10/234	0.07249000853496168	0.3293038386632086	0	0	1.7452368878585918	4.580036578533524	NTRK1;CCL24;ADCYAP1;CCL8;RGS16;XCL2;FOXJ1;RGL4;CCL19;CXCL13
Regulation Of MAPK Cascade (GO:0043408)	9/204	0.07335297565732102	0.3293038386632086	0	0	1.803363438181252	4.7112368618927185	BMP4;CD4;MYOC;DOK5;FCRL3;PLCG2;LAPTM5;DUSP26;HLA-DRB1
Protein Polymerization (GO:0051258)	4/63	0.07391494329061629	0.3293038386632086	0	0	2.640942902754662	6.8792344023520515	PSTPIP1;GSN;CASQ2;CASQ1
Regulation Of Oligodendrocyte Differentiation (GO:0048713)	2/18	0.07409072900602422	0.3293038386632086	0	0	4.860528942115768	12.649355817275719	PTN;TNFRSF1B
Cardiac Muscle Cell Contraction (GO:0086003)	2/18	0.07409072900602422	0.3293038386632086	0	0	4.860528942115768	12.649355817275719	GSN;SCN3B
Renal Absorption (GO:0070293)	2/18	0.07409072900602422	0.3293038386632086	0	0	4.860528942115768	12.649355817275719	GSN;HAS2
Response To Cholesterol (GO:0070723)	2/18	0.07409072900602422	0.3293038386632086	0	0	4.860528942115768	12.649355817275719	MYL1;CCR5
Endothelial Cell Proliferation (GO:0001935)	2/18	0.07409072900602422	0.3293038386632086	0	0	4.860528942115768	12.649355817275719	BMP4;BMPER
Ureteric Bud Development (GO:0001657)	2/18	0.07409072900602422	0.3293038386632086	0	0	4.860528942115768	12.649355817275719	BMP4;FOXJ1
Maintenance Of Gastrointestinal Epithelium (GO:0030277)	2/18	0.07409072900602422	0.3293038386632086	0	0	4.860528942115768	12.649355817275719	IL10RA;MUC13
Negative Regulation Of Monoatomic Ion Transport (GO:0043271)	2/18	0.07409072900602422	0.3293038386632086	0	0	4.860528942115768	12.649355817275719	CASQ2;LILRB2
Negative Regulation Of Peptide Hormone Secretion (GO:0090278)	2/18	0.07409072900602422	0.3293038386632086	0	0	4.860528942115768	12.649355817275719	CRHBP;FFAR4
Positive Regulation Of NLRP3 Inflammasome Complex Assembly (GO:1900227)	2/18	0.07409072900602422	0.3293038386632086	0	0	4.860528942115768	12.649355817275719	GBP5;PLCG2
Positive Regulation Of Cytokine Production Involved In Inflammatory Response (GO:1900017)	2/18	0.07409072900602422	0.3293038386632086	0	0	4.860528942115768	12.649355817275719	GBP5;CD6
Positive Regulation Of Focal Adhesion Assembly (GO:0051894)	2/18	0.07409072900602422	0.3293038386632086	0	0	4.860528942115768	12.649355817275719	NELL1;MYOC
Pulmonary Valve Morphogenesis (GO:0003184)	2/18	0.07409072900602422	0.3293038386632086	0	0	4.860528942115768	12.649355817275719	BMP4;STRA6
Regulation Of T Cell Cytokine Production (GO:0002724)	2/18	0.07409072900602422	0.3293038386632086	0	0	4.860528942115768	12.649355817275719	TNFRSF1B;CCR2
Regulation Of Adaptive Immune Response (GO:0002819)	2/18	0.07409072900602422	0.3293038386632086	0	0	4.860528942115768	12.649355817275719	SASH3;SKAP1
Regulation Of Receptor-Mediated Endocytosis (GO:0048259)	3/39	0.07426579508088924	0.3293038386632086	0	0	3.2435	8.433439904400979	C3;APOC1;CCL19
Release Of Sequestered Calcium Ion Into Cytosol (GO:0051209)	3/39	0.07426579508088924	0.3293038386632086	0	0	3.2435	8.433439904400979	PLCG2;FASLG;HTR2A
Retina Homeostasis (GO:0001895)	3/39	0.07426579508088924	0.3293038386632086	0	0	3.2435	8.433439904400979	ALB;LYZ;IGHA2
Regulation Of Angiogenesis (GO:0045765)	9/205	0.07511115311618197	0.33233447704207236	0	0	1.794069652152359	4.644462795071665	PPP1R16B;GPNMB;BMPER;NPR1;SERPINF1;FASLG;CXCL13;DCN;CCR2
Extracellular Matrix Organization (GO:0030198)	8/176	0.07716330350430003	0.3406801335361892	0	0	1.8594516594516595	4.763601421430887	CCDC80;GSN;ADAMTS19;LUM;DPT;HAS2;TGFBI;COL19A1
Negative Regulation Of Secretion By Cell (GO:1903531)	3/40	0.07885396104739203	0.34665349471155427	0	0	3.155675675675676	8.015913966024634	IL12B;APOE;TNFRSF1B
Positive Regulation Of Myeloid Leukocyte Differentiation (GO:0002763)	3/40	0.07885396104739203	0.34665349471155427	0	0	3.155675675675676	8.015913966024634	CD4;IL12B;HLA-DRB1
Regulation Of Cellular Response To Growth Factor Stimulus (GO:0090287)	2/19	0.08147163776735901	0.3491884599924594	0	0	4.5743806504637785	11.470260954706013	NELL1;DOK5
Regulation Of Neuroinflammatory Response (GO:0150077)	2/19	0.08147163776735901	0.3491884599924594	0	0	4.5743806504637785	11.470260954706013	PLCG2;TNFRSF1B
Cardiac Epithelial To Mesenchymal Transition (GO:0060317)	2/19	0.08147163776735901	0.3491884599924594	0	0	4.5743806504637785	11.470260954706013	BMP4;HAS2
Regulation Of Tissue Remodeling (GO:0034103)	2/19	0.08147163776735901	0.3491884599924594	0	0	4.5743806504637785	11.470260954706013	GPNMB;IL12B
Regulation Of Vascular Endothelial Growth Factor Signaling Pathway (GO:1900746)	2/19	0.08147163776735901	0.3491884599924594	0	0	4.5743806504637785	11.470260954706013	IL12B;DCN
Cortical Actin Cytoskeleton Organization (GO:0030866)	2/19	0.08147163776735901	0.3491884599924594	0	0	4.5743806504637785	11.470260954706013	PLEK;NCKAP1L
Superoxide Anion Generation (GO:0042554)	2/19	0.08147163776735901	0.3491884599924594	0	0	4.5743806504637785	11.470260954706013	NCF1;NCF1C
Ganglioside Metabolic Process (GO:0001573)	2/19	0.08147163776735901	0.3491884599924594	0	0	4.5743806504637785	11.470260954706013	NEU4;ST8SIA4
Mesoderm Development (GO:0007498)	2/19	0.08147163776735901	0.3491884599924594	0	0	4.5743806504637785	11.470260954706013	HCK;BTK
Positive Regulation Of Activated T Cell Proliferation (GO:0042104)	2/19	0.08147163776735901	0.3491884599924594	0	0	4.5743806504637785	11.470260954706013	IL12B;IL12RB1
Positive Regulation Of Alpha-Beta T Cell Activation (GO:0046635)	2/19	0.08147163776735901	0.3491884599924594	0	0	4.5743806504637785	11.470260954706013	IL12B;HLA-DRB1
Regulation Of Acute Inflammatory Response (GO:0002673)	2/19	0.08147163776735901	0.3491884599924594	0	0	4.5743806504637785	11.470260954706013	PLA2G2D;DNASE1L3
Positive Regulation Of Actin Filament Polymerization (GO:0030838)	3/41	0.0835626266872039	0.35740431789339505	0	0	3.0724736842105265	7.626367924993588	CCL24;HCK;NCKAP1L
Regulation Of Endocytosis (GO:0030100)	4/66	0.08446896341103749	0.35978170515116176	0	0	2.5127674704247203	6.2099809300422635	HCK;APOE;CCL19;CD22
Negative Regulation Of Immune Response (GO:0050777)	4/66	0.08446896341103749	0.35978170515116176	0	0	2.5127674704247203	6.2099809300422635	HCK;ENPP3;HLA-DRB1;CCR2
Regulation Of Endothelial Cell Proliferation (GO:0001936)	5/93	0.08534590076557391	0.3627642531505657	0	0	2.21442588535962	5.449797012874573	PPP1R16B;BMP4;CCL24;NELL1;APOE
Regulation Of Macrophage Chemotaxis (GO:0010758)	2/20	0.08906724884664237	0.3724135679880993	0	0	4.320026613439787	10.447395067861292	MSTN;SLAMF8
Cilium-Dependent Cell Motility (GO:0060285)	2/20	0.08906724884664237	0.3724135679880993	0	0	4.320026613439787	10.447395067861292	DNAH8;TEKT1
Mesoderm Formation (GO:0001707)	2/20	0.08906724884664237	0.3724135679880993	0	0	4.320026613439787	10.447395067861292	EOMES;ITGA8
Microglial Cell Activation (GO:0001774)	2/20	0.08906724884664237	0.3724135679880993	0	0	4.320026613439787	10.447395067861292	C1QA;ITGB2
Negative Regulation Of Phosphate Metabolic Process (GO:0045936)	2/20	0.08906724884664237	0.3724135679880993	0	0	4.320026613439787	10.447395067861292	BMP4;PLEK
Positive Regulation Of Epithelial Cell Differentiation (GO:0030858)	2/20	0.08906724884664237	0.3724135679880993	0	0	4.320026613439787	10.447395067861292	BMP4;FOXJ1
Regulation Of Calcium Ion Import (GO:0090279)	2/20	0.08906724884664237	0.3724135679880993	0	0	4.320026613439787	10.447395067861292	SLN;FCRL3
Regulation Of Cardiac Muscle Contraction By Calcium Ion Signaling (GO:0010882)	2/20	0.08906724884664237	0.3724135679880993	0	0	4.320026613439787	10.447395067861292	CASQ2;CLIC2
Positive Regulation Of Defense Response (GO:0031349)	6/124	0.09309021061130902	0.38630025320152594	0	0	1.9826416123861814	4.707160453631442	GBP5;IL12B;TLR7;GPSM3;EREG;CCR2
Learning (GO:0007612)	3/43	0.0933292379873146	0.38630025320152594	0	0	2.91855	6.921696933247016	PTN;STRA6;SHANK1
Negative Regulation Of BMP Signaling Pathway (GO:0030514)	3/43	0.0933292379873146	0.38630025320152594	0	0	2.91855	6.921696933247016	BMPER;SOSTDC1;CHRDL2
Positive Regulation Of Receptor-Mediated Endocytosis (GO:0048260)	3/43	0.0933292379873146	0.38630025320152594	0	0	2.91855	6.921696933247016	C3;CCL19;SELE
Positive Regulation Of Stress Fiber Assembly (GO:0051496)	3/43	0.0933292379873146	0.38630025320152594	0	0	2.91855	6.921696933247016	NELL1;MYOC;SYNPO2L
Regulation Of Monoatomic Ion Transmembrane Transporter Activity (GO:0032412)	4/69	0.09571513179253945	0.39537860275670716	0	0	2.3964236164636965	5.6229177517808075	CRHBP;FXYD6;SCN3B;SHANK1
Regulation Of Lipopolysaccharide-Mediated Signaling Pathway (GO:0031664)	2/21	0.09686214501641371	0.3961314416707119	0	0	4.092446685576216	9.553679677083776	CD180;LY86
Regulation Of Membrane Protein Ectodomain Proteolysis (GO:0051043)	2/21	0.09686214501641371	0.3961314416707119	0	0	4.092446685576216	9.553679677083776	APOE;TNFRSF1B
Macrophage Differentiation (GO:0030225)	2/21	0.09686214501641371	0.3961314416707119	0	0	4.092446685576216	9.553679677083776	CD4;HLA-DRB1
Negative Regulation Of Interleukin-2 Production (GO:0032703)	2/21	0.09686214501641371	0.3961314416707119	0	0	4.092446685576216	9.553679677083776	TBX21;LAPTM5
Outer Dynein Arm Assembly (GO:0036158)	2/21	0.09686214501641371	0.3961314416707119	0	0	4.092446685576216	9.553679677083776	DNAI2;DNAH8
Regulation Of Viral Entry Into Host Cell (GO:0046596)	3/44	0.0983809042055443	0.4007460244721874	0	0	2.847219512195122	6.602441689656288	CD4;GSN;HLA-DRB1
Positive Regulation Of Biosynthetic Process (GO:0009891)	3/44	0.0983809042055443	0.4007460244721874	0	0	2.847219512195122	6.602441689656288	BMP4;PLCG2;APOE
Protein-Containing Complex Organization (GO:0043933)	6/126	0.09861906523662894	0.4009206751104935	0	0	1.9493963782696178	4.515758535390389	IL2RB;NCKAP1L;CD3G;CD247;CD3E;SHANK1
Regulation Of G Protein-Coupled Receptor Signaling Pathway (GO:0008277)	4/70	0.09961278207270902	0.40336300117410573	0	0	2.3599927126981237	5.44324009310197	C3;RGS16;PLEK;CAMK2A
Regulation Of Actin Filament Polymerization (GO:0030833)	4/70	0.09961278207270902	0.40336300117410573	0	0	2.3599927126981237	5.44324009310197	HCK;CCL24;NCKAP1L;KANK4
Negative Regulation Of Programmed Cell Death (GO:0043069)	14/381	0.10214960225021075	0.40957955681142155	0	0	1.4923410396571994	3.4045027619664525	NTRK1;FCMR;LAPTM5;BMP4;HCK;TCL1A;CD40LG;CCND2;PROC;ALB;IL2RB;FFAR4;CD27;NCKAP1L
Central Nervous System Development (GO:0007417)	11/283	0.1027910981211438	0.40957955681142155	0	0	1.5802471903395505	3.595151679697949	C3;EOMES;C1QA;GSN;SLC6A17;CDH2;ZIC3;DNER;ADAM23;MAL;FOXJ1
Determination Of Left/Right Symmetry (GO:0007368)	3/45	0.10354052905505372	0.40957955681142155	0	0	2.7792857142857144	6.30284234729045	DNAI2;ZIC3;FOXJ1
Regulation Of Hydrolase Activity (GO:0051336)	4/71	0.10358299669708124	0.40957955681142155	0	0	2.3246492985971945	5.27086817859672	ARHGAP9;FGD3;CAMK2A;ARHGAP15
Kidney Development (GO:0001822)	4/71	0.10358299669708124	0.40957955681142155	0	0	2.3246492985971945	5.27086817859672	BMP4;ITGA8;HAS2;STRA6
Negative Regulation Of Supramolecular Fiber Organization (GO:1902904)	4/71	0.10358299669708124	0.40957955681142155	0	0	2.3246492985971945	5.27086817859672	APOE;CORO1A;KANK4;SHANK1
Fc-epsilon Receptor Signaling Pathway (GO:0038095)	2/22	0.10484154602631396	0.40957955681142155	0	0	3.887624750499002	8.767780137025099	PLCG2;PRKCQ
Dendritic Cell Differentiation (GO:0097028)	2/22	0.10484154602631396	0.40957955681142155	0	0	3.887624750499002	8.767780137025099	UBD;CCL19
Natural Killer Cell Mediated Immunity (GO:0002228)	2/22	0.10484154602631396	0.40957955681142155	0	0	3.887624750499002	8.767780137025099	CD2;SLAMF7
Positive Regulation Of Viral Life Cycle (GO:1903902)	2/22	0.10484154602631396	0.40957955681142155	0	0	3.887624750499002	8.767780137025099	CD4;HLA-DRB1
Response To Lipopolysaccharide (GO:0032496)	7/159	0.10705106907499631	0.40957955681142155	0	0	1.7961454796264855	4.0133959688912215	CD6;CD180;LILRB2;CXCL13;CCR5;TNFRSF1B;SELE
T Cell Differentiation (GO:0030217)	3/46	0.10880484222057026	0.40957955681142155	0	0	2.7145116279069765	6.02132817248108	ZAP70;CD4;CD8A
Regulation Of Cholesterol Transport (GO:0032374)	2/23	0.1129912863323015	0.40957955681142155	0	0	3.7023096663815225	8.072681028314923	CETP;APOC1
Regulation Of Myotube Differentiation (GO:0010830)	2/23	0.1129912863323015	0.40957955681142155	0	0	3.7023096663815225	8.072681028314923	TMEM119;SMYD1
Artery Development (GO:0060840)	2/23	0.1129912863323015	0.40957955681142155	0	0	3.7023096663815225	8.072681028314923	NELL1;STRA6
Cholesterol Efflux (GO:0033344)	2/23	0.1129912863323015	0.40957955681142155	0	0	3.7023096663815225	8.072681028314923	APOC1;APOE
Long-Chain Fatty Acid Transport (GO:0015909)	2/23	0.1129912863323015	0.40957955681142155	0	0	3.7023096663815225	8.072681028314923	FABP4;APOE
Negative Regulation Of Actin Filament Polymerization (GO:0030837)	2/23	0.1129912863323015	0.40957955681142155	0	0	3.7023096663815225	8.072681028314923	GSN;KANK4
Positive Regulation Of Cell-Substrate Junction Organization (GO:0150117)	2/23	0.1129912863323015	0.40957955681142155	0	0	3.7023096663815225	8.072681028314923	NELL1;MYOC
Positive Regulation Of Lamellipodium Assembly (GO:0010592)	2/23	0.1129912863323015	0.40957955681142155	0	0	3.7023096663815225	8.072681028314923	MSTN;RAC2
Protein Catabolic Process (GO:0030163)	5/102	0.11464566413192709	0.40957955681142155	0	0	2.0080321285140563	4.349215037536468	NEU4;GZMA;CEL;APOE;CTSC
B Cell Chemotaxis (GO:0035754)	1/5	0.11959288685742771	0.40957955681142155	0	0	9.707669322709163	20.615807611144984	CXCL13
ERBB2-EGFR Signaling Pathway (GO:0038134)	1/5	0.11959288685742771	0.40957955681142155	0	0	9.707669322709163	20.615807611144984	EREG
Regulation Of Establishment Of T Cell Polarity (GO:1903903)	1/5	0.11959288685742771	0.40957955681142155	0	0	9.707669322709163	20.615807611144984	GSN
Regulation Of Glucagon Secretion (GO:0070092)	1/5	0.11959288685742771	0.40957955681142155	0	0	9.707669322709163	20.615807611144984	FFAR4
Regulation Of Hepatocyte Proliferation (GO:2000345)	1/5	0.11959288685742771	0.40957955681142155	0	0	9.707669322709163	20.615807611144984	PTN
Regulation Of Hydrogen Peroxide Metabolic Process (GO:0010310)	1/5	0.11959288685742771	0.40957955681142155	0	0	9.707669322709163	20.615807611144984	RAC2
Adenylate Cyclase-Activating Dopamine Receptor Signaling Pathway (GO:0007191)	1/5	0.11959288685742771	0.40957955681142155	0	0	9.707669322709163	20.615807611144984	GNG2
Regulation Of Natural Killer Cell Mediated Immunity (GO:0002715)	1/5	0.11959288685742771	0.40957955681142155	0	0	9.707669322709163	20.615807611144984	KLRB1
Regulation Of Protein Depolymerization (GO:1901879)	1/5	0.11959288685742771	0.40957955681142155	0	0	9.707669322709163	20.615807611144984	SLN
Cell Junction Disassembly (GO:0150146)	1/5	0.11959288685742771	0.40957955681142155	0	0	9.707669322709163	20.615807611144984	C1QB
Regulation Of Renal Sodium Excretion (GO:0035813)	1/5	0.11959288685742771	0.40957955681142155	0	0	9.707669322709163	20.615807611144984	NPR1
Cell-Cell Signaling Involved In Cardiac Conduction (GO:0086019)	1/5	0.11959288685742771	0.40957955681142155	0	0	9.707669322709163	20.615807611144984	CASQ2
Regulation Of Retinal Ganglion Cell Axon Guidance (GO:0090259)	1/5	0.11959288685742771	0.40957955681142155	0	0	9.707669322709163	20.615807611144984	NELL1
Regulation Of Serine-Type Endopeptidase Activity (GO:1900003)	1/5	0.11959288685742771	0.40957955681142155	0	0	9.707669322709163	20.615807611144984	SEMG2
Regulation Of Ventricular Cardiac Muscle Cell Membrane Depolarization (GO:0060373)	1/5	0.11959288685742771	0.40957955681142155	0	0	9.707669322709163	20.615807611144984	SCN3B
Chitin Catabolic Process (GO:0006032)	1/5	0.11959288685742771	0.40957955681142155	0	0	9.707669322709163	20.615807611144984	CHIT1
Chitin Metabolic Process (GO:0006030)	1/5	0.11959288685742771	0.40957955681142155	0	0	9.707669322709163	20.615807611144984	CHIT1
Choline Metabolic Process (GO:0019695)	1/5	0.11959288685742771	0.40957955681142155	0	0	9.707669322709163	20.615807611144984	BCHE
Renal System Process Involved In Regulation Of Blood Volume (GO:0001977)	1/5	0.11959288685742771	0.40957955681142155	0	0	9.707669322709163	20.615807611144984	CYP4F12
Cilium Disassembly (GO:0061523)	1/5	0.11959288685742771	0.40957955681142155	0	0	9.707669322709163	20.615807611144984	KIF19
Response To cGMP (GO:0070305)	1/5	0.11959288685742771	0.40957955681142155	0	0	9.707669322709163	20.615807611144984	TLR7
Response To Catecholamine (GO:0071869)	1/5	0.11959288685742771	0.40957955681142155	0	0	9.707669322709163	20.615807611144984	GNG2
Contact Inhibition (GO:0060242)	1/5	0.11959288685742771	0.40957955681142155	0	0	9.707669322709163	20.615807611144984	CEL
Coumarin Metabolic Process (GO:0009804)	1/5	0.11959288685742771	0.40957955681142155	0	0	9.707669322709163	20.615807611144984	CYP2A7
Retinal Ganglion Cell Axon Guidance (GO:0031290)	1/5	0.11959288685742771	0.40957955681142155	0	0	9.707669322709163	20.615807611144984	NELL1
Determination Of Liver Left/Right Asymmetry (GO:0071910)	1/5	0.11959288685742771	0.40957955681142155	0	0	9.707669322709163	20.615807611144984	ZIC3
Ear Development (GO:0043583)	1/5	0.11959288685742771	0.40957955681142155	0	0	9.707669322709163	20.615807611144984	STRA6
Establishment Of Lymphocyte Polarity (GO:0001767)	1/5	0.11959288685742771	0.40957955681142155	0	0	9.707669322709163	20.615807611144984	CRTAM
Striated Muscle Hypertrophy (GO:0014897)	1/5	0.11959288685742771	0.40957955681142155	0	0	9.707669322709163	20.615807611144984	MYOC
Thiamine Transmembrane Transport (GO:0071934)	1/5	0.11959288685742771	0.40957955681142155	0	0	9.707669322709163	20.615807611144984	SLC19A3
Gamma-Aminobutyric Acid Metabolic Process (GO:0009448)	1/5	0.11959288685742771	0.40957955681142155	0	0	9.707669322709163	20.615807611144984	ALDH1A1
Transmembrane Receptor Protein Tyrosine Phosphatase Signaling Pathway (GO:0007185)	1/5	0.11959288685742771	0.40957955681142155	0	0	9.707669322709163	20.615807611144984	PTN
Trigeminal Nerve Development (GO:0021559)	1/5	0.11959288685742771	0.40957955681142155	0	0	9.707669322709163	20.615807611144984	TIFAB
Valine Metabolic Process (GO:0006573)	1/5	0.11959288685742771	0.40957955681142155	0	0	9.707669322709163	20.615807611144984	BCAT1
Hexose Catabolic Process (GO:0019320)	1/5	0.11959288685742771	0.40957955681142155	0	0	9.707669322709163	20.615807611144984	TKTL1
Vocal Learning (GO:0042297)	1/5	0.11959288685742771	0.40957955681142155	0	0	9.707669322709163	20.615807611144984	STRA6
Humoral Immune Response Mediated By Circulating Immunoglobulin (GO:0002455)	1/5	0.11959288685742771	0.40957955681142155	0	0	9.707669322709163	20.615807611144984	C1QB
Imitative Learning (GO:0098596)	1/5	0.11959288685742771	0.40957955681142155	0	0	9.707669322709163	20.615807611144984	STRA6
Inclusion Body Assembly (GO:0070841)	1/5	0.11959288685742771	0.40957955681142155	0	0	9.707669322709163	20.615807611144984	UBD
Interleukin-4-Mediated Signaling Pathway (GO:0035771)	1/5	0.11959288685742771	0.40957955681142155	0	0	9.707669322709163	20.615807611144984	JAK3
Lipoprotein Metabolic Process (GO:0042157)	1/5	0.11959288685742771	0.40957955681142155	0	0	9.707669322709163	20.615807611144984	APOE
Negative Regulation Of Arp2/3 Complex-Mediated Actin Nucleation (GO:0034316)	1/5	0.11959288685742771	0.40957955681142155	0	0	9.707669322709163	20.615807611144984	GMFG
Negative Regulation Of B Cell Receptor Signaling Pathway (GO:0050859)	1/5	0.11959288685742771	0.40957955681142155	0	0	9.707669322709163	20.615807611144984	FCRL3
Negative Regulation Of T Cell Differentiation In Thymus (GO:0033085)	1/5	0.11959288685742771	0.40957955681142155	0	0	9.707669322709163	20.615807611144984	FOXJ1
Negative Regulation Of Amyloid Precursor Protein Biosynthetic Process (GO:0042985)	1/5	0.11959288685742771	0.40957955681142155	0	0	9.707669322709163	20.615807611144984	ITM2A
Negative Regulation Of Calcium Ion Import (GO:0090281)	1/5	0.11959288685742771	0.40957955681142155	0	0	9.707669322709163	20.615807611144984	SLN
Negative Regulation Of Lipoprotein Lipase Activity (GO:0051005)	1/5	0.11959288685742771	0.40957955681142155	0	0	9.707669322709163	20.615807611144984	APOC1
Negative Regulation Of Monocyte Chemotaxis (GO:0090027)	1/5	0.11959288685742771	0.40957955681142155	0	0	9.707669322709163	20.615807611144984	SLAMF8
Negative Regulation Of Relaxation Of Muscle (GO:1901078)	1/5	0.11959288685742771	0.40957955681142155	0	0	9.707669322709163	20.615807611144984	TIFAB
Peripheral Nervous System Neuron Development (GO:0048935)	1/5	0.11959288685742771	0.40957955681142155	0	0	9.707669322709163	20.615807611144984	RUNX3
Phagosome Acidification (GO:0090383)	1/5	0.11959288685742771	0.40957955681142155	0	0	9.707669322709163	20.615807611144984	SLAMF8
Positive Regulation Of CD4-positive, CD25-positive, Alpha-Beta Regulatory T Cell Differentiation (GO:0032831)	1/5	0.11959288685742771	0.40957955681142155	0	0	9.707669322709163	20.615807611144984	HLA-DRB1
Positive Regulation Of I-kappaB Phosphorylation (GO:1903721)	1/5	0.11959288685742771	0.40957955681142155	0	0	9.707669322709163	20.615807611144984	PLCG2
Positive Regulation Of NK T Cell Proliferation (GO:0051142)	1/5	0.11959288685742771	0.40957955681142155	0	0	9.707669322709163	20.615807611144984	RASAL3
Positive Regulation Of T Cell Mediated Immune Response To Tumor Cell (GO:0002842)	1/5	0.11959288685742771	0.40957955681142155	0	0	9.707669322709163	20.615807611144984	HLA-DRB1
Positive Regulation Of T-helper 1 Cell Cytokine Production (GO:2000556)	1/5	0.11959288685742771	0.40957955681142155	0	0	9.707669322709163	20.615807611144984	TBX21
Positive Regulation Of Endothelial Cell Development (GO:1901552)	1/5	0.11959288685742771	0.40957955681142155	0	0	9.707669322709163	20.615807611144984	PROC
Positive Regulation Of Establishment Of Endothelial Barrier (GO:1903142)	1/5	0.11959288685742771	0.40957955681142155	0	0	9.707669322709163	20.615807611144984	PROC
Positive Regulation Of Interleukin-18 Production (GO:0032741)	1/5	0.11959288685742771	0.40957955681142155	0	0	9.707669322709163	20.615807611144984	GBP5
Positive Regulation Of Mitochondrial Membrane Potential (GO:0010918)	1/5	0.11959288685742771	0.40957955681142155	0	0	9.707669322709163	20.615807611144984	TCL1A
Positive Regulation Of Osteoblast Proliferation (GO:0033690)	1/5	0.11959288685742771	0.40957955681142155	0	0	9.707669322709163	20.615807611144984	TMEM119
Positive Regulation Of Receptor Binding (GO:1900122)	1/5	0.11959288685742771	0.40957955681142155	0	0	9.707669322709163	20.615807611144984	NELL1
Positive Regulation Of Sterol Transport (GO:0032373)	1/5	0.11959288685742771	0.40957955681142155	0	0	9.707669322709163	20.615807611144984	CETP
Positive Regulation Of Urine Volume (GO:0035810)	1/5	0.11959288685742771	0.40957955681142155	0	0	9.707669322709163	20.615807611144984	NPR1
Protein Import (GO:0017038)	1/5	0.11959288685742771	0.40957955681142155	0	0	9.707669322709163	20.615807611144984	PRF1
Protein Modification By Small Protein Conjugation Or Removal (GO:0070647)	1/5	0.11959288685742771	0.40957955681142155	0	0	9.707669322709163	20.615807611144984	UBD
Regulation Of NK T Cell Activation (GO:0051133)	1/5	0.11959288685742771	0.40957955681142155	0	0	9.707669322709163	20.615807611144984	IL12B
Regulation Of T-helper 1 Cell Cytokine Production (GO:2000554)	1/5	0.11959288685742771	0.40957955681142155	0	0	9.707669322709163	20.615807611144984	TBX21
Regulation Of BMP Signaling Pathway (GO:0030510)	4/75	0.12016486595517885	0.40957955681142155	0	0	2.1932315334895143	4.647217671499183	BMP4;BMPER;SOSTDC1;CHRDL2
Fc-gamma Receptor Signaling Pathway (GO:0038094)	2/24	0.12129779373665091	0.40957955681142155	0	0	3.533841408092905	7.45466195636665	HCK;CD247
Acylglycerol Homeostasis (GO:0055090)	2/24	0.12129779373665091	0.40957955681142155	0	0	3.533841408092905	7.45466195636665	CETP;APOE
Regulation Of Neuroblast Proliferation (GO:1902692)	2/24	0.12129779373665091	0.40957955681142155	0	0	3.533841408092905	7.45466195636665	PTN;HAPLN3
Response To Purine-Containing Compound (GO:0014074)	2/24	0.12129779373665091	0.40957955681142155	0	0	3.533841408092905	7.45466195636665	ADORA1;TLR7
Gliogenesis (GO:0042063)	2/24	0.12129779373665091	0.40957955681142155	0	0	3.533841408092905	7.45466195636665	CDH2;HAPLN3
Negative Regulation Of Ion Transmembrane Transporter Activity (GO:0032413)	2/24	0.12129779373665091	0.40957955681142155	0	0	3.533841408092905	7.45466195636665	SLN;CASQ2
Neuromuscular Junction Development (GO:0007528)	2/24	0.12129779373665091	0.40957955681142155	0	0	3.533841408092905	7.45466195636665	CHRNA1;MUSK
Outflow Tract Septum Morphogenesis (GO:0003148)	2/24	0.12129779373665091	0.40957955681142155	0	0	3.533841408092905	7.45466195636665	BMP4;NELL1
Positive Regulation Of Natural Killer Cell Mediated Immunity (GO:0002717)	2/24	0.12129779373665091	0.40957955681142155	0	0	3.533841408092905	7.45466195636665	CRTAM;SLAMF6
Positive Regulation Of p38MAPK Cascade (GO:1900745)	2/24	0.12129779373665091	0.40957955681142155	0	0	3.533841408092905	7.45466195636665	BMP4;NCF1
Regulation Of Actin Nucleation (GO:0051125)	2/24	0.12129779373665091	0.40957955681142155	0	0	3.533841408092905	7.45466195636665	GSN;CORO1A
Positive Regulation Of Inflammatory Response (GO:0050729)	5/104	0.12173538765896112	0.41038218532651427	0	0	1.9672629913593769	4.142870038928857	PLCG2;IL12B;TLR7;GPSM3;CCR2
Positive Regulation Of Interleukin-6 Production (GO:0032755)	4/76	0.12447911056856395	0.418695701947004	0	0	2.1626586506346026	4.506153116332892	PLCG2;TLR7;LILRB2;EREG
Regulation Of Cell Communication (GO:0010646)	3/49	0.1251926836018368	0.418695701947004	0	0	2.537086956521739	5.271816182947025	CASQ2;SCG5;TRDN
Positive Regulation Of Endothelial Cell Proliferation (GO:0001938)	4/77	0.1288581616579679	0.418695701947004	0	0	2.1329233810085926	4.370451726739664	PPP1R16B;BMP4;CCL24;NELL1
Regulation Of Monocyte Chemotaxis (GO:0090025)	2/25	0.12974806846341597	0.418695701947004	0	0	3.3800225635685153	6.902549053964375	SLAMF8;CCR2
Regulation Of Myelination (GO:0031641)	2/25	0.12974806846341597	0.418695701947004	0	0	3.3800225635685153	6.902549053964375	PTN;TNFRSF1B
Myotube Differentiation (GO:0014902)	2/25	0.12974806846341597	0.418695701947004	0	0	3.3800225635685153	6.902549053964375	DOCK2;KLHL40
Negative Regulation Of Protein Transport (GO:0051224)	2/25	0.12974806846341597	0.418695701947004	0	0	3.3800225635685153	6.902549053964375	IL12B;APOE
G Protein-Coupled Receptor Signaling Pathway, Coupled To Cyclic Nucleotide Second Messenger (GO:0007187)	3/50	0.1308423962691989	0.418695701947004	0	0	2.4829787234042553	5.049787183468292	MTNR1A;CNR2;HTR2A
Regulation Of Epithelial Cell Migration (GO:0010632)	3/50	0.1308423962691989	0.418695701947004	0	0	2.4829787234042553	5.049787183468292	BMPER;PLCG2;PTN
Cell Chemotaxis (GO:0060326)	3/50	0.1308423962691989	0.418695701947004	0	0	2.4829787234042553	5.049787183468292	NELL1;BIN2;PRKCQ
Positive Regulation Of Transport (GO:0051050)	3/50	0.1308423962691989	0.418695701947004	0	0	2.4829787234042553	5.049787183468292	MYL1;APOE;CCL19
Negative Regulation Of MAP Kinase Activity (GO:0043407)	3/51	0.13658001725026817	0.418695701947004	0	0	2.431125	4.839992149036542	BMP4;APOE;LAX1
Regulation Of Epidermal Growth Factor-Activated Receptor Activity (GO:0007176)	2/26	0.13832966322648912	0.418695701947004	0	0	3.239021956087824	6.407159790973196	NCF1;EREG
Cardiac Muscle Cell Development (GO:0055013)	2/26	0.13832966322648912	0.418695701947004	0	0	3.239021956087824	6.407159790973196	MYL2;MYH6
Regulation Of Vascular Endothelial Growth Factor Production (GO:0010574)	2/26	0.13832966322648912	0.418695701947004	0	0	3.239021956087824	6.407159790973196	C3;CCR2
Negative Regulation Of Lipid Metabolic Process (GO:0045833)	2/26	0.13832966322648912	0.418695701947004	0	0	3.239021956087824	6.407159790973196	APOC1;CCDC3
Positive Regulation Of Monooxygenase Activity (GO:0032770)	2/26	0.13832966322648912	0.418695701947004	0	0	3.239021956087824	6.407159790973196	FCER2;APOE
Positive Regulation Of Phosphatidylinositol 3-Kinase Activity (GO:0043552)	2/26	0.13832966322648912	0.418695701947004	0	0	3.239021956087824	6.407159790973196	CD19;CCL19
Intracellular Calcium Ion Homeostasis (GO:0006874)	6/139	0.1385882576132952	0.418695701947004	0	0	1.7576738627252235	3.473599310363092	CCL8;CASQ2;HTR2A;CCL19;CCR2;TRDN
Regulation Of Cortisol Biosynthetic Process (GO:2000064)	1/6	0.14174062973851329	0.418695701947004	0	0	7.765737051792828	15.172358797228894	DKK3
SA Node Cell Action Potential (GO:0086015)	1/6	0.14174062973851329	0.418695701947004	0	0	7.765737051792828	15.172358797228894	SCN3B
Angiotensin-Activated Signaling Pathway (GO:0038166)	1/6	0.14174062973851329	0.418695701947004	0	0	7.765737051792828	15.172358797228894	CAMK2A
Regulation Of Mitochondrial Membrane Permeability Involved In Apoptotic Process (GO:1902108)	1/6	0.14174062973851329	0.418695701947004	0	0	7.765737051792828	15.172358797228894	CAMK2A
Regulation Of Muscle Organ Development (GO:0048634)	1/6	0.14174062973851329	0.418695701947004	0	0	7.765737051792828	15.172358797228894	TIFAB
Regulation Of Myosin-Light-Chain-Phosphatase Activity (GO:0035507)	1/6	0.14174062973851329	0.418695701947004	0	0	7.765737051792828	15.172358797228894	NCKAP1L
Axon Extension Involved In Axon Guidance (GO:0048846)	1/6	0.14174062973851329	0.418695701947004	0	0	7.765737051792828	15.172358797228894	NELL1
Regulation Of Nucleotide-Binding Oligomerization Domain Containing 2 Signaling Pathway (GO:0070432)	1/6	0.14174062973851329	0.418695701947004	0	0	7.765737051792828	15.172358797228894	SLC15A3
Regulation Of Phospholipid Transport (GO:2001138)	1/6	0.14174062973851329	0.418695701947004	0	0	7.765737051792828	15.172358797228894	CETP
Cellular Hyperosmotic Response (GO:0071474)	1/6	0.14174062973851329	0.418695701947004	0	0	7.765737051792828	15.172358797228894	RCSD1
Regulation Of Saliva Secretion (GO:0046877)	1/6	0.14174062973851329	0.418695701947004	0	0	7.765737051792828	15.172358797228894	TIFAB
Regulation Of Skeletal Muscle Contraction (GO:0014819)	1/6	0.14174062973851329	0.418695701947004	0	0	7.765737051792828	15.172358797228894	SCN4A
Regulation Of Skeletal Muscle Satellite Cell Proliferation (GO:0014842)	1/6	0.14174062973851329	0.418695701947004	0	0	7.765737051792828	15.172358797228894	MSTN
Cellular Response To Caffeine (GO:0071313)	1/6	0.14174062973851329	0.418695701947004	0	0	7.765737051792828	15.172358797228894	CASQ2
Cellular Response To Hepatocyte Growth Factor Stimulus (GO:0035729)	1/6	0.14174062973851329	0.418695701947004	0	0	7.765737051792828	15.172358797228894	NELL1
Regulation Of Systemic Arterial Blood Pressure By Renin-Angiotensin (GO:0003081)	1/6	0.14174062973851329	0.418695701947004	0	0	7.765737051792828	15.172358797228894	ENPEP
Cellular Response To Interleukin-9 (GO:0071355)	1/6	0.14174062973851329	0.418695701947004	0	0	7.765737051792828	15.172358797228894	JAK3
Cellular Response To Monoamine Stimulus (GO:0071868)	1/6	0.14174062973851329	0.418695701947004	0	0	7.765737051792828	15.172358797228894	GNG2
Cellular Response To Prostaglandin E Stimulus (GO:0071380)	1/6	0.14174062973851329	0.418695701947004	0	0	7.765737051792828	15.172358797228894	GNG2
Cholesterol Catabolic Process (GO:0006707)	1/6	0.14174062973851329	0.418695701947004	0	0	7.765737051792828	15.172358797228894	APOE
Response To Caffeine (GO:0031000)	1/6	0.14174062973851329	0.418695701947004	0	0	7.765737051792828	15.172358797228894	CASQ2
Response To Cocaine (GO:0042220)	1/6	0.14174062973851329	0.418695701947004	0	0	7.765737051792828	15.172358797228894	CRHBP
Response To Hepatocyte Growth Factor (GO:0035728)	1/6	0.14174062973851329	0.418695701947004	0	0	7.765737051792828	15.172358797228894	NELL1
Detection Of Muscle Stretch (GO:0035995)	1/6	0.14174062973851329	0.418695701947004	0	0	7.765737051792828	15.172358797228894	CDH2
Determination Of Digestive Tract Left/Right Asymmetry (GO:0071907)	1/6	0.14174062973851329	0.418695701947004	0	0	7.765737051792828	15.172358797228894	ZIC3
Skeletal Muscle Cell Differentiation (GO:0035914)	1/6	0.14174062973851329	0.418695701947004	0	0	7.765737051792828	15.172358797228894	KLHL40
Skeletal Muscle Thin Filament Assembly (GO:0030240)	1/6	0.14174062973851329	0.418695701947004	0	0	7.765737051792828	15.172358797228894	ACTC1
Sterol Catabolic Process (GO:0016127)	1/6	0.14174062973851329	0.418695701947004	0	0	7.765737051792828	15.172358797228894	APOE
Substrate-Dependent Cell Migration, Cell Extension (GO:0006930)	1/6	0.14174062973851329	0.418695701947004	0	0	7.765737051792828	15.172358797228894	NELL1
Synaptic Transmission, Dopaminergic (GO:0001963)	1/6	0.14174062973851329	0.418695701947004	0	0	7.765737051792828	15.172358797228894	CRHBP
Ganglioside Catabolic Process (GO:0006689)	1/6	0.14174062973851329	0.418695701947004	0	0	7.765737051792828	15.172358797228894	NEU4
Glandular Epithelial Cell Development (GO:0002068)	1/6	0.14174062973851329	0.418695701947004	0	0	7.765737051792828	15.172358797228894	CDH2
Type B Pancreatic Cell Development (GO:0003323)	1/6	0.14174062973851329	0.418695701947004	0	0	7.765737051792828	15.172358797228894	CDH2
Hepatocyte Growth Factor Receptor Signaling Pathway (GO:0048012)	1/6	0.14174062973851329	0.418695701947004	0	0	7.765737051792828	15.172358797228894	NELL1
White Fat Cell Differentiation (GO:0050872)	1/6	0.14174062973851329	0.418695701947004	0	0	7.765737051792828	15.172358797228894	FFAR4
Hyaluronan Biosynthetic Process (GO:0030213)	1/6	0.14174062973851329	0.418695701947004	0	0	7.765737051792828	15.172358797228894	HAS2
Interleukin-9-Mediated Signaling Pathway (GO:0038113)	1/6	0.14174062973851329	0.418695701947004	0	0	7.765737051792828	15.172358797228894	JAK3
Keratinocyte Proliferation (GO:0043616)	1/6	0.14174062973851329	0.418695701947004	0	0	7.765737051792828	15.172358797228894	EREG
Long-Chain Fatty Acid Catabolic Process (GO:0042758)	1/6	0.14174062973851329	0.418695701947004	0	0	7.765737051792828	15.172358797228894	CYP4F12
Lymphocyte Migration Into Lymphoid Organs (GO:0097021)	1/6	0.14174062973851329	0.418695701947004	0	0	7.765737051792828	15.172358797228894	CRTAM
Lymphoid Progenitor Cell Differentiation (GO:0002320)	1/6	0.14174062973851329	0.418695701947004	0	0	7.765737051792828	15.172358797228894	BMP4
Macropinocytosis (GO:0044351)	1/6	0.14174062973851329	0.418695701947004	0	0	7.765737051792828	15.172358797228894	DOCK2
Negative Regulation Of T-helper 17 Type Immune Response (GO:2000317)	1/6	0.14174062973851329	0.418695701947004	0	0	7.765737051792828	15.172358797228894	TBX21
Negative Regulation Of Blood Vessel Endothelial Cell Proliferation Involved In Sprouting Angiogenesis (GO:1903588)	1/6	0.14174062973851329	0.418695701947004	0	0	7.765737051792828	15.172358797228894	IL12B
Negative Regulation Of Dendritic Cell Apoptotic Process (GO:2000669)	1/6	0.14174062973851329	0.418695701947004	0	0	7.765737051792828	15.172358797228894	CCL19
Negative Regulation Of Digestive System Process (GO:0060457)	1/6	0.14174062973851329	0.418695701947004	0	0	7.765737051792828	15.172358797228894	TIFAB
Neuron Projection Extension Involved In Neuron Projection Guidance (GO:1902284)	1/6	0.14174062973851329	0.418695701947004	0	0	7.765737051792828	15.172358797228894	NELL1
Neurotrophin TRK Receptor Signaling Pathway (GO:0048011)	1/6	0.14174062973851329	0.418695701947004	0	0	7.765737051792828	15.172358797228894	NTRK1
Nose Development (GO:0043584)	1/6	0.14174062973851329	0.418695701947004	0	0	7.765737051792828	15.172358797228894	STRA6
Positive Regulation Of T-helper 17 Cell Differentiation (GO:2000321)	1/6	0.14174062973851329	0.418695701947004	0	0	7.765737051792828	15.172358797228894	IL12RB1
Positive Regulation Of Activation Of Janus Kinase Activity (GO:0010536)	1/6	0.14174062973851329	0.418695701947004	0	0	7.765737051792828	15.172358797228894	IL12B
Positive Regulation Of Amyloid-Beta Clearance (GO:1900223)	1/6	0.14174062973851329	0.418695701947004	0	0	7.765737051792828	15.172358797228894	APOE
Positive Regulation Of Cysteine-Type Endopeptidase Activity Involved In Apoptotic Signaling Pathway (GO:2001269)	1/6	0.14174062973851329	0.418695701947004	0	0	7.765737051792828	15.172358797228894	GSN
Positive Regulation Of Immune Response To Tumor Cell (GO:0002839)	1/6	0.14174062973851329	0.418695701947004	0	0	7.765737051792828	15.172358797228894	HLA-DRB1
Positive Regulation Of Interleukin-23 Production (GO:0032747)	1/6	0.14174062973851329	0.418695701947004	0	0	7.765737051792828	15.172358797228894	PLCG2
Positive Regulation Of Leukocyte Tethering Or Rolling (GO:1903238)	1/6	0.14174062973851329	0.418695701947004	0	0	7.765737051792828	15.172358797228894	SELE
Positive Regulation Of Phospholipid Biosynthetic Process (GO:0071073)	1/6	0.14174062973851329	0.418695701947004	0	0	7.765737051792828	15.172358797228894	HTR2A
Positive Regulation Of Steroid Metabolic Process (GO:0045940)	1/6	0.14174062973851329	0.418695701947004	0	0	7.765737051792828	15.172358797228894	APOE
Regulation Of I-kappaB Phosphorylation (GO:1903719)	1/6	0.14174062973851329	0.418695701947004	0	0	7.765737051792828	15.172358797228894	PLCG2
Regulation Of NAD(P)H Oxidase Activity (GO:0033860)	1/6	0.14174062973851329	0.418695701947004	0	0	7.765737051792828	15.172358797228894	SLAMF8
Regulation Of NK T Cell Proliferation (GO:0051140)	1/6	0.14174062973851329	0.418695701947004	0	0	7.765737051792828	15.172358797228894	RASAL3
Regulation Of T Cell Mediated Immune Response To Tumor Cell (GO:0002840)	1/6	0.14174062973851329	0.418695701947004	0	0	7.765737051792828	15.172358797228894	HLA-DRB1
Regulation Of TORC2 Signaling (GO:1903939)	1/6	0.14174062973851329	0.418695701947004	0	0	7.765737051792828	15.172358797228894	NCKAP1L
Regulation Of Aldosterone Biosynthetic Process (GO:0032347)	1/6	0.14174062973851329	0.418695701947004	0	0	7.765737051792828	15.172358797228894	DKK3
Regulation Of Atrial Cardiac Muscle Cell Membrane Depolarization (GO:0060371)	1/6	0.14174062973851329	0.418695701947004	0	0	7.765737051792828	15.172358797228894	SCN3B
Regulation Of Axon Guidance (GO:1902667)	1/6	0.14174062973851329	0.418695701947004	0	0	7.765737051792828	15.172358797228894	NELL1
Regulation Of Cardiac Muscle Cell Membrane Potential (GO:0086036)	1/6	0.14174062973851329	0.418695701947004	0	0	7.765737051792828	15.172358797228894	TRDN
Cell Cycle G1/S Phase Transition (GO:0044843)	3/52	0.14240215017938251	0.4194427752055557	0	0	2.381387755102041	4.641563303414525	CCND2;CAMK2A;BCAT1
Sprouting Angiogenesis (GO:0002040)	3/52	0.14240215017938251	0.4194427752055557	0	0	2.381387755102041	4.641563303414525	BMP4;NELL1;BMPER
Regulation Of JNK Cascade (GO:0046328)	5/110	0.14417810104305448	0.4240653888845141	0	0	1.8542742398164085	3.59118391763778	NCF1;FGF19;CD27;CCL19;SLAMF1
Regulation Of Immunoglobulin Production (GO:0002637)	2/27	0.14703066354822705	0.42937973295093906	0	0	3.1093013972055887	5.960885606913397	SASH3;FCRL3
Cell Surface Receptor Signaling Pathway Involved In Cell-Cell Signaling (GO:1905114)	2/27	0.14703066354822705	0.42937973295093906	0	0	3.1093013972055887	5.960885606913397	BMP4;PLCG2
Cortical Cytoskeleton Organization (GO:0030865)	2/27	0.14703066354822705	0.42937973295093906	0	0	3.1093013972055887	5.960885606913397	PLEK;NCKAP1L
Positive Regulation Of Calcium Ion Transmembrane Transporter Activity (GO:1901021)	2/27	0.14703066354822705	0.42937973295093906	0	0	3.1093013972055887	5.960885606913397	CASQ1;TRDN
Positive Regulation Of Cytosolic Calcium Ion Concentration Involved In Phospholipase C-activating G Protein-Coupled Signaling Pathway (GO:0051482)	2/27	0.14703066354822705	0.42937973295093906	0	0	3.1093013972055887	5.960885606913397	GPR174;P2RY10
Regulation Of Receptor Signaling Pathway Via JAK-STAT (GO:0046425)	3/53	0.14830539864800454	0.43187373535369267	0	0	2.33364	4.453709063893342	IL10RA;CAMK2A;JAK3
Negative Regulation Of Metabolic Process (GO:0009892)	3/53	0.14830539864800454	0.43187373535369267	0	0	2.33364	4.453709063893342	ALDH1A1;APOC1;CCDC3
Negative Regulation Of Defense Response (GO:0031348)	5/112	0.15203009479003174	0.4417934264701975	0	0	1.8194272416769883	3.4272128584062376	PROC;IL10RA;FFAR4;ENPP3;APOE
Positive Regulation Of Transferase Activity (GO:0051347)	6/143	0.15220860096727598	0.4417934264701975	0	0	1.7060024379855776	3.211555260595573	NTRK1;CD4;MUSK;PRKCQ;APOE;HLA-DRB1
Regulation Of Lipid Metabolic Process (GO:0019216)	3/54	0.1542863710807058	0.4417934264701975	0	0	2.287764705882353	4.275706067183731	APOC1;PLCG2;CCDC3
Positive Regulation Of Leukocyte Chemotaxis (GO:0002690)	3/54	0.1542863710807058	0.4417934264701975	0	0	2.287764705882353	4.275706067183731	MSTN;PTN;CCR2
Regulation Of Lipid Biosynthetic Process (GO:0046890)	2/28	0.1558396690665243	0.4417934264701975	0	0	2.989559342852756	5.55737426256674	C3;APOE
Regulation Of Nitric-Oxide Synthase Activity (GO:0050999)	2/28	0.1558396690665243	0.4417934264701975	0	0	2.989559342852756	5.55737426256674	FCER2;APOE
Regulation Of Platelet Activation (GO:0010543)	2/28	0.1558396690665243	0.4417934264701975	0	0	2.989559342852756	5.55737426256674	PLEK;PRKCQ
Regulation Of Sodium Ion Transmembrane Transport (GO:1902305)	2/28	0.1558396690665243	0.4417934264701975	0	0	2.989559342852756	5.55737426256674	FXYD6;SCN3B
Negative Regulation Of Actin Filament Bundle Assembly (GO:0032232)	2/28	0.1558396690665243	0.4417934264701975	0	0	2.989559342852756	5.55737426256674	MYOC;SHANK1
Negative Regulation Of Type II Interferon Production (GO:0032689)	2/28	0.1558396690665243	0.4417934264701975	0	0	2.989559342852756	5.55737426256674	LAPTM5;HLA-DRB1
Positive Regulation Of Defense Response To Virus By Host (GO:0002230)	2/28	0.1558396690665243	0.4417934264701975	0	0	2.989559342852756	5.55737426256674	IL12B;IL12RB1
Regulation Of Bone Resorption (GO:0045124)	2/28	0.1558396690665243	0.4417934264701975	0	0	2.989559342852756	5.55737426256674	BGLAP;TMEM119
Positive Regulation Of Hydrolase Activity (GO:0051345)	7/176	0.1562293846316743	0.4417934264701975	0	0	1.614048482534835	2.9963679234371616	NTRK1;CCL24;CCL8;RGS16;XCL2;RGL4;CCL19
Positive Regulation Of Protein Kinase Activity (GO:0045860)	6/145	0.15923452836099308	0.4417934264701975	0	0	1.6812819362216465	3.089148999541511	ADCYAP1;TCL1A;CD4;IL12B;CCL19;EREG
Neuron Migration (GO:0001764)	3/55	0.16034168553192127	0.4417934264701975	0	0	2.243653846153846	4.106892157995925	NELL1;DNER;ASTN1
Regulation Of Dendritic Cell Chemotaxis (GO:2000508)	1/7	0.1633322994110472	0.4417934264701975	0	0	6.471115537848606	11.725457557812007	SLAMF8
Regulation Of Dopamine Metabolic Process (GO:0042053)	1/7	0.1633322994110472	0.4417934264701975	0	0	6.471115537848606	11.725457557812007	ITGB2
Regulation Of Endodeoxyribonuclease Activity (GO:0032071)	1/7	0.1633322994110472	0.4417934264701975	0	0	6.471115537848606	11.725457557812007	GZMA
Regulation Of Extent Of Cell Growth (GO:0061387)	1/7	0.1633322994110472	0.4417934264701975	0	0	6.471115537848606	11.725457557812007	APOE
Regulation Of Extracellular Matrix Constituent Secretion (GO:0003330)	1/7	0.1633322994110472	0.4417934264701975	0	0	6.471115537848606	11.725457557812007	TNFRSF1B
T Cell Apoptotic Process (GO:0070231)	1/7	0.1633322994110472	0.4417934264701975	0	0	6.471115537848606	11.725457557812007	FASLG
Atrial Cardiac Muscle Cell To AV Node Cell Signaling (GO:0086026)	1/7	0.1633322994110472	0.4417934264701975	0	0	6.471115537848606	11.725457557812007	SCN3B
Cellular Response To Angiotensin (GO:1904385)	1/7	0.1633322994110472	0.4417934264701975	0	0	6.471115537848606	11.725457557812007	CAMK2A
Cellular Response To Potassium Ion (GO:0035865)	1/7	0.1633322994110472	0.4417934264701975	0	0	6.471115537848606	11.725457557812007	CRHBP
Coronary Vasculature Development (GO:0060976)	1/7	0.1633322994110472	0.4417934264701975	0	0	6.471115537848606	11.725457557812007	BMP4
Coronary Vasculature Morphogenesis (GO:0060977)	1/7	0.1633322994110472	0.4417934264701975	0	0	6.471115537848606	11.725457557812007	NELL1
Response To Potassium Ion (GO:0035864)	1/7	0.1633322994110472	0.4417934264701975	0	0	6.471115537848606	11.725457557812007	CRHBP
Store-Operated Calcium Entry (GO:0002115)	1/7	0.1633322994110472	0.4417934264701975	0	0	6.471115537848606	11.725457557812007	MS4A1
Folic Acid Transport (GO:0015884)	1/7	0.1633322994110472	0.4417934264701975	0	0	6.471115537848606	11.725457557812007	FOLR2
Growth Hormone Receptor Signaling Pathway Via JAK-STAT (GO:0060397)	1/7	0.1633322994110472	0.4417934264701975	0	0	6.471115537848606	11.725457557812007	JAK3
Hyperosmotic Response (GO:0006972)	1/7	0.1633322994110472	0.4417934264701975	0	0	6.471115537848606	11.725457557812007	RCSD1
Leukocyte Aggregation (GO:0070486)	1/7	0.1633322994110472	0.4417934264701975	0	0	6.471115537848606	11.725457557812007	RAC2
Lymphocyte Apoptotic Process (GO:0070227)	1/7	0.1633322994110472	0.4417934264701975	0	0	6.471115537848606	11.725457557812007	FASLG
Myoblast Migration (GO:0051451)	1/7	0.1633322994110472	0.4417934264701975	0	0	6.471115537848606	11.725457557812007	MSTN
Negative Regulation Of T Cell Mediated Cytotoxicity (GO:0001915)	1/7	0.1633322994110472	0.4417934264701975	0	0	6.471115537848606	11.725457557812007	NCKAP1L
Negative Regulation Of T-helper 17 Cell Differentiation (GO:2000320)	1/7	0.1633322994110472	0.4417934264701975	0	0	6.471115537848606	11.725457557812007	TBX21
Negative Regulation Of Leukocyte Proliferation (GO:0070664)	1/7	0.1633322994110472	0.4417934264701975	0	0	6.471115537848606	11.725457557812007	ENPP3
Negative Regulation Of Macrophage Migration (GO:1905522)	1/7	0.1633322994110472	0.4417934264701975	0	0	6.471115537848606	11.725457557812007	SLAMF8
Negative Regulation Of Neural Precursor Cell Proliferation (GO:2000178)	1/7	0.1633322994110472	0.4417934264701975	0	0	6.471115537848606	11.725457557812007	PTN
Negative Regulation Of Osteoblast Proliferation (GO:0033689)	1/7	0.1633322994110472	0.4417934264701975	0	0	6.471115537848606	11.725457557812007	NELL1
Neuron Projection Arborization (GO:0140058)	1/7	0.1633322994110472	0.4417934264701975	0	0	6.471115537848606	11.725457557812007	PTN
Positive Regulation Of CoA-transferase Activity (GO:1905920)	1/7	0.1633322994110472	0.4417934264701975	0	0	6.471115537848606	11.725457557812007	APOE
Positive Regulation Of Execution Phase Of Apoptosis (GO:1900119)	1/7	0.1633322994110472	0.4417934264701975	0	0	6.471115537848606	11.725457557812007	CEL
Positive Regulation Of Glial Cell Migration (GO:1903977)	1/7	0.1633322994110472	0.4417934264701975	0	0	6.471115537848606	11.725457557812007	CCR2
Positive Regulation Of Isomerase Activity (GO:0010912)	1/7	0.1633322994110472	0.4417934264701975	0	0	6.471115537848606	11.725457557812007	ITGB2
Positive Regulation Of Leukocyte Differentiation (GO:1902107)	1/7	0.1633322994110472	0.4417934264701975	0	0	6.471115537848606	11.725457557812007	NCKAP1L
Positive Regulation Of Membrane Potential (GO:0045838)	1/7	0.1633322994110472	0.4417934264701975	0	0	6.471115537848606	11.725457557812007	TCL1A
Positive Regulation Of Myotube Differentiation (GO:0010831)	1/7	0.1633322994110472	0.4417934264701975	0	0	6.471115537848606	11.725457557812007	SMYD1
Positive Regulation Of Natural Killer Cell Proliferation (GO:0032819)	1/7	0.1633322994110472	0.4417934264701975	0	0	6.471115537848606	11.725457557812007	IL12B
Positive Regulation Of Ryanodine-Sensitive Calcium-Release Channel Activity (GO:0060316)	1/7	0.1633322994110472	0.4417934264701975	0	0	6.471115537848606	11.725457557812007	TRDN
Regulation Of ATPase-coupled Calcium Transmembrane Transporter Activity (GO:1901894)	1/7	0.1633322994110472	0.4417934264701975	0	0	6.471115537848606	11.725457557812007	SLN
Regulation Of CD4-positive, Alpha-Beta T Cell Activation (GO:2000514)	1/7	0.1633322994110472	0.4417934264701975	0	0	6.471115537848606	11.725457557812007	HLA-DRB1
Regulation Of CoA-transferase Activity (GO:1905918)	1/7	0.1633322994110472	0.4417934264701975	0	0	6.471115537848606	11.725457557812007	APOE
Regulation Of Activation Of Janus Kinase Activity (GO:0010533)	1/7	0.1633322994110472	0.4417934264701975	0	0	6.471115537848606	11.725457557812007	IL12B
Regulation Of Developmental Growth (GO:0048638)	2/29	0.16474577525681372	0.4432805722178749	0	0	2.8786870703038367	5.191285363879554	MUSK;APOE
Response To Alcohol (GO:0097305)	2/29	0.16474577525681372	0.4432805722178749	0	0	2.8786870703038367	5.191285363879554	CCL19;CCR5
Positive Regulation Of Dephosphorylation (GO:0035306)	2/29	0.16474577525681372	0.4432805722178749	0	0	2.8786870703038367	5.191285363879554	PPP1R16B;LILRB2
Positive Regulation Of Neural Precursor Cell Proliferation (GO:2000179)	2/29	0.16474577525681372	0.4432805722178749	0	0	2.8786870703038367	5.191285363879554	RASSF10;HAPLN3
Regulation Of Osteoblast Differentiation (GO:0045667)	4/85	0.1660503141671383	0.4457319471121315	0	0	1.921472574779188	3.4499356788332576	BMP4;NELL1;FFAR4;TMEM119
Positive Regulation Of Programmed Cell Death (GO:0043068)	9/245	0.16609105676608896	0.4457319471121315	0	0	1.4869021478075894	2.6693151449134027	BMP4;NTRK1;GBP5;FCER2;UBD;GZMA;PRF1;LAPTM5;FASLG
Cellular Response To Molecule Of Bacterial Origin (GO:0071219)	5/117	0.1724099148121612	0.46050595685462414	0	0	1.7377545897877222	3.0547647540681804	CD180;LILRB2;CXCL13;CCR5;TNFRSF1B
Negative Regulation Of Blood Coagulation (GO:0030195)	2/30	0.17373855577885336	0.46050595685462414	0	0	2.775734245794126	4.858100243746993	PROC;APOE
Positive Regulation Of Lipid Kinase Activity (GO:0090218)	2/30	0.17373855577885336	0.46050595685462414	0	0	2.775734245794126	4.858100243746993	CD19;CCL19
Muscle Organ Development (GO:0007517)	3/58	0.17892009527120978	0.46050595685462414	0	0	2.1209454545454545	3.6497568053078813	MYH3;MSTN;MYH6
Negative Regulation Of Neuron Death (GO:1901215)	4/88	0.18088777482890642	0.46050595685462414	0	0	1.8525622673919266	3.1676563327229306	NTRK1;GPNMB;APOE;TNFRSF1B
Positive Regulation Of Plasma Membrane Bounded Cell Projection Assembly (GO:0120034)	4/88	0.18088777482890642	0.46050595685462414	0	0	1.8525622673919266	3.1676563327229306	NELL1;MSTN;RAC2;CCL19
Actin Filament Polymerization (GO:0030041)	2/31	0.18280804537950868	0.46050595685462414	0	0	2.6798816160781884	4.553972700139213	PSTPIP1;GSN
Triglyceride Homeostasis (GO:0070328)	2/31	0.18280804537950868	0.46050595685462414	0	0	2.6798816160781884	4.553972700139213	CETP;APOE
Negative Regulation Of Developmental Growth (GO:0048640)	2/31	0.18280804537950868	0.46050595685462414	0	0	2.6798816160781884	4.553972700139213	MSTN;MYOZ1
Positive Regulation Of Glucose Transmembrane Transport (GO:0010828)	2/31	0.18280804537950868	0.46050595685462414	0	0	2.6798816160781884	4.553972700139213	C3;FGF19
Positive Regulation Of Lamellipodium Organization (GO:1902745)	2/31	0.18280804537950868	0.46050595685462414	0	0	2.6798816160781884	4.553972700139213	MSTN;RAC2
Positive Regulation Of Leukocyte Migration (GO:0002687)	2/31	0.18280804537950868	0.46050595685462414	0	0	2.6798816160781884	4.553972700139213	NCKAP1L;PTN
Positive Regulation Of Proteolysis Involved In Protein Catabolic Process (GO:1903052)	2/31	0.18280804537950868	0.46050595685462414	0	0	2.6798816160781884	4.553972700139213	LAPTM5;CTSC
Receptor Signaling Pathway Via STAT (GO:0097696)	2/31	0.18280804537950868	0.46050595685462414	0	0	2.6798816160781884	4.553972700139213	JAK3;CCR2
CD40 Signaling Pathway (GO:0023035)	1/8	0.18438182977813009	0.46050595685462414	0	0	5.546385885031303	9.377532576619757	CD40LG
DNA Cytosine Deamination (GO:0070383)	1/8	0.18438182977813009	0.46050595685462414	0	0	5.546385885031303	9.377532576619757	APOBEC3H
Schwann Cell Development (GO:0014044)	1/8	0.18438182977813009	0.46050595685462414	0	0	5.546385885031303	9.377532576619757	MYOC
Regulation Of Interleukin-18 Production (GO:0032661)	1/8	0.18438182977813009	0.46050595685462414	0	0	5.546385885031303	9.377532576619757	GBP5
Regulation Of Interleukin-23 Production (GO:0032667)	1/8	0.18438182977813009	0.46050595685462414	0	0	5.546385885031303	9.377532576619757	PLCG2
Alcohol Catabolic Process (GO:0046164)	1/8	0.18438182977813009	0.46050595685462414	0	0	5.546385885031303	9.377532576619757	APOE
Angiotensin Maturation (GO:0002003)	1/8	0.18438182977813009	0.46050595685462414	0	0	5.546385885031303	9.377532576619757	ENPEP
Apoptotic DNA Fragmentation (GO:0006309)	1/8	0.18438182977813009	0.46050595685462414	0	0	5.546385885031303	9.377532576619757	DNASE1L3
Brown Fat Cell Differentiation (GO:0050873)	1/8	0.18438182977813009	0.46050595685462414	0	0	5.546385885031303	9.377532576619757	FFAR4
Cellular Response To Platelet-Derived Growth Factor Stimulus (GO:0036120)	1/8	0.18438182977813009	0.46050595685462414	0	0	5.546385885031303	9.377532576619757	HAS2
Cilium Movement Involved In Cell Motility (GO:0060294)	1/8	0.18438182977813009	0.46050595685462414	0	0	5.546385885031303	9.377532576619757	TEKT1
Response To Vitamin (GO:0033273)	1/8	0.18438182977813009	0.46050595685462414	0	0	5.546385885031303	9.377532576619757	BGLAP
Response To Vitamin D (GO:0033280)	1/8	0.18438182977813009	0.46050595685462414	0	0	5.546385885031303	9.377532576619757	BGLAP
Sensory Organ Morphogenesis (GO:0090596)	1/8	0.18438182977813009	0.46050595685462414	0	0	5.546385885031303	9.377532576619757	STRA6
Endochondral Ossification (GO:0001958)	1/8	0.18438182977813009	0.46050595685462414	0	0	5.546385885031303	9.377532576619757	TMEM119
Skeletal Myofibril Assembly (GO:0014866)	1/8	0.18438182977813009	0.46050595685462414	0	0	5.546385885031303	9.377532576619757	ACTC1
Somite Development (GO:0061053)	1/8	0.18438182977813009	0.46050595685462414	0	0	5.546385885031303	9.377532576619757	MEOX1
Sympathetic Ganglion Development (GO:0061549)	1/8	0.18438182977813009	0.46050595685462414	0	0	5.546385885031303	9.377532576619757	NELL1
Glucosamine-Containing Compound Catabolic Process (GO:1901072)	1/8	0.18438182977813009	0.46050595685462414	0	0	5.546385885031303	9.377532576619757	CHIT1
Type B Pancreatic Cell Differentiation (GO:0003309)	1/8	0.18438182977813009	0.46050595685462414	0	0	5.546385885031303	9.377532576619757	CDH2
Tyrosine Phosphorylation Of STAT Protein (GO:0007260)	1/8	0.18438182977813009	0.46050595685462414	0	0	5.546385885031303	9.377532576619757	JAK3
Immune Response-Inhibiting Cell Surface Receptor Signaling Pathway (GO:0002767)	1/8	0.18438182977813009	0.46050595685462414	0	0	5.546385885031303	9.377532576619757	LILRB2
Integrin Activation (GO:0033622)	1/8	0.18438182977813009	0.46050595685462414	0	0	5.546385885031303	9.377532576619757	FERMT3
Mesodermal Cell Differentiation (GO:0048333)	1/8	0.18438182977813009	0.46050595685462414	0	0	5.546385885031303	9.377532576619757	ITGA8
Negative Regulation Of T Cell Cytokine Production (GO:0002725)	1/8	0.18438182977813009	0.46050595685462414	0	0	5.546385885031303	9.377532576619757	TBX21
Negative Regulation Of Alpha-Beta T Cell Differentiation (GO:0046639)	1/8	0.18438182977813009	0.46050595685462414	0	0	5.546385885031303	9.377532576619757	RUNX3
Negative Regulation Of Leukocyte Degranulation (GO:0043301)	1/8	0.18438182977813009	0.46050595685462414	0	0	5.546385885031303	9.377532576619757	NCKAP1L
Negative Regulation Of Lipase Activity (GO:0060192)	1/8	0.18438182977813009	0.46050595685462414	0	0	5.546385885031303	9.377532576619757	APOC1
Negative Regulation Of Mitotic Nuclear Division (GO:0045839)	1/8	0.18438182977813009	0.46050595685462414	0	0	5.546385885031303	9.377532576619757	BMP4
Negative Regulation Of Protein-Containing Complex Disassembly (GO:0043242)	1/8	0.18438182977813009	0.46050595685462414	0	0	5.546385885031303	9.377532576619757	SLN
Neuronal Action Potential (GO:0019228)	1/8	0.18438182977813009	0.46050595685462414	0	0	5.546385885031303	9.377532576619757	CHRNA1
Neuronal Ion Channel Clustering (GO:0045161)	1/8	0.18438182977813009	0.46050595685462414	0	0	5.546385885031303	9.377532576619757	MYOC
Peripheral Nervous System Axon Ensheathment (GO:0032292)	1/8	0.18438182977813009	0.46050595685462414	0	0	5.546385885031303	9.377532576619757	MYOC
Positive Regulation Of Actin Cytoskeleton Reorganization (GO:2000251)	1/8	0.18438182977813009	0.46050595685462414	0	0	5.546385885031303	9.377532576619757	HCK
Positive Regulation Of Blood Vessel Endothelial Cell Proliferation Involved In Sprouting Angiogenesis (GO:1903589)	1/8	0.18438182977813009	0.46050595685462414	0	0	5.546385885031303	9.377532576619757	PPP1R16B
Positive Regulation Of Dendritic Cell Cytokine Production (GO:0002732)	1/8	0.18438182977813009	0.46050595685462414	0	0	5.546385885031303	9.377532576619757	PLCG2
Positive Regulation Of Inositol Phosphate Biosynthetic Process (GO:0060732)	1/8	0.18438182977813009	0.46050595685462414	0	0	5.546385885031303	9.377532576619757	CD244
Positive Regulation Of Respiratory Burst (GO:0060267)	1/8	0.18438182977813009	0.46050595685462414	0	0	5.546385885031303	9.377532576619757	IGHA2
Positive Regulation Of Smooth Muscle Cell Apoptotic Process (GO:0034393)	1/8	0.18438182977813009	0.46050595685462414	0	0	5.546385885031303	9.377532576619757	IL12B
Positive Regulation Of Tumor Necrosis Factor-Mediated Signaling Pathway (GO:1903265)	1/8	0.18438182977813009	0.46050595685462414	0	0	5.546385885031303	9.377532576619757	LAPTM5
Proline Transport (GO:0015824)	1/8	0.18438182977813009	0.46050595685462414	0	0	5.546385885031303	9.377532576619757	SLC6A17
Regulation Of RNA Biosynthetic Process (GO:2001141)	1/8	0.18438182977813009	0.46050595685462414	0	0	5.546385885031303	9.377532576619757	TNFRSF1B
Regulation Of Angiotensin Levels In Blood (GO:0002002)	1/8	0.18438182977813009	0.46050595685462414	0	0	5.546385885031303	9.377532576619757	ENPEP
Positive Regulation Of NF-kappaB Transcription Factor Activity (GO:0051092)	6/152	0.1848845054854049	0.46096518489235394	0	0	1.6000937129627077	2.7009964993734488	NTRK1;CD40LG;CAMK2A;BTK;PLCG2;PRKCQ
Phospholipid Transport (GO:0015914)	3/59	0.18523929738733172	0.46096518489235394	0	0	2.0829642857142856	3.512100226225357	ABCB1;APOC1;APOE
Positive Regulation Of Proteolysis (GO:0045862)	3/59	0.18523929738733172	0.46096518489235394	0	0	2.0829642857142856	3.512100226225357	APOE;TNFRSF1B;CTSC
Negative Regulation Of Macromolecule Metabolic Process (GO:0010605)	7/186	0.18923757708423158	0.46740606835556553	0	0	1.5230897459001622	2.535566748953326	BMP4;TRAT1;FGF19;APOE;LILRB2;CCDC3;CD3E
Regulation Of Peptidyl-Tyrosine Phosphorylation (GO:0050730)	4/90	0.19101552371120184	0.46740606835556553	0	0	1.8092930046138789	2.995104686085634	NELL1;ITGB2;PLCG2;IL12B
Sterol Metabolic Process (GO:0016125)	3/60	0.1916162190554319	0.46740606835556553	0	0	2.046315789473684	3.3810472946645427	CETP;CEL;APOE
Regulation Of Cholesterol Efflux (GO:0010874)	2/32	0.19194472344459157	0.46740606835556553	0	0	2.5904191616766465	4.2756107704728885	CETP;APOE
Amide Transport (GO:0042886)	2/32	0.19194472344459157	0.46740606835556553	0	0	2.5904191616766465	4.2756107704728885	FOLR2;ABCA13
Muscle Cell Development (GO:0055001)	2/32	0.19194472344459157	0.46740606835556553	0	0	2.5904191616766465	4.2756107704728885	ACTN2;MYH6
Regulation Of Pathway-Restricted SMAD Protein Phosphorylation (GO:0060393)	3/61	0.19804761810571345	0.46740606835556553	0	0	2.0109310344827587	3.2561956167753037	BMP4;MSTN;BMPER
Positive Regulation Of Interleukin-8 Production (GO:0032757)	3/61	0.19804761810571345	0.46740606835556553	0	0	2.0109310344827587	3.2561956167753037	CD2;TLR7;CD244
Positive Regulation Of Epithelial Cell Proliferation (GO:0050679)	5/123	0.1981537976777619	0.46740606835556553	0	0	1.6488836702743177	2.6690674437730415	PPP1R16B;BMP4;CCL24;NELL1;PTN
Regulation Of Lamellipodium Assembly (GO:0010591)	2/33	0.20113949792831173	0.46740606835556553	0	0	2.506728478526817	4.020182322040721	MSTN;RAC2
Regulation Of Sprouting Angiogenesis (GO:1903670)	2/33	0.20113949792831173	0.46740606835556553	0	0	2.506728478526817	4.020182322040721	PPP1R16B;BMPER
Vasculogenesis (GO:0001570)	2/33	0.20113949792831173	0.46740606835556553	0	0	2.506728478526817	4.020182322040721	NELL1;HAS2
Negative Regulation Of Blood Vessel Endothelial Cell Migration (GO:0043537)	2/33	0.20113949792831173	0.46740606835556553	0	0	2.506728478526817	4.020182322040721	APOE;MEOX2
Negative Regulation Of Epithelial Cell Migration (GO:0010633)	2/33	0.20113949792831173	0.46740606835556553	0	0	2.506728478526817	4.020182322040721	APOE;DCN
Positive Regulation Of Cytokine Production Involved In Immune Response (GO:0002720)	2/33	0.20113949792831173	0.46740606835556553	0	0	2.506728478526817	4.020182322040721	PLCG2;LAPTM5
Positive Regulation Of Epidermal Growth Factor Receptor Signaling Pathway (GO:0045742)	2/33	0.20113949792831173	0.46740606835556553	0	0	2.506728478526817	4.020182322040721	NCF1;EREG
Positive Regulation Of Ion Transmembrane Transporter Activity (GO:0032414)	2/33	0.20113949792831173	0.46740606835556553	0	0	2.506728478526817	4.020182322040721	ACTN2;CCR2
Positive Regulation Of Protein Dephosphorylation (GO:0035307)	2/33	0.20113949792831173	0.46740606835556553	0	0	2.506728478526817	4.020182322040721	PPP1R16B;LILRB2
Regulation Of NLRP3 Inflammasome Complex Assembly (GO:1900225)	2/33	0.20113949792831173	0.46740606835556553	0	0	2.506728478526817	4.020182322040721	GBP5;PLCG2
Regulation Of Cell Adhesion Mediated By Integrin (GO:0033628)	2/33	0.20113949792831173	0.46740606835556553	0	0	2.506728478526817	4.020182322040721	NCKAP1L;FERMT3
Positive Regulation Of Neuron Projection Development (GO:0010976)	4/92	0.20131734301043672	0.46740606835556553	0	0	1.7679905265075606	2.833863916762227	NTRK1;MUSK;PTN;APOE
Intracellular Monoatomic Cation Homeostasis (GO:0030003)	7/190	0.20317937671411407	0.46740606835556553	0	0	1.4894896879957695	2.373749163934345	CCL8;CASQ2;HTR2A;CCL19;PRND;CCR2;TRDN
Glycerophospholipid Metabolic Process (GO:0006650)	3/62	0.20453028696409423	0.46740606835556553	0	0	1.9767457627118643	3.1371730374826385	CETP;PLA2G2D;PLEK
Regulation Of Dendritic Cell Apoptotic Process (GO:2000668)	1/9	0.2049028063906522	0.46740606835556553	0	0	4.852838645418327	7.692814584229759	CCL19
G Protein-Coupled Serotonin Receptor Signaling Pathway (GO:0098664)	1/9	0.2049028063906522	0.46740606835556553	0	0	4.852838645418327	7.692814584229759	HTR2A
I-kappaB Phosphorylation (GO:0007252)	1/9	0.2049028063906522	0.46740606835556553	0	0	4.852838645418327	7.692814584229759	TLR7
IMP Metabolic Process (GO:0046040)	1/9	0.2049028063906522	0.46740606835556553	0	0	4.852838645418327	7.692814584229759	AMPD1
Actin-Mediated Cell Contraction (GO:0070252)	1/9	0.2049028063906522	0.46740606835556553	0	0	4.852838645418327	7.692814584229759	GSN
Regulation Of Long-Term Synaptic Depression (GO:1900452)	1/9	0.2049028063906522	0.46740606835556553	0	0	4.852838645418327	7.692814584229759	LILRB2
Adrenal Gland Development (GO:0030325)	1/9	0.2049028063906522	0.46740606835556553	0	0	4.852838645418327	7.692814584229759	STRA6
Regulation Of Mast Cell Activation (GO:0033003)	1/9	0.2049028063906522	0.46740606835556553	0	0	4.852838645418327	7.692814584229759	CD300LF
Regulation Of Mast Cell Activation Involved In Immune Response (GO:0033006)	1/9	0.2049028063906522	0.46740606835556553	0	0	4.852838645418327	7.692814584229759	ENPP3
Amine Metabolic Process (GO:0009308)	1/9	0.2049028063906522	0.46740606835556553	0	0	4.852838645418327	7.692814584229759	VCAM1
Apical Protein Localization (GO:0045176)	1/9	0.2049028063906522	0.46740606835556553	0	0	4.852838645418327	7.692814584229759	MAL
Regulation Of Myeloid Leukocyte Mediated Immunity (GO:0002886)	1/9	0.2049028063906522	0.46740606835556553	0	0	4.852838645418327	7.692814584229759	DNASE1L3
Regulation Of Natural Killer Cell Proliferation (GO:0032817)	1/9	0.2049028063906522	0.46740606835556553	0	0	4.852838645418327	7.692814584229759	IL12B
cGMP Biosynthetic Process (GO:0006182)	1/9	0.2049028063906522	0.46740606835556553	0	0	4.852838645418327	7.692814584229759	NPR1
Regulation Of Sequestering Of Calcium Ion (GO:0051282)	1/9	0.2049028063906522	0.46740606835556553	0	0	4.852838645418327	7.692814584229759	TRDN
Cellular Response To Prostaglandin Stimulus (GO:0071379)	1/9	0.2049028063906522	0.46740606835556553	0	0	4.852838645418327	7.692814584229759	GNG2
Cellular Response To Purine-Containing Compound (GO:0071415)	1/9	0.2049028063906522	0.46740606835556553	0	0	4.852838645418327	7.692814584229759	CASQ2
Regulation Of Viral-Induced Cytoplasmic Pattern Recognition Receptor Signaling Pathway (GO:0039531)	1/9	0.2049028063906522	0.46740606835556553	0	0	4.852838645418327	7.692814584229759	FCRL3
Response To Interleukin-4 (GO:0070670)	1/9	0.2049028063906522	0.46740606835556553	0	0	4.852838645418327	7.692814584229759	JAK3
Response To Platelet-Derived Growth Factor (GO:0036119)	1/9	0.2049028063906522	0.46740606835556553	0	0	4.852838645418327	7.692814584229759	HAS2
Endodermal Cell Fate Commitment (GO:0001711)	1/9	0.2049028063906522	0.46740606835556553	0	0	4.852838645418327	7.692814584229759	EOMES
Skeletal Muscle Tissue Regeneration (GO:0043403)	1/9	0.2049028063906522	0.46740606835556553	0	0	4.852838645418327	7.692814584229759	MSTN
Smooth Muscle Tissue Development (GO:0048745)	1/9	0.2049028063906522	0.46740606835556553	0	0	4.852838645418327	7.692814584229759	STRA6
Endothelial Tube Morphogenesis (GO:0061154)	1/9	0.2049028063906522	0.46740606835556553	0	0	4.852838645418327	7.692814584229759	BMP4
Somatic Recombination Of Immunoglobulin Genes Involved In Immune Response (GO:0002204)	1/9	0.2049028063906522	0.46740606835556553	0	0	4.852838645418327	7.692814584229759	CD40LG
Glycosphingolipid Catabolic Process (GO:0046479)	1/9	0.2049028063906522	0.46740606835556553	0	0	4.852838645418327	7.692814584229759	NEU4
Granulocyte Migration (GO:0097530)	1/9	0.2049028063906522	0.46740606835556553	0	0	4.852838645418327	7.692814584229759	ITGB2
Hematopoietic Stem Cell Differentiation (GO:0060218)	1/9	0.2049028063906522	0.46740606835556553	0	0	4.852838645418327	7.692814584229759	MEOX1
High-Density Lipoprotein Particle Assembly (GO:0034380)	1/9	0.2049028063906522	0.46740606835556553	0	0	4.852838645418327	7.692814584229759	APOE
Histone Methylation (GO:0016571)	1/9	0.2049028063906522	0.46740606835556553	0	0	4.852838645418327	7.692814584229759	SMYD1
Hormone Transport (GO:0009914)	1/9	0.2049028063906522	0.46740606835556553	0	0	4.852838645418327	7.692814584229759	FFAR4
Intestinal Cholesterol Absorption (GO:0030299)	1/9	0.2049028063906522	0.46740606835556553	0	0	4.852838645418327	7.692814584229759	CEL
Leucine Transport (GO:0015820)	1/9	0.2049028063906522	0.46740606835556553	0	0	4.852838645418327	7.692814584229759	SLC6A17
Lipid Import Into Cell (GO:0140354)	1/9	0.2049028063906522	0.46740606835556553	0	0	4.852838645418327	7.692814584229759	STRA6
Mesenchymal To Epithelial Transition (GO:0060231)	1/9	0.2049028063906522	0.46740606835556553	0	0	4.852838645418327	7.692814584229759	BMP4
Muscle Cell Fate Commitment (GO:0042693)	1/9	0.2049028063906522	0.46740606835556553	0	0	4.852838645418327	7.692814584229759	MYL2
Myeloid Dendritic Cell Differentiation (GO:0043011)	1/9	0.2049028063906522	0.46740606835556553	0	0	4.852838645418327	7.692814584229759	UBD
Necroptotic Process (GO:0070266)	1/9	0.2049028063906522	0.46740606835556553	0	0	4.852838645418327	7.692814584229759	FASLG
Negative Regulation Of Bone Resorption (GO:0045779)	1/9	0.2049028063906522	0.46740606835556553	0	0	4.852838645418327	7.692814584229759	TMEM119
Negative Regulation Of Humoral Immune Response Mediated By Circulating Immunoglobulin (GO:0002924)	1/9	0.2049028063906522	0.46740606835556553	0	0	4.852838645418327	7.692814584229759	FOXJ1
Negative Regulation Of Leukocyte Migration (GO:0002686)	1/9	0.2049028063906522	0.46740606835556553	0	0	4.852838645418327	7.692814584229759	SLAMF8
Negative Regulation Of Lymphocyte Apoptotic Process (GO:0070229)	1/9	0.2049028063906522	0.46740606835556553	0	0	4.852838645418327	7.692814584229759	PRKCQ
Negative Regulation Of Potassium Ion Transmembrane Transporter Activity (GO:1901017)	1/9	0.2049028063906522	0.46740606835556553	0	0	4.852838645418327	7.692814584229759	CASQ2
Nerve Growth Factor Signaling Pathway (GO:0038180)	1/9	0.2049028063906522	0.46740606835556553	0	0	4.852838645418327	7.692814584229759	NTRK1
Neuron Projection Regeneration (GO:0031102)	1/9	0.2049028063906522	0.46740606835556553	0	0	4.852838645418327	7.692814584229759	PTN
Oligosaccharide Catabolic Process (GO:0009313)	1/9	0.2049028063906522	0.46740606835556553	0	0	4.852838645418327	7.692814584229759	NEU4
Organic Hydroxy Compound Catabolic Process (GO:1901616)	1/9	0.2049028063906522	0.46740606835556553	0	0	4.852838645418327	7.692814584229759	CYP4F12
Pinocytosis (GO:0006907)	1/9	0.2049028063906522	0.46740606835556553	0	0	4.852838645418327	7.692814584229759	DOCK2
Positive Regulation Of Platelet Activation (GO:0010572)	1/9	0.2049028063906522	0.46740606835556553	0	0	4.852838645418327	7.692814584229759	PLEK
Receptor Guanylyl Cyclase Signaling Pathway (GO:0007168)	1/9	0.2049028063906522	0.46740606835556553	0	0	4.852838645418327	7.692814584229759	NPR1
Regulation Of CD8-positive, Alpha-Beta T Cell Activation (GO:2001185)	1/9	0.2049028063906522	0.46740606835556553	0	0	4.852838645418327	7.692814584229759	CRTAM
Regulation Of Bile Acid Biosynthetic Process (GO:0070857)	1/9	0.2049028063906522	0.46740606835556553	0	0	4.852838645418327	7.692814584229759	FGF19
Protein-Containing Complex Assembly (GO:0065003)	11/328	0.20567400808194128	0.4686445489369872	0	0	1.3527480700674515	2.1393208164402213	BIN2;FCHO1;IL2RB;CASQ2;NCKAP1L;CD3G;CASQ1;CD247;CD3E;FERMT3;SHANK1
Cellular Component Assembly (GO:0022607)	9/260	0.20965455143069892	0.4746348521348942	0	0	1.3969546913560333	2.1824540665994383	GSN;IL2RB;HAS2;FOXJ1;NCKAP1L;CD3G;CD247;CD3E;SHANK1
Regulation Of Metal Ion Transport (GO:0010959)	2/34	0.21038368993801934	0.4746348521348942	0	0	2.4282684630738522	3.7852390802341955	CD4;SLN
Regulation Of Neuronal Synaptic Plasticity (GO:0048168)	2/34	0.21038368993801934	0.4746348521348942	0	0	2.4282684630738522	3.7852390802341955	CAMK2A;APOE
Regulation Of Phosphatidylinositol 3-Kinase Activity (GO:0043551)	2/34	0.21038368993801934	0.4746348521348942	0	0	2.4282684630738522	3.7852390802341955	CD19;CCL19
Cellular Response To Amyloid-Beta (GO:1904646)	2/34	0.21038368993801934	0.4746348521348942	0	0	2.4282684630738522	3.7852390802341955	NTRK1;VCAM1
Superoxide Metabolic Process (GO:0006801)	2/34	0.21038368993801934	0.4746348521348942	0	0	2.4282684630738522	3.7852390802341955	NCF1;NCF1C
Glial Cell Differentiation (GO:0010001)	2/34	0.21038368993801934	0.4746348521348942	0	0	2.4282684630738522	3.7852390802341955	CDH2;HAPLN3
Negative Regulation Of Ras Protein Signal Transduction (GO:0046580)	2/34	0.21038368993801934	0.4746348521348942	0	0	2.4282684630738522	3.7852390802341955	MYOC;RASAL3
Positive Regulation Of Neuron Death (GO:1901216)	2/34	0.21038368993801934	0.4746348521348942	0	0	2.4282684630738522	3.7852390802341955	C1QA;ITGB2
G1/S Transition Of Mitotic Cell Cycle (GO:0000082)	3/63	0.21106105524192342	0.475640336346508	0	0	1.9437	3.0236349314484032	CCND2;CAMK2A;BCAT1
Regulation Of Anatomical Structure Morphogenesis (GO:0022603)	5/127	0.21600485377156	0.47947777733366537	0	0	1.594492724998354	2.443487392806897	BMPER;CDH2;GPNMB;CXCL13;LRRC4C
Negative Regulation Of Cell Death (GO:0060548)	3/64	0.2176367920699687	0.47947777733366537	0	0	1.9117377049180329	2.9152617757989905	GPNMB;ALB;TNFRSF1B
Dendrite Morphogenesis (GO:0048813)	2/35	0.219669018729366	0.47947777733366537	0	0	2.354563600072582	3.5686550599564693	PTN;SHANK1
Endoderm Formation (GO:0001706)	2/35	0.219669018729366	0.47947777733366537	0	0	2.354563600072582	3.5686550599564693	EOMES;ITGB2
Skeletal Muscle Organ Development (GO:0060538)	2/35	0.219669018729366	0.47947777733366537	0	0	2.354563600072582	3.5686550599564693	MYOZ1;STRA6
Negative Regulation Of Cell Cycle G1/S Phase Transition (GO:1902807)	2/35	0.219669018729366	0.47947777733366537	0	0	2.354563600072582	3.5686550599564693	GPNMB;SUSD2
Platelet Aggregation (GO:0070527)	2/35	0.219669018729366	0.47947777733366537	0	0	2.354563600072582	3.5686550599564693	PLEK;FERMT3
Positive Regulation Of Substrate Adhesion-Dependent Cell Spreading (GO:1900026)	2/35	0.219669018729366	0.47947777733366537	0	0	2.354563600072582	3.5686550599564693	NELL1;MYOC
Regulation Of Cell-Matrix Adhesion (GO:0001952)	3/65	0.2242544084232685	0.47947777733366537	0	0	1.8808064516129033	2.811756969355705	MYOC;CD3E;SKAP1
Regulation Of Coagulation (GO:0050818)	1/10	0.22490847519353127	0.47947777733366537	0	0	4.3134130146082335	6.435878512608985	PROC
Regulation Of Cysteine-Type Endopeptidase Activity Involved In Apoptotic Signaling Pathway (GO:2001267)	1/10	0.22490847519353127	0.47947777733366537	0	0	4.3134130146082335	6.435878512608985	GSN
Regulation Of Dendritic Cell Differentiation (GO:2001198)	1/10	0.22490847519353127	0.47947777733366537	0	0	4.3134130146082335	6.435878512608985	LILRB2
Regulation Of Glycoprotein Biosynthetic Process (GO:0010559)	1/10	0.22490847519353127	0.47947777733366537	0	0	4.3134130146082335	6.435878512608985	CCL19
T Cell Chemotaxis (GO:0010818)	1/10	0.22490847519353127	0.47947777733366537	0	0	4.3134130146082335	6.435878512608985	CCR2
Actin Filament Depolymerization (GO:0030042)	1/10	0.22490847519353127	0.47947777733366537	0	0	4.3134130146082335	6.435878512608985	GSN
Alpha-Amino Acid Biosynthetic Process (GO:1901607)	1/10	0.22490847519353127	0.47947777733366537	0	0	4.3134130146082335	6.435878512608985	BCAT1
Branched-Chain Amino Acid Transport (GO:0015803)	1/10	0.22490847519353127	0.47947777733366537	0	0	4.3134130146082335	6.435878512608985	SLC6A17
Regulation Of Smooth Muscle Cell Apoptotic Process (GO:0034391)	1/10	0.22490847519353127	0.47947777733366537	0	0	4.3134130146082335	6.435878512608985	IL12B
Cellular Response To Cholesterol (GO:0071397)	1/10	0.22490847519353127	0.47947777733366537	0	0	4.3134130146082335	6.435878512608985	MYL1
Response To Sterol (GO:0036314)	1/10	0.22490847519353127	0.47947777733366537	0	0	4.3134130146082335	6.435878512608985	CCR5
Embryonic Appendage Morphogenesis (GO:0035113)	1/10	0.22490847519353127	0.47947777733366537	0	0	4.3134130146082335	6.435878512608985	MYH3
Signal Release (GO:0023061)	1/10	0.22490847519353127	0.47947777733366537	0	0	4.3134130146082335	6.435878512608985	FFAR4
Epithelial Cell Apoptotic Process (GO:1904019)	1/10	0.22490847519353127	0.47947777733366537	0	0	4.3134130146082335	6.435878512608985	GSN
Steroid Hormone Mediated Signaling Pathway (GO:0043401)	1/10	0.22490847519353127	0.47947777733366537	0	0	4.3134130146082335	6.435878512608985	BMP4
Fatty Acid Homeostasis (GO:0055089)	1/10	0.22490847519353127	0.47947777733366537	0	0	4.3134130146082335	6.435878512608985	APOE
Glycine Transport (GO:0015816)	1/10	0.22490847519353127	0.47947777733366537	0	0	4.3134130146082335	6.435878512608985	SLC6A17
Very-Low-Density Lipoprotein Particle Assembly (GO:0034379)	1/10	0.22490847519353127	0.47947777733366537	0	0	4.3134130146082335	6.435878512608985	APOC1
Lipoprotein Catabolic Process (GO:0042159)	1/10	0.22490847519353127	0.47947777733366537	0	0	4.3134130146082335	6.435878512608985	APOE
Mast Cell Activation Involved In Immune Response (GO:0002279)	1/10	0.22490847519353127	0.47947777733366537	0	0	4.3134130146082335	6.435878512608985	FCER1A
Mast Cell Degranulation (GO:0043303)	1/10	0.22490847519353127	0.47947777733366537	0	0	4.3134130146082335	6.435878512608985	FCER1A
Negative Regulation Of B Cell Proliferation (GO:0030889)	1/10	0.22490847519353127	0.47947777733366537	0	0	4.3134130146082335	6.435878512608985	TNFRSF13B
Negative Regulation Of Activated T Cell Proliferation (GO:0046007)	1/10	0.22490847519353127	0.47947777733366537	0	0	4.3134130146082335	6.435878512608985	CRTAM
Negative Regulation Of Adenylate Cyclase Activity (GO:0007194)	1/10	0.22490847519353127	0.47947777733366537	0	0	4.3134130146082335	6.435878512608985	CCR2
Negative Regulation Of Cholesterol Transport (GO:0032375)	1/10	0.22490847519353127	0.47947777733366537	0	0	4.3134130146082335	6.435878512608985	APOC1
Negative Regulation Of Dephosphorylation (GO:0035305)	1/10	0.22490847519353127	0.47947777733366537	0	0	4.3134130146082335	6.435878512608985	PPP1R16B
Negative Regulation Of Nuclear Division (GO:0051784)	1/10	0.22490847519353127	0.47947777733366537	0	0	4.3134130146082335	6.435878512608985	BMP4
Negative Regulation Of Oxidoreductase Activity (GO:0051354)	1/10	0.22490847519353127	0.47947777733366537	0	0	4.3134130146082335	6.435878512608985	GZMA
Negative Regulation Of Steroid Biosynthetic Process (GO:0010894)	1/10	0.22490847519353127	0.47947777733366537	0	0	4.3134130146082335	6.435878512608985	FGF19
Nucleoside Triphosphate Metabolic Process (GO:0009141)	1/10	0.22490847519353127	0.47947777733366537	0	0	4.3134130146082335	6.435878512608985	ENPP3
Positive Regulation Of Actin Filament Depolymerization (GO:0030836)	1/10	0.22490847519353127	0.47947777733366537	0	0	4.3134130146082335	6.435878512608985	PLEK
Positive Regulation Of Actin Nucleation (GO:0051127)	1/10	0.22490847519353127	0.47947777733366537	0	0	4.3134130146082335	6.435878512608985	GSN
Positive Regulation Of Cholesterol Metabolic Process (GO:0090205)	1/10	0.22490847519353127	0.47947777733366537	0	0	4.3134130146082335	6.435878512608985	APOE
Positive Regulation Of Dendrite Development (GO:1900006)	1/10	0.22490847519353127	0.47947777733366537	0	0	4.3134130146082335	6.435878512608985	PTN
Positive Regulation Of Interleukin-13 Production (GO:0032736)	1/10	0.22490847519353127	0.47947777733366537	0	0	4.3134130146082335	6.435878512608985	IRF4
Positive Regulation Of Lipid Localization (GO:1905954)	1/10	0.22490847519353127	0.47947777733366537	0	0	4.3134130146082335	6.435878512608985	C3
Positive Regulation Of Nitric-Oxide Synthase Biosynthetic Process (GO:0051770)	1/10	0.22490847519353127	0.47947777733366537	0	0	4.3134130146082335	6.435878512608985	FCER2
Protein Kinase C Signaling (GO:0070528)	1/10	0.22490847519353127	0.47947777733366537	0	0	4.3134130146082335	6.435878512608985	PLEK
Regulation Of B Cell Apoptotic Process (GO:0002902)	1/10	0.22490847519353127	0.47947777733366537	0	0	4.3134130146082335	6.435878512608985	BTK
Regulation Of T-helper 2 Cell Cytokine Production (GO:2000551)	1/10	0.22490847519353127	0.47947777733366537	0	0	4.3134130146082335	6.435878512608985	TBX21
Regulation Of Amyloid Precursor Protein Biosynthetic Process (GO:0042984)	1/10	0.22490847519353127	0.47947777733366537	0	0	4.3134130146082335	6.435878512608985	ITM2A
Regulation Of Axon Regeneration (GO:0048679)	1/10	0.22490847519353127	0.47947777733366537	0	0	4.3134130146082335	6.435878512608985	PTN
Regulation Of Cardiac Muscle Cell Apoptotic Process (GO:0010665)	1/10	0.22490847519353127	0.47947777733366537	0	0	4.3134130146082335	6.435878512608985	CAMK2A
Regulation Of Defense Response (GO:0031347)	4/97	0.22774974839423714	0.48503136250349466	0	0	1.6725063029284375	2.4744862003231343	HCK;APOE;SELE;CCR2
Receptor Signaling Pathway Via JAK-STAT (GO:0007259)	2/36	0.22898758729277996	0.48716219348401785	0	0	2.285194317247857	3.368576334384384	JAK3;CCR2
Extrinsic Apoptotic Signaling Pathway (GO:0097191)	3/67	0.23760314373168162	0.49145673322331984	0	0	1.82184375	2.618269049597352	CD27;FASLG;TNFRSF1B
Regulation Of Defense Response To Virus By Host (GO:0050691)	2/37	0.2383318683494282	0.49145673322331984	0	0	2.219788993441688	3.1833797986663983	IL12B;IL12RB1
Regulation Of p38MAPK Cascade (GO:1900744)	2/37	0.2383318683494282	0.49145673322331984	0	0	2.219788993441688	3.1833797986663983	BMP4;NCF1
Calcium Ion Import Across Plasma Membrane (GO:0098703)	2/37	0.2383318683494282	0.49145673322331984	0	0	2.219788993441688	3.1833797986663983	TRPV2;SCN4A
Regulation Of Sodium Ion Transmembrane Transporter Activity (GO:2000649)	2/37	0.2383318683494282	0.49145673322331984	0	0	2.219788993441688	3.1833797986663983	FXYD6;SCN3B
Muscle Tissue Development (GO:0060537)	2/37	0.2383318683494282	0.49145673322331984	0	0	2.219788993441688	3.1833797986663983	MYOZ1;STRA6
Negative Regulation Of Endothelial Cell Migration (GO:0010596)	2/37	0.2383318683494282	0.49145673322331984	0	0	2.219788993441688	3.1833797986663983	APOE;DCN
Negative Regulation Of Endothelial Cell Proliferation (GO:0001937)	2/37	0.2383318683494282	0.49145673322331984	0	0	2.219788993441688	3.1833797986663983	IL12B;APOE
Positive Regulation Of Receptor Signaling Pathway Via JAK-STAT (GO:0046427)	2/37	0.2383318683494282	0.49145673322331984	0	0	2.219788993441688	3.1833797986663983	IL10RA;CAMK2A
Positive Regulation Of Receptor Signaling Pathway Via STAT (GO:1904894)	2/37	0.2383318683494282	0.49145673322331984	0	0	2.219788993441688	3.1833797986663983	IL10RA;CAMK2A
Regulation Of Cellular Component Biogenesis (GO:0044087)	2/37	0.2383318683494282	0.49145673322331984	0	0	2.219788993441688	3.1833797986663983	APOE;CCL19
Plasma Membrane Bounded Cell Projection Organization (GO:0120036)	5/132	0.23898576676684527	0.49145673322331984	0	0	1.5313221389494989	2.1918599068946913	UNC5A;MYOC;PLEK;APOE;TTC29
Organic Substance Transport (GO:0071702)	7/201	0.24339252120664256	0.49145673322331984	0	0	1.404233870967742	1.9842945529969733	CETP;CCL8;SLN;CAMK2A;CD3G;CCR5;ABCA13
AMP Metabolic Process (GO:0046033)	1/11	0.24441175091135392	0.49145673322331984	0	0	3.8818725099601594	5.4691739531947325	AMPD1
Golgi To Lysosome Transport (GO:0090160)	1/11	0.24441175091135392	0.49145673322331984	0	0	3.8818725099601594	5.4691739531947325	LAPTM5
Regulation Of Homotypic Cell-Cell Adhesion (GO:0034110)	1/11	0.24441175091135392	0.49145673322331984	0	0	3.8818725099601594	5.4691739531947325	PRKCQ
Regulation Of Leukocyte Cell-Cell Adhesion (GO:1903037)	1/11	0.24441175091135392	0.49145673322331984	0	0	3.8818725099601594	5.4691739531947325	SKAP1
Regulation Of Leukocyte Tethering Or Rolling (GO:1903236)	1/11	0.24441175091135392	0.49145673322331984	0	0	3.8818725099601594	5.4691739531947325	SELE
Regulation Of Muscle System Process (GO:0090257)	1/11	0.24441175091135392	0.49145673322331984	0	0	3.8818725099601594	5.4691739531947325	SLN
cGMP Metabolic Process (GO:0046068)	1/11	0.24441175091135392	0.49145673322331984	0	0	3.8818725099601594	5.4691739531947325	NPR1
Cellular Response To Fluid Shear Stress (GO:0071498)	1/11	0.24441175091135392	0.49145673322331984	0	0	3.8818725099601594	5.4691739531947325	HAS2
Cochlea Morphogenesis (GO:0090103)	1/11	0.24441175091135392	0.49145673322331984	0	0	3.8818725099601594	5.4691739531947325	TIFAB
Cytidine To Uridine Editing (GO:0016554)	1/11	0.24441175091135392	0.49145673322331984	0	0	3.8818725099601594	5.4691739531947325	APOBEC3H
Response To Nitric Oxide (GO:0071731)	1/11	0.24441175091135392	0.49145673322331984	0	0	3.8818725099601594	5.4691739531947325	CCL19
Skeletal Muscle Fiber Development (GO:0048741)	1/11	0.24441175091135392	0.49145673322331984	0	0	3.8818725099601594	5.4691739531947325	KLHL40
Endoplasmic Reticulum Membrane Organization (GO:0090158)	1/11	0.24441175091135392	0.49145673322331984	0	0	3.8818725099601594	5.4691739531947325	TRDN
Smooth Muscle Cell Differentiation (GO:0051145)	1/11	0.24441175091135392	0.49145673322331984	0	0	3.8818725099601594	5.4691739531947325	BMP4
Erythrocyte Development (GO:0048821)	1/11	0.24441175091135392	0.49145673322331984	0	0	3.8818725099601594	5.4691739531947325	NCKAP1L
Ganglion Development (GO:0061548)	1/11	0.24441175091135392	0.49145673322331984	0	0	3.8818725099601594	5.4691739531947325	NELL1
Intestinal Lipid Absorption (GO:0098856)	1/11	0.24441175091135392	0.49145673322331984	0	0	3.8818725099601594	5.4691739531947325	CEL
Intracellular Copper Ion Homeostasis (GO:0006878)	1/11	0.24441175091135392	0.49145673322331984	0	0	3.8818725099601594	5.4691739531947325	PRND
Isotype Switching (GO:0045190)	1/11	0.24441175091135392	0.49145673322331984	0	0	3.8818725099601594	5.4691739531947325	CD40LG
Macrophage Activation Involved In Immune Response (GO:0002281)	1/11	0.24441175091135392	0.49145673322331984	0	0	3.8818725099601594	5.4691739531947325	PLCG2
Mast Cell Mediated Immunity (GO:0002448)	1/11	0.24441175091135392	0.49145673322331984	0	0	3.8818725099601594	5.4691739531947325	FCER1A
Negative Regulation Of CD4-positive, Alpha-Beta T Cell Activation (GO:2000515)	1/11	0.24441175091135392	0.49145673322331984	0	0	3.8818725099601594	5.4691739531947325	RUNX3
Negative Regulation Of Bone Remodeling (GO:0046851)	1/11	0.24441175091135392	0.49145673322331984	0	0	3.8818725099601594	5.4691739531947325	TMEM119
Negative Regulation Of calcineurin-NFAT Signaling Cascade (GO:0070885)	1/11	0.24441175091135392	0.49145673322331984	0	0	3.8818725099601594	5.4691739531947325	MYOZ1
Negative Regulation Of Calcineurin-Mediated Signaling (GO:0106057)	1/11	0.24441175091135392	0.49145673322331984	0	0	3.8818725099601594	5.4691739531947325	MYOZ1
Negative Regulation Of Cell Division (GO:0051782)	1/11	0.24441175091135392	0.49145673322331984	0	0	3.8818725099601594	5.4691739531947325	SUSD2
Negative Regulation Of Cyclase Activity (GO:0031280)	1/11	0.24441175091135392	0.49145673322331984	0	0	3.8818725099601594	5.4691739531947325	CCR2
Negative Regulation Of Leukocyte Apoptotic Process (GO:2000107)	1/11	0.24441175091135392	0.49145673322331984	0	0	3.8818725099601594	5.4691739531947325	CCL19
Negative Regulation Of Leukocyte Chemotaxis (GO:0002689)	1/11	0.24441175091135392	0.49145673322331984	0	0	3.8818725099601594	5.4691739531947325	SLAMF8
Negative Regulation Of Myotube Differentiation (GO:0010832)	1/11	0.24441175091135392	0.49145673322331984	0	0	3.8818725099601594	5.4691739531947325	TMEM119
Negative Regulation Of Potassium Ion Transmembrane Transport (GO:1901380)	1/11	0.24441175091135392	0.49145673322331984	0	0	3.8818725099601594	5.4691739531947325	CASQ2
Neutrophil Activation Involved In Immune Response (GO:0002283)	1/11	0.24441175091135392	0.49145673322331984	0	0	3.8818725099601594	5.4691739531947325	DNASE1L3
Nucleoside Phosphate Catabolic Process (GO:1901292)	1/11	0.24441175091135392	0.49145673322331984	0	0	3.8818725099601594	5.4691739531947325	ENPP3
Phasic Smooth Muscle Contraction (GO:0014821)	1/11	0.24441175091135392	0.49145673322331984	0	0	3.8818725099601594	5.4691739531947325	TIFAB
Positive Regulation Of Behavior (GO:0048520)	1/11	0.24441175091135392	0.49145673322331984	0	0	3.8818725099601594	5.4691739531947325	STRA6
Positive Regulation Of Myelination (GO:0031643)	1/11	0.24441175091135392	0.49145673322331984	0	0	3.8818725099601594	5.4691739531947325	TNFRSF1B
Programmed Necrotic Cell Death (GO:0097300)	1/11	0.24441175091135392	0.49145673322331984	0	0	3.8818725099601594	5.4691739531947325	FASLG
Purine Ribonucleoside Monophosphate Biosynthetic Process (GO:0009168)	1/11	0.24441175091135392	0.49145673322331984	0	0	3.8818725099601594	5.4691739531947325	AMPD1
Purine Ribonucleoside Monophosphate Metabolic Process (GO:0009167)	1/11	0.24441175091135392	0.49145673322331984	0	0	3.8818725099601594	5.4691739531947325	AMPD1
Regulation Of T-helper 17 Cell Differentiation (GO:2000319)	1/11	0.24441175091135392	0.49145673322331984	0	0	3.8818725099601594	5.4691739531947325	TBX21
Regulation Of Actin Filament Depolymerization (GO:0030834)	1/11	0.24441175091135392	0.49145673322331984	0	0	3.8818725099601594	5.4691739531947325	PLEK
Regulation Of Amyloid Precursor Protein Catabolic Process (GO:1902991)	1/11	0.24441175091135392	0.49145673322331984	0	0	3.8818725099601594	5.4691739531947325	APOE
Regulation Of Cell Communication By Electrical Coupling Involved In Cardiac Conduction (GO:1901844)	1/11	0.24441175091135392	0.49145673322331984	0	0	3.8818725099601594	5.4691739531947325	TRDN
Positive Regulation Of Cell Migration (GO:0030335)	9/272	0.2474593205058827	0.49514819871842414	0	0	1.3323840458121026	1.8606864074641034	CCL24;NELL1;MYOC;GPNMB;PLCG2;HAS2;NCKAP1L;FERMT3;CCR2
Calcium-Dependent Cell-Cell Adhesion Via Plasma Membrane Cell Adhesion Molecules (GO:0016339)	2/38	0.24769469073737047	0.49514819871842414	0	0	2.1580172987358615	3.011639118879992	CDH2;SELL
Fatty Acid Transport (GO:0015908)	2/38	0.24769469073737047	0.49514819871842414	0	0	2.1580172987358615	3.011639118879992	FABP4;APOE
Positive Regulation Of Cation Channel Activity (GO:2001259)	2/38	0.24769469073737047	0.49514819871842414	0	0	2.1580172987358615	3.011639118879992	CASQ1;TRDN
Positive Regulation Of Production Of Molecular Mediator Of Immune Response (GO:0002702)	2/38	0.24769469073737047	0.49514819871842414	0	0	2.1580172987358615	3.011639118879992	SASH3;LAPTM5
Positive Regulation Of Protein Tyrosine Kinase Activity (GO:0061098)	2/38	0.24769469073737047	0.49514819871842414	0	0	2.1580172987358615	3.011639118879992	NCF1;EREG
Hemopoiesis (GO:0030097)	4/101	0.2494881025892226	0.49824812705804866	0	0	1.6032064128256514	2.225802084073212	BMP4;TNFRSF13B;PLEK;RUNX3
Cellular Response To Calcium Ion (GO:0071277)	3/69	0.2510834552835968	0.5009468743413259	0	0	1.7664545454545455	2.4411870185025264	CRHBP;ALOX5AP;PLCG2
Digestive Tract Development (GO:0048565)	2/39	0.25706922644647556	0.5026133713415373	0	0	2.0995846145546744	2.852096456495578	ZIC3;STRA6
Vitamin Transport (GO:0051180)	2/39	0.25706922644647556	0.5026133713415373	0	0	2.0995846145546744	2.852096456495578	SLC19A3;FOLR2
Negative Regulation Of Protein Secretion (GO:0050709)	2/39	0.25706922644647556	0.5026133713415373	0	0	2.0995846145546744	2.852096456495578	IL12B;APOE
Positive Regulation Of Intracellular Transport (GO:0032388)	2/39	0.25706922644647556	0.5026133713415373	0	0	2.0995846145546744	2.852096456495578	ACTN2;MYL1
Negative Regulation Of Epithelial Cell Proliferation (GO:0050680)	3/70	0.2578657244340546	0.5026133713415373	0	0	1.74	2.358250322798798	APOE;RUNX3;EREG
Positive Regulation Of Protein Polymerization (GO:0032273)	3/70	0.2578657244340546	0.5026133713415373	0	0	1.74	2.358250322798798	HCK;CCL24;NCKAP1L
Heart Development (GO:0007507)	6/171	0.2614204827266751	0.5026133713415373	0	0	1.4144503383940004	1.8976621093248407	BMP4;SYNPO2L;MYL2;MYH6;STRA6;MYH7
Metal Ion Transport (GO:0030001)	6/171	0.2614204827266751	0.5026133713415373	0	0	1.4144503383940004	1.8976621093248407	CCL8;SLN;CAMK2A;SCN4A;SCN3B;CCR5
DNA Deamination (GO:0045006)	1/12	0.26342522531100543	0.5026133713415373	0	0	3.5287939152480985	4.7073607135832125	APOBEC3H
Regulation Of Leukocyte Adhesion To Vascular Endothelial Cell (GO:1904994)	1/12	0.26342522531100543	0.5026133713415373	0	0	3.5287939152480985	4.7073607135832125	ITGB2
Regulation Of Lymphocyte Migration (GO:2000401)	1/12	0.26342522531100543	0.5026133713415373	0	0	3.5287939152480985	4.7073607135832125	SPN
Alanine Transport (GO:0032328)	1/12	0.26342522531100543	0.5026133713415373	0	0	3.5287939152480985	4.7073607135832125	SLC6A17
Astrocyte Activation (GO:0048143)	1/12	0.26342522531100543	0.5026133713415373	0	0	3.5287939152480985	4.7073607135832125	C1QA
Atrial Cardiac Muscle Cell Action Potential (GO:0086014)	1/12	0.26342522531100543	0.5026133713415373	0	0	3.5287939152480985	4.7073607135832125	SCN3B
Regulation Of Sensory Perception (GO:0051931)	1/12	0.26342522531100543	0.5026133713415373	0	0	3.5287939152480985	4.7073607135832125	GPR171
Regulation Of Tube Diameter (GO:0035296)	1/12	0.26342522531100543	0.5026133713415373	0	0	3.5287939152480985	4.7073607135832125	NPR1
Regulation Of Vascular Associated Smooth Muscle Cell Migration (GO:1904752)	1/12	0.26342522531100543	0.5026133713415373	0	0	3.5287939152480985	4.7073607135832125	BMP4
Relaxation Of Cardiac Muscle (GO:0055119)	1/12	0.26342522531100543	0.5026133713415373	0	0	3.5287939152480985	4.7073607135832125	GSN
Response To Interleukin-6 (GO:0070741)	1/12	0.26342522531100543	0.5026133713415373	0	0	3.5287939152480985	4.7073607135832125	SELPLG
Dendrite Self-Avoidance (GO:0070593)	1/12	0.26342522531100543	0.5026133713415373	0	0	3.5287939152480985	4.7073607135832125	MYPN
Detection Of Bacterium (GO:0016045)	1/12	0.26342522531100543	0.5026133713415373	0	0	3.5287939152480985	4.7073607135832125	HLA-DRB1
Detection Of Calcium Ion (GO:0005513)	1/12	0.26342522531100543	0.5026133713415373	0	0	3.5287939152480985	4.7073607135832125	CASQ2
Secretion (GO:0046903)	1/12	0.26342522531100543	0.5026133713415373	0	0	3.5287939152480985	4.7073607135832125	NPR1
Endochondral Bone Morphogenesis (GO:0060350)	1/12	0.26342522531100543	0.5026133713415373	0	0	3.5287939152480985	4.7073607135832125	TMEM119
Synaptic Membrane Adhesion (GO:0099560)	1/12	0.26342522531100543	0.5026133713415373	0	0	3.5287939152480985	4.7073607135832125	LRRC4C
Vascular Process In Circulatory System (GO:0003018)	1/12	0.26342522531100543	0.5026133713415373	0	0	3.5287939152480985	4.7073607135832125	NPR1
Low-Density Lipoprotein Particle Remodeling (GO:0034374)	1/12	0.26342522531100543	0.5026133713415373	0	0	3.5287939152480985	4.7073607135832125	CETP
Macrophage Migration (GO:1905517)	1/12	0.26342522531100543	0.5026133713415373	0	0	3.5287939152480985	4.7073607135832125	CCR2
Mesoderm Morphogenesis (GO:0048332)	1/12	0.26342522531100543	0.5026133713415373	0	0	3.5287939152480985	4.7073607135832125	EOMES
Myelination In Peripheral Nervous System (GO:0022011)	1/12	0.26342522531100543	0.5026133713415373	0	0	3.5287939152480985	4.7073607135832125	MYOC
Negative Regulation By Host Of Viral Process (GO:0044793)	1/12	0.26342522531100543	0.5026133713415373	0	0	3.5287939152480985	4.7073607135832125	CCL8
Negative Regulation Of Cell Cycle Phase Transition (GO:1901988)	1/12	0.26342522531100543	0.5026133713415373	0	0	3.5287939152480985	4.7073607135832125	SUSD2
Negative Regulation Of Macrophage Derived Foam Cell Differentiation (GO:0010745)	1/12	0.26342522531100543	0.5026133713415373	0	0	3.5287939152480985	4.7073607135832125	CETP
Negative Regulation Of Mononuclear Cell Migration (GO:0071676)	1/12	0.26342522531100543	0.5026133713415373	0	0	3.5287939152480985	4.7073607135832125	SLAMF8
Negative Regulation Of Potassium Ion Transport (GO:0043267)	1/12	0.26342522531100543	0.5026133713415373	0	0	3.5287939152480985	4.7073607135832125	CASQ2
Nucleotide Metabolic Process (GO:0009117)	1/12	0.26342522531100543	0.5026133713415373	0	0	3.5287939152480985	4.7073607135832125	ENPP3
Phospholipid Homeostasis (GO:0055091)	1/12	0.26342522531100543	0.5026133713415373	0	0	3.5287939152480985	4.7073607135832125	CETP
Polysaccharide Biosynthetic Process (GO:0000271)	1/12	0.26342522531100543	0.5026133713415373	0	0	3.5287939152480985	4.7073607135832125	HAS2
Positive Regulation By Symbiont Of Entry Into Host (GO:0075294)	1/12	0.26342522531100543	0.5026133713415373	0	0	3.5287939152480985	4.7073607135832125	HLA-DRB1
Positive Regulation Of T-helper Cell Differentiation (GO:0045624)	1/12	0.26342522531100543	0.5026133713415373	0	0	3.5287939152480985	4.7073607135832125	CCL19
Positive Regulation Of Alcohol Biosynthetic Process (GO:1902932)	1/12	0.26342522531100543	0.5026133713415373	0	0	3.5287939152480985	4.7073607135832125	CD244
Positive Regulation Of Cellular Extravasation (GO:0002693)	1/12	0.26342522531100543	0.5026133713415373	0	0	3.5287939152480985	4.7073607135832125	CCR2
Positive Regulation Of Myeloid Leukocyte Mediated Immunity (GO:0002888)	1/12	0.26342522531100543	0.5026133713415373	0	0	3.5287939152480985	4.7073607135832125	ITGB2
Positive Regulation Of Neuroinflammatory Response (GO:0150078)	1/12	0.26342522531100543	0.5026133713415373	0	0	3.5287939152480985	4.7073607135832125	PLCG2
Positive Regulation Of Reactive Oxygen Species Biosynthetic Process (GO:1903428)	1/12	0.26342522531100543	0.5026133713415373	0	0	3.5287939152480985	4.7073607135832125	PLCG2
Positive Regulation Of Sodium Ion Transport (GO:0010765)	1/12	0.26342522531100543	0.5026133713415373	0	0	3.5287939152480985	4.7073607135832125	SCN3B
Positive Regulation Of Viral Entry Into Host Cell (GO:0046598)	1/12	0.26342522531100543	0.5026133713415373	0	0	3.5287939152480985	4.7073607135832125	HLA-DRB1
Negative Regulation Of Cellular Response To Growth Factor Stimulus (GO:0090288)	3/71	0.2646723154640907	0.5045239216785313	0	0	1.7143235294117647	2.2787864323547686	BMPER;SOSTDC1;CHRDL2
Aortic Valve Development (GO:0003176)	2/40	0.2664489777546034	0.5050967232965843	0	0	2.0442273348040763	2.7036388706284664	BMP4;TNFRSF1B
Regulation Of Protein Dephosphorylation (GO:0035304)	2/40	0.2664489777546034	0.5050967232965843	0	0	2.0442273348040763	2.7036388706284664	PPP1R16B;LILRB2
Cyclic-Nucleotide-Mediated Signaling (GO:0019935)	2/40	0.2664489777546034	0.5050967232965843	0	0	2.0442273348040763	2.7036388706284664	ADCYAP1;APOE
Endothelial Cell Migration (GO:0043542)	2/40	0.2664489777546034	0.5050967232965843	0	0	2.0442273348040763	2.7036388706284664	NELL1;CEL
Positive Regulation Of Cell Cycle G1/S Phase Transition (GO:1902808)	2/40	0.2664489777546034	0.5050967232965843	0	0	2.0442273348040763	2.7036388706284664	CCND2;PLCG2
Positive Regulation Of Monoatomic Ion Transport (GO:0043270)	2/40	0.2664489777546034	0.5050967232965843	0	0	2.0442273348040763	2.7036388706284664	CAMK2A;SCN3B
Negative Regulation Of MAPK Cascade (GO:0043409)	4/105	0.27164453714144104	0.5144706962651093	0	0	1.5393956229290264	2.0062341497824483	BMP4;APOE;DUSP26;LAX1
Supramolecular Fiber Organization (GO:0097435)	10/316	0.2741266331533254	0.514547815577339	0	0	1.2721234538440123	1.646337795386338	GSN;LUM;RAC2;DPT;XIRP2;UBASH3A;MYOZ1;CORO1A;MYH6;TRDN
Regulation Of Neuron Projection Development (GO:0010975)	6/174	0.2742230147860894	0.514547815577339	0	0	1.3889767174475425	1.7970769408270688	NTRK1;CDH2;MUSK;APOE;PTN;LRRC4C
Visual System Development (GO:0150063)	2/41	0.27582776524043867	0.514547815577339	0	0	1.9917088899124826	2.5652785213315505	C3;C1QA
Response To Calcium Ion (GO:0051592)	4/106	0.2772374768128151	0.514547815577339	0	0	1.5242249204290934	1.9553989204598432	CRHBP;ALOX5AP;PLCG2;CASQ2
Protein Tetramerization (GO:0051262)	3/73	0.2783475156199203	0.514547815577339	0	0	1.6651714285714285	2.1295625788841375	GBP5;MS4A1;HLA-DRB1
Positive Regulation Of I-kappaB kinase/NF-kappaB Signaling (GO:0043123)	6/175	0.27852378274372114	0.514547815577339	0	0	1.3806864857785768	1.7648650235303815	CD4;UBD;FASLG;LTB;CCL19;HLA-DRB1
Protein Phosphorylation (GO:0006468)	15/500	0.27866135750010707	0.514547815577339	0	0	1.2049180327868851	1.539593663907225	NTRK1;CDK19;MUSK;GMFG;CAMK2A;RUNX3;BMP4;HCK;ZAP70;BTK;PRKCQ;TLR7;JAK3;STK32B;CSNK1G1
GTP Metabolic Process (GO:0046039)	1/13	0.28196117512153257	0.514547815577339	0	0	3.2345617529880477	4.094909553836806	GIMAP7
Regulation Of Humoral Immune Response (GO:0002920)	1/13	0.28196117512153257	0.514547815577339	0	0	3.2345617529880477	4.094909553836806	CXCL13
Regulation Of Nitric-Oxide Synthase Biosynthetic Process (GO:0051769)	1/13	0.28196117512153257	0.514547815577339	0	0	3.2345617529880477	4.094909553836806	FCER2
Regulation Of Nitrogen Compound Metabolic Process (GO:0051171)	1/13	0.28196117512153257	0.514547815577339	0	0	3.2345617529880477	4.094909553836806	APOE
Body Fluid Secretion (GO:0007589)	1/13	0.28196117512153257	0.514547815577339	0	0	3.2345617529880477	4.094909553836806	NPR1
Branching Involved In Blood Vessel Morphogenesis (GO:0001569)	1/13	0.28196117512153257	0.514547815577339	0	0	3.2345617529880477	4.094909553836806	NELL1
Cellular Response To Interleukin-4 (GO:0071353)	1/13	0.28196117512153257	0.514547815577339	0	0	3.2345617529880477	4.094909553836806	JAK3
Relaxation Of Muscle (GO:0090075)	1/13	0.28196117512153257	0.514547815577339	0	0	3.2345617529880477	4.094909553836806	GSN
Chondroitin Sulfate Biosynthetic Process (GO:0030206)	1/13	0.28196117512153257	0.514547815577339	0	0	3.2345617529880477	4.094909553836806	CHST11
Clathrin Coat Assembly (GO:0048268)	1/13	0.28196117512153257	0.514547815577339	0	0	3.2345617529880477	4.094909553836806	FCHO1
Cranial Nerve Development (GO:0021545)	1/13	0.28196117512153257	0.514547815577339	0	0	3.2345617529880477	4.094909553836806	TIFAB
Response To Nerve Growth Factor (GO:1990089)	1/13	0.28196117512153257	0.514547815577339	0	0	3.2345617529880477	4.094909553836806	NTRK1
Endolysosomal Toll-Like Receptor Signaling Pathway (GO:0140894)	1/13	0.28196117512153257	0.514547815577339	0	0	3.2345617529880477	4.094909553836806	TLR7
Substrate-Dependent Cell Migration (GO:0006929)	1/13	0.28196117512153257	0.514547815577339	0	0	3.2345617529880477	4.094909553836806	NELL1
Extracellular Transport (GO:0006858)	1/13	0.28196117512153257	0.514547815577339	0	0	3.2345617529880477	4.094909553836806	ROPN1L
Glomerular Filtration (GO:0003094)	1/13	0.28196117512153257	0.514547815577339	0	0	3.2345617529880477	4.094909553836806	IGHA2
Membrane Depolarization (GO:0051899)	1/13	0.28196117512153257	0.514547815577339	0	0	3.2345617529880477	4.094909553836806	SCN3B
Membrane Depolarization During Action Potential (GO:0086010)	1/13	0.28196117512153257	0.514547815577339	0	0	3.2345617529880477	4.094909553836806	SCN3B
Microtubule-Based Transport (GO:0099111)	1/13	0.28196117512153257	0.514547815577339	0	0	3.2345617529880477	4.094909553836806	ROPN1L
Negative Regulation Of T Cell Differentiation (GO:0045581)	1/13	0.28196117512153257	0.514547815577339	0	0	3.2345617529880477	4.094909553836806	FOXJ1
Negative Regulation Of Cell Migration Involved In Sprouting Angiogenesis (GO:0090051)	1/13	0.28196117512153257	0.514547815577339	0	0	3.2345617529880477	4.094909553836806	MEOX2
Negative Regulation Of Lyase Activity (GO:0051350)	1/13	0.28196117512153257	0.514547815577339	0	0	3.2345617529880477	4.094909553836806	CCR2
Negative Regulation Of Neuroinflammatory Response (GO:0150079)	1/13	0.28196117512153257	0.514547815577339	0	0	3.2345617529880477	4.094909553836806	TNFRSF1B
Negative Regulation Of Secretion (GO:0051048)	1/13	0.28196117512153257	0.514547815577339	0	0	3.2345617529880477	4.094909553836806	TIFAB
Negative Regulation Of Toll-Like Receptor Signaling Pathway (GO:0034122)	1/13	0.28196117512153257	0.514547815577339	0	0	3.2345617529880477	4.094909553836806	CD300LF
Peptidyl-Tyrosine Autophosphorylation (GO:0038083)	1/13	0.28196117512153257	0.514547815577339	0	0	3.2345617529880477	4.094909553836806	NTRK1
Positive Regulation Of T Cell Receptor Signaling Pathway (GO:0050862)	1/13	0.28196117512153257	0.514547815577339	0	0	3.2345617529880477	4.094909553836806	TRAT1
Positive Regulation Of Glycoprotein Biosynthetic Process (GO:0010560)	1/13	0.28196117512153257	0.514547815577339	0	0	3.2345617529880477	4.094909553836806	CCL19
Positive Regulation Of Insulin Secretion Involved In Cellular Response To Glucose Stimulus (GO:0035774)	1/13	0.28196117512153257	0.514547815577339	0	0	3.2345617529880477	4.094909553836806	HLA-DRB1
Positive Regulation Of Keratinocyte Differentiation (GO:0045618)	1/13	0.28196117512153257	0.514547815577339	0	0	3.2345617529880477	4.094909553836806	ETV4
Positive Regulation Of Leukocyte Degranulation (GO:0043302)	1/13	0.28196117512153257	0.514547815577339	0	0	3.2345617529880477	4.094909553836806	ITGB2
Positive Regulation Of Macrophage Chemotaxis (GO:0010759)	1/13	0.28196117512153257	0.514547815577339	0	0	3.2345617529880477	4.094909553836806	MSTN
Positive Regulation Of Superoxide Anion Generation (GO:0032930)	1/13	0.28196117512153257	0.514547815577339	0	0	3.2345617529880477	4.094909553836806	ITGB2
Protein Localization To Synapse (GO:0035418)	1/13	0.28196117512153257	0.514547815577339	0	0	3.2345617529880477	4.094909553836806	SHANK1
Regulation Of Neurotransmitter Receptor Activity (GO:0099601)	2/42	0.28519971577236236	0.517696743130557	0	0	1.9418163672654691	2.436135990708861	CRHBP;SHANK1
Branching Morphogenesis Of An Epithelial Tube (GO:0048754)	2/42	0.28519971577236236	0.517696743130557	0	0	1.9418163672654691	2.436135990708861	BMP4;NELL1
Collagen Fibril Organization (GO:0030199)	2/42	0.28519971577236236	0.517696743130557	0	0	1.9418163672654691	2.436135990708861	LUM;DPT
Skeletal Muscle Tissue Development (GO:0007519)	2/42	0.28519971577236236	0.517696743130557	0	0	1.9418163672654691	2.436135990708861	MYOZ1;KLHL40
Positive Regulation Of Calcium Ion Transmembrane Transport (GO:1904427)	2/42	0.28519971577236236	0.517696743130557	0	0	1.9418163672654691	2.436135990708861	CD19;CASQ1
Regulation Of Axonogenesis (GO:0050770)	2/42	0.28519971577236236	0.517696743130557	0	0	1.9418163672654691	2.436135990708861	CDH2;LRRC4C
Lipid Transport (GO:0006869)	4/108	0.2884774615276	0.5231839474524407	0	0	1.4947587482657623	1.858191877689931	CETP;FABP4;APOE;ABCA13
Regulation Of Stress Fiber Assembly (GO:0051492)	3/75	0.2920876978641273	0.5260160660549603	0	0	1.61875	1.9921975458966608	NELL1;MYOC;SYNPO2L
Defense Response To Gram-negative Bacterium (GO:0050829)	3/75	0.2920876978641273	0.5260160660549603	0	0	1.61875	1.9921975458966608	IGHM;IL12B;LYZ
Positive Regulation Of Neurogenesis (GO:0050769)	3/75	0.2920876978641273	0.5260160660549603	0	0	1.61875	1.9921975458966608	RASSF10;SERPINF1;HAPLN3
Extracellular Structure Organization (GO:0043062)	4/109	0.29412156554961993	0.5260160660549603	0	0	1.4804466075007157	1.8117144624232924	CCDC80;ADAMTS19;TGFBI;COL19A1
Regulation Of Endothelial Cell Apoptotic Process (GO:2000351)	2/43	0.2945592510630531	0.5260160660549603	0	0	1.8943576262109927	2.315426164708079	CD40LG;FASLG
Regulation Of Filopodium Assembly (GO:0051489)	2/43	0.2945592510630531	0.5260160660549603	0	0	1.8943576262109927	2.315426164708079	PPP1R16B;NELL1
Regulation Of Primary Metabolic Process (GO:0080090)	2/43	0.2945592510630531	0.5260160660549603	0	0	1.8943576262109927	2.315426164708079	PLCG2;APOE
Response To Amyloid-Beta (GO:1904645)	2/43	0.2945592510630531	0.5260160660549603	0	0	1.8943576262109927	2.315426164708079	NTRK1;VCAM1
Regulation Of Cell-Cell Adhesion (GO:0022407)	2/43	0.2945592510630531	0.5260160660549603	0	0	1.8943576262109927	2.315426164708079	SIRPG;FERMT3
Response To Lipid (GO:0033993)	4/110	0.2997798090195973	0.5260160660549603	0	0	1.4664045071274625	1.7665878387208787	CD6;BGLAP;PLCG2;SELE
External Encapsulating Structure Organization (GO:0045229)	4/110	0.2997798090195973	0.5260160660549603	0	0	1.4664045071274625	1.7665878387208787	CCDC80;ADAMTS19;TGFBI;COL19A1
Regulation Of Extracellular Matrix Disassembly (GO:0010715)	1/14	0.3000315700683675	0.5260160660549603	0	0	2.9855960772295433	3.5942623133092195	CEL
Regulation Of Feeding Behavior (GO:0060259)	1/14	0.3000315700683675	0.5260160660549603	0	0	2.9855960772295433	3.5942623133092195	GPR171
Regulation Of Hemopoiesis (GO:1903706)	1/14	0.3000315700683675	0.5260160660549603	0	0	2.9855960772295433	3.5942623133092195	PTN
T Cell Proliferation (GO:0042098)	1/14	0.3000315700683675	0.5260160660549603	0	0	2.9855960772295433	3.5942623133092195	CRTAM
Aminoglycan Catabolic Process (GO:0006026)	1/14	0.3000315700683675	0.5260160660549603	0	0	2.9855960772295433	3.5942623133092195	CHIT1
Cardiac Cell Development (GO:0055006)	1/14	0.3000315700683675	0.5260160660549603	0	0	2.9855960772295433	3.5942623133092195	MYH6
Regulation Of Sensory Perception Of Pain (GO:0051930)	1/14	0.3000315700683675	0.5260160660549603	0	0	2.9855960772295433	3.5942623133092195	GPR171
Regulation Of Superoxide Anion Generation (GO:0032928)	1/14	0.3000315700683675	0.5260160660549603	0	0	2.9855960772295433	3.5942623133092195	ITGB2
Regulation Of Transposition (GO:0010528)	1/14	0.3000315700683675	0.5260160660549603	0	0	2.9855960772295433	3.5942623133092195	APOBEC3H
Renal Water Homeostasis (GO:0003091)	1/14	0.3000315700683675	0.5260160660549603	0	0	2.9855960772295433	3.5942623133092195	CYP4F12
Copper Ion Homeostasis (GO:0055070)	1/14	0.3000315700683675	0.5260160660549603	0	0	2.9855960772295433	3.5942623133092195	PRND
Endoderm Development (GO:0007492)	1/14	0.3000315700683675	0.5260160660549603	0	0	2.9855960772295433	3.5942623133092195	EOMES
Establishment Of Apical/Basal Cell Polarity (GO:0035089)	1/14	0.3000315700683675	0.5260160660549603	0	0	2.9855960772295433	3.5942623133092195	FOXJ1
Establishment Of Chromosome Localization (GO:0051303)	1/14	0.3000315700683675	0.5260160660549603	0	0	2.9855960772295433	3.5942623133092195	GEM
Vascular Endothelial Growth Factor Signaling Pathway (GO:0038084)	1/14	0.3000315700683675	0.5260160660549603	0	0	2.9855960772295433	3.5942623133092195	NELL1
Hyaluronan Metabolic Process (GO:0030212)	1/14	0.3000315700683675	0.5260160660549603	0	0	2.9855960772295433	3.5942623133092195	HAS2
Inner Dynein Arm Assembly (GO:0036159)	1/14	0.3000315700683675	0.5260160660549603	0	0	2.9855960772295433	3.5942623133092195	CFAP73
Lipoprotein Biosynthetic Process (GO:0042158)	1/14	0.3000315700683675	0.5260160660549603	0	0	2.9855960772295433	3.5942623133092195	APOE
Myotube Cell Development (GO:0014904)	1/14	0.3000315700683675	0.5260160660549603	0	0	2.9855960772295433	3.5942623133092195	KLHL40
Negative Regulation Of Fatty Acid Biosynthetic Process (GO:0045717)	1/14	0.3000315700683675	0.5260160660549603	0	0	2.9855960772295433	3.5942623133092195	APOC1
Negative Regulation Of Single Stranded Viral RNA Replication Via Double Stranded DNA Intermediate (GO:0045869)	1/14	0.3000315700683675	0.5260160660549603	0	0	2.9855960772295433	3.5942623133092195	APOBEC3H
Negative Regulation Of Smooth Muscle Cell Migration (GO:0014912)	1/14	0.3000315700683675	0.5260160660549603	0	0	2.9855960772295433	3.5942623133092195	BMP4
Pancreas Development (GO:0031016)	1/14	0.3000315700683675	0.5260160660549603	0	0	2.9855960772295433	3.5942623133092195	ZIC3
Phagolysosome Assembly (GO:0001845)	1/14	0.3000315700683675	0.5260160660549603	0	0	2.9855960772295433	3.5942623133092195	CORO1A
Positive Regulation Of Heterotypic Cell-Cell Adhesion (GO:0034116)	1/14	0.3000315700683675	0.5260160660549603	0	0	2.9855960772295433	3.5942623133092195	SKAP1
Positive Regulation Of Protein-Containing Complex Disassembly (GO:0043243)	1/14	0.3000315700683675	0.5260160660549603	0	0	2.9855960772295433	3.5942623133092195	SLN
Primary Alcohol Metabolic Process (GO:0034308)	1/14	0.3000315700683675	0.5260160660549603	0	0	2.9855960772295433	3.5942623133092195	TKTL1
Regulation Of Branching Involved In Ureteric Bud Morphogenesis (GO:0090189)	1/14	0.3000315700683675	0.5260160660549603	0	0	2.9855960772295433	3.5942623133092195	BMP4
Bone Development (GO:0060348)	2/44	0.3039010766602912	0.5305347877411376	0	0	1.8491588252067295	2.2024462332794132	MYOC;BGLAP
Regulation Of Transport (GO:0051049)	2/44	0.3039010766602912	0.5305347877411376	0	0	1.8491588252067295	2.2024462332794132	NELL1;TRAT1
Neural Crest Cell Development (GO:0014032)	2/44	0.3039010766602912	0.5305347877411376	0	0	1.8491588252067295	2.2024462332794132	NELL1;CDH2
Positive Regulation Of Cytokine-Mediated Signaling Pathway (GO:0001961)	2/44	0.3039010766602912	0.5305347877411376	0	0	1.8491588252067295	2.2024462332794132	LAPTM5;CD300LF
Regulation Of Cell-Substrate Adhesion (GO:0010810)	2/44	0.3039010766602912	0.5305347877411376	0	0	1.8491588252067295	2.2024462332794132	CCDC80;RAC2
Negative Regulation Of Response To External Stimulus (GO:0032102)	5/146	0.3062861055362416	0.5342441585946508	0	0	1.3782790737417756	1.630828905989788	PROC;IL10RA;FFAR4;ENPP3;APOE
Proteolysis Involved In Protein Catabolic Process (GO:0051603)	3/78	0.31277524861543793	0.5398439644260266	0	0	1.55376	1.805889259670242	GZMA;CEL;CTSC
Regulation Of Protein Modification Process (GO:0031399)	2/45	0.3132201712099356	0.5398439644260266	0	0	1.806062294016618	2.0965654514183667	PPP1R16B;ROPN1L
Positive Regulation Of Innate Immune Response (GO:0045089)	2/45	0.3132201712099356	0.5398439644260266	0	0	1.806062294016618	2.0965654514183667	GBP5;EREG
Regulation Of Cholesterol Biosynthetic Process (GO:0045540)	1/15	0.3176480803831661	0.5398439644260266	0	0	2.772196926579397	3.179186413232865	APOE
Regulation Of Dephosphorylation (GO:0035303)	1/15	0.3176480803831661	0.5398439644260266	0	0	2.772196926579397	3.179186413232865	PPP1R16B
Regulation Of Hormone Secretion (GO:0046883)	1/15	0.3176480803831661	0.5398439644260266	0	0	2.772196926579397	3.179186413232865	SCG5
Regulation Of Interleukin-13 Production (GO:0032656)	1/15	0.3176480803831661	0.5398439644260266	0	0	2.772196926579397	3.179186413232865	IRF4
Regulation Of Lipoprotein Lipase Activity (GO:0051004)	1/15	0.3176480803831661	0.5398439644260266	0	0	2.772196926579397	3.179186413232865	APOC1
Astrocyte Development (GO:0014002)	1/15	0.3176480803831661	0.5398439644260266	0	0	2.772196926579397	3.179186413232865	C1QA
Branched-Chain Amino Acid Metabolic Process (GO:0009081)	1/15	0.3176480803831661	0.5398439644260266	0	0	2.772196926579397	3.179186413232865	BCAT1
Cellular Response To Estrogen Stimulus (GO:0071391)	1/15	0.3176480803831661	0.5398439644260266	0	0	2.772196926579397	3.179186413232865	CRHBP
Regulation Of Systemic Arterial Blood Pressure By Hormone (GO:0001990)	1/15	0.3176480803831661	0.5398439644260266	0	0	2.772196926579397	3.179186413232865	ENPEP
Cellular Response To Sterol (GO:0036315)	1/15	0.3176480803831661	0.5398439644260266	0	0	2.772196926579397	3.179186413232865	MYL1
Renal Filtration (GO:0097205)	1/15	0.3176480803831661	0.5398439644260266	0	0	2.772196926579397	3.179186413232865	IGHA2
Dendritic Spine Morphogenesis (GO:0060997)	1/15	0.3176480803831661	0.5398439644260266	0	0	2.772196926579397	3.179186413232865	SHANK1
Digestive Tract Morphogenesis (GO:0048546)	1/15	0.3176480803831661	0.5398439644260266	0	0	2.772196926579397	3.179186413232865	STRA6
Sphingolipid Catabolic Process (GO:0030149)	1/15	0.3176480803831661	0.5398439644260266	0	0	2.772196926579397	3.179186413232865	CEL
Ganglioside Biosynthetic Process (GO:0001574)	1/15	0.3176480803831661	0.5398439644260266	0	0	2.772196926579397	3.179186413232865	ST8SIA4
Gas Transport (GO:0015669)	1/15	0.3176480803831661	0.5398439644260266	0	0	2.772196926579397	3.179186413232865	CYGB
Negative Regulation Of Phagocytosis (GO:0050765)	1/15	0.3176480803831661	0.5398439644260266	0	0	2.772196926579397	3.179186413232865	CD300LF
Negative Regulation Of Platelet Activation (GO:0010544)	1/15	0.3176480803831661	0.5398439644260266	0	0	2.772196926579397	3.179186413232865	APOE
Neurotrophin Signaling Pathway (GO:0038179)	1/15	0.3176480803831661	0.5398439644260266	0	0	2.772196926579397	3.179186413232865	NTRK1
Oogenesis (GO:0048477)	1/15	0.3176480803831661	0.5398439644260266	0	0	2.772196926579397	3.179186413232865	PTN
Phagosome Maturation (GO:0090382)	1/15	0.3176480803831661	0.5398439644260266	0	0	2.772196926579397	3.179186413232865	SLAMF8
Platelet-Derived Growth Factor Receptor Signaling Pathway (GO:0048008)	1/15	0.3176480803831661	0.5398439644260266	0	0	2.772196926579397	3.179186413232865	NELL1
Positive Regulation Of Cell Activation (GO:0050867)	1/15	0.3176480803831661	0.5398439644260266	0	0	2.772196926579397	3.179186413232865	PLEK
Positive Regulation Of Collagen Biosynthetic Process (GO:0032967)	1/15	0.3176480803831661	0.5398439644260266	0	0	2.772196926579397	3.179186413232865	BMP4
Positive Regulation Of Cyclin-Dependent Protein Serine/Threonine Kinase Activity (GO:0045737)	1/15	0.3176480803831661	0.5398439644260266	0	0	2.772196926579397	3.179186413232865	CCND2
Positive Regulation Of Secretion (GO:0051047)	1/15	0.3176480803831661	0.5398439644260266	0	0	2.772196926579397	3.179186413232865	NPR1
Positive Regulation Of Transmembrane Transport (GO:0034764)	1/15	0.3176480803831661	0.5398439644260266	0	0	2.772196926579397	3.179186413232865	C3
Regulation Of Amyloid-Beta Clearance (GO:1900221)	1/15	0.3176480803831661	0.5398439644260266	0	0	2.772196926579397	3.179186413232865	APOE
Axon Guidance (GO:0007411)	5/149	0.3210943286510842	0.5452495092809561	0	0	1.3493557563587684	1.5328955855163842	NELL1;UNC5A;PRKCQ;NCAM1;MYPN
Regulation Of Cytokine Production Involved In Inflammatory Response (GO:1900015)	2/46	0.32251177621692995	0.5454008867984821	0	0	1.7649246960624205	1.9972163683279427	GBP5;CD6
Regulation Of Nervous System Development (GO:0051960)	2/46	0.32251177621692995	0.5454008867984821	0	0	1.7649246960624205	1.9972163683279427	PTN;TNFRSF1B
Epithelial Cell Migration (GO:0010631)	2/46	0.32251177621692995	0.5454008867984821	0	0	1.7649246960624205	1.9972163683279427	NELL1;CEL
Homotypic Cell-Cell Adhesion (GO:0034109)	2/46	0.32251177621692995	0.5454008867984821	0	0	1.7649246960624205	1.9972163683279427	PLEK;FERMT3
Positive Regulation Of Peptide Hormone Secretion (GO:0090277)	2/46	0.32251177621692995	0.5454008867984821	0	0	1.7649246960624205	1.9972163683279427	ADCYAP1;FFAR4
Neuron Development (GO:0048666)	5/150	0.32604949777343295	0.5509297275134633	0	0	1.3399806121035867	1.5017244130101077	ADCYAP1;UNC5A;MYOC;APOE;RUNX3
Negative Regulation Of Protein Serine/Threonine Kinase Activity (GO:0071901)	3/80	0.3265902241854652	0.551234754794786	0	0	1.5132467532467533	1.6933973128320046	BMP4;APOE;LAX1
Negative Regulation Of Apoptotic Process (GO:0043066)	14/482	0.32903332814044806	0.551234754794786	0	0	1.1640973205390384	1.2940061952025623	NTRK1;FCMR;BMP4;HCK;TCL1A;CD40LG;CCND2;PROC;ALB;IL2RB;FFAR4;CD27;NCKAP1L;APOE
Secondary Alcohol Metabolic Process (GO:1902652)	2/47	0.33177138583652616	0.551234754794786	0	0	1.7256154357950766	1.9038872895737364	CETP;APOE
Positive Regulation Of Smooth Muscle Cell Proliferation (GO:0048661)	2/47	0.33177138583652616	0.551234754794786	0	0	1.7256154357950766	1.9038872895737364	BMP4;EREG
Regulation Of Intracellular Signal Transduction (GO:1902531)	9/297	0.3323338580240521	0.551234754794786	0	0	1.2151442307692308	1.338621377750919	ARHGAP9;FGD3;PPP1R16B;NTRK1;MYOC;PLCG2;ARHGAP15;SEZ6L;DOCK2
Regulation Of Interleukin-8 Production (GO:0032677)	3/81	0.3334977705696742	0.551234754794786	0	0	1.4937692307692307	1.640336521204699	CD2;TLR7;CD244
Regulation Of Establishment Of Endothelial Barrier (GO:1903140)	1/16	0.33482208437851835	0.551234754794786	0	0	2.5872509960159364	2.8308561481293677	PROC
Regulation Of Fibrinolysis (GO:0051917)	1/16	0.33482208437851835	0.551234754794786	0	0	2.5872509960159364	2.8308561481293677	CEL
Antifungal Innate Immune Response (GO:0061760)	1/16	0.33482208437851835	0.551234754794786	0	0	2.5872509960159364	2.8308561481293677	PLCG2
Apoptotic Nuclear Changes (GO:0030262)	1/16	0.33482208437851835	0.551234754794786	0	0	2.5872509960159364	2.8308561481293677	DNASE1L3
Regulation Of Natural Killer Cell Activation (GO:0032814)	1/16	0.33482208437851835	0.551234754794786	0	0	2.5872509960159364	2.8308561481293677	IL12B
Regulation Of Nucleocytoplasmic Transport (GO:0046822)	1/16	0.33482208437851835	0.551234754794786	0	0	2.5872509960159364	2.8308561481293677	BMP4
Regulation Of Protein Kinase C Signaling (GO:0090036)	1/16	0.33482208437851835	0.551234754794786	0	0	2.5872509960159364	2.8308561481293677	SEZ6L
Cell Surface Receptor Signaling Pathway Involved In Heart Development (GO:0061311)	1/16	0.33482208437851835	0.551234754794786	0	0	2.5872509960159364	2.8308561481293677	BMP4
Chondroitin Sulfate Metabolic Process (GO:0030204)	1/16	0.33482208437851835	0.551234754794786	0	0	2.5872509960159364	2.8308561481293677	CHST11
Response To UV-B (GO:0010224)	1/16	0.33482208437851835	0.551234754794786	0	0	2.5872509960159364	2.8308561481293677	IL12B
Ruffle Organization (GO:0031529)	1/16	0.33482208437851835	0.551234754794786	0	0	2.5872509960159364	2.8308561481293677	PLEK
Synaptic Transmission, Cholinergic (GO:0007271)	1/16	0.33482208437851835	0.551234754794786	0	0	2.5872509960159364	2.8308561481293677	APOE
Glycoprotein Catabolic Process (GO:0006516)	1/16	0.33482208437851835	0.551234754794786	0	0	2.5872509960159364	2.8308561481293677	NEU4
Vasculature Development (GO:0001944)	1/16	0.33482208437851835	0.551234754794786	0	0	2.5872509960159364	2.8308561481293677	STRA6
Innate Immune Response-Activating Signaling Pathway (GO:0002758)	1/16	0.33482208437851835	0.551234754794786	0	0	2.5872509960159364	2.8308561481293677	HCK
Membrane Depolarization During Cardiac Muscle Cell Action Potential (GO:0086012)	1/16	0.33482208437851835	0.551234754794786	0	0	2.5872509960159364	2.8308561481293677	SCN3B
Negative Regulation Of ATP-dependent Activity (GO:0032780)	1/16	0.33482208437851835	0.551234754794786	0	0	2.5872509960159364	2.8308561481293677	SLN
Negative Regulation Of RNA Biosynthetic Process (GO:1902679)	1/16	0.33482208437851835	0.551234754794786	0	0	2.5872509960159364	2.8308561481293677	APOBEC3H
Negative Regulation Of Amyloid-Beta Formation (GO:1902430)	1/16	0.33482208437851835	0.551234754794786	0	0	2.5872509960159364	2.8308561481293677	APOE
Negative Regulation Of Cytokine Production Involved In Immune Response (GO:0002719)	1/16	0.33482208437851835	0.551234754794786	0	0	2.5872509960159364	2.8308561481293677	JAK3
Nuclear Chromosome Segregation (GO:0098813)	1/16	0.33482208437851835	0.551234754794786	0	0	2.5872509960159364	2.8308561481293677	GEM
Positive Regulation Of Collagen Metabolic Process (GO:0010714)	1/16	0.33482208437851835	0.551234754794786	0	0	2.5872509960159364	2.8308561481293677	BMP4
Positive Regulation Of Lymphocyte Migration (GO:2000403)	1/16	0.33482208437851835	0.551234754794786	0	0	2.5872509960159364	2.8308561481293677	SPN
Positive Regulation Of Smooth Muscle Cell Migration (GO:0014911)	1/16	0.33482208437851835	0.551234754794786	0	0	2.5872509960159364	2.8308561481293677	NELL1
Positive Regulation Of Telomere Capping (GO:1904355)	1/16	0.33482208437851835	0.551234754794786	0	0	2.5872509960159364	2.8308561481293677	PRKCQ
Protein Kinase A Signaling (GO:0010737)	1/16	0.33482208437851835	0.551234754794786	0	0	2.5872509960159364	2.8308561481293677	MYOM1
Sodium Ion Transmembrane Transport (GO:0035725)	3/82	0.34040241105960517	0.5586395349088618	0	0	1.4747848101265824	1.5892676345770187	SLC6A17;SCN4A;SCN3B
Regulation Of Tumor Necrosis Factor-Mediated Signaling Pathway (GO:0010803)	2/48	0.3409947373936195	0.5586395349088618	0	0	1.6880152738002256	1.8161157730434794	LAPTM5;CCDC3
Cytoplasmic Microtubule Organization (GO:0031122)	2/48	0.3409947373936195	0.5586395349088618	0	0	1.6880152738002256	1.8161157730434794	UBASH3A;TRDN
Myelination (GO:0042552)	2/48	0.3409947373936195	0.5586395349088618	0	0	1.6880152738002256	1.8161157730434794	MYOC;MAL
Oligosaccharide Metabolic Process (GO:0009311)	2/48	0.3409947373936195	0.5586395349088618	0	0	1.6880152738002256	1.8161157730434794	NEU4;ST8SIA4
Positive Regulation Of Reactive Oxygen Species Metabolic Process (GO:2000379)	2/48	0.3409947373936195	0.5586395349088618	0	0	1.6880152738002256	1.8161157730434794	ITGB2;PLCG2
Regulation Of Small GTPase Mediated Signal Transduction (GO:0051056)	4/118	0.34538674173421785	0.5586395349088618	0	0	1.3629363991140175	1.4489247369903981	ARHGAP9;FGD3;ARHGAP15;DOCK2
Positive Regulation Of Cell Projection Organization (GO:0031346)	4/118	0.34538674173421785	0.5586395349088618	0	0	1.3629363991140175	1.4489247369903981	NTRK1;MUSK;APOE;PTN
Phospholipase C-activating G Protein-Coupled Receptor Signaling Pathway (GO:0007200)	3/83	0.3473020078023655	0.5586395349088618	0	0	1.456275	1.540098972582244	GPR174;P2RY10;HTR2A
Positive Regulation Of Nervous System Development (GO:0051962)	2/49	0.35017780207120425	0.5586395349088618	0	0	1.6520151186987726	1.7334830012554232	RASSF10;SERPINF1
Positive Regulation Of Pathway-Restricted SMAD Protein Phosphorylation (GO:0010862)	2/49	0.35017780207120425	0.5586395349088618	0	0	1.6520151186987726	1.7334830012554232	BMP4;MSTN
Cellular Response To Lipid (GO:0071396)	7/228	0.3502629048088599	0.5586395349088618	0	0	1.2309516858852723	1.2913560236521455	CRHBP;CD180;PLCG2;LILRB2;CCR5;CXCL13;TNFRSF1B
Regulation Of Protein-Containing Complex Assembly (GO:0043254)	4/119	0.3511099830466636	0.5586395349088618	0	0	1.351015073625512	1.4140477121484494	HCK;TCL1A;GSN;APOE
Regulation Of Establishment Of Cell Polarity (GO:2000114)	1/17	0.3515646756464927	0.5586395349088618	0	0	2.4254233067729083	2.5354443538718012	GSN
Golgi To Vacuole Transport (GO:0006896)	1/17	0.3515646756464927	0.5586395349088618	0	0	2.4254233067729083	2.5354443538718012	LAPTM5
T Cell Migration (GO:0072678)	1/17	0.3515646756464927	0.5586395349088618	0	0	2.4254233067729083	2.5354443538718012	ZAP70
Regulation Of Leukocyte Chemotaxis (GO:0002688)	1/17	0.3515646756464927	0.5586395349088618	0	0	2.4254233067729083	2.5354443538718012	PTN
Amyloid Precursor Protein Metabolic Process (GO:0042982)	1/17	0.3515646756464927	0.5586395349088618	0	0	2.4254233067729083	2.5354443538718012	APOE
Base Conversion Or Substitution Editing (GO:0016553)	1/17	0.3515646756464927	0.5586395349088618	0	0	2.4254233067729083	2.5354443538718012	APOBEC3H
Carbohydrate Derivative Catabolic Process (GO:1901136)	1/17	0.3515646756464927	0.5586395349088618	0	0	2.4254233067729083	2.5354443538718012	NEU4
Carbohydrate Derivative Transport (GO:1901264)	1/17	0.3515646756464927	0.5586395349088618	0	0	2.4254233067729083	2.5354443538718012	SLC15A3
Regulation Of Receptor Recycling (GO:0001919)	1/17	0.3515646756464927	0.5586395349088618	0	0	2.4254233067729083	2.5354443538718012	TRAT1
Regulation Of Receptor Signaling Pathway Via STAT (GO:1904892)	1/17	0.3515646756464927	0.5586395349088618	0	0	2.4254233067729083	2.5354443538718012	JAK3
Cell Migration Involved In Sprouting Angiogenesis (GO:0002042)	1/17	0.3515646756464927	0.5586395349088618	0	0	2.4254233067729083	2.5354443538718012	NELL1
Regulation Of Single Stranded Viral RNA Replication Via Double Stranded DNA Intermediate (GO:0045091)	1/17	0.3515646756464927	0.5586395349088618	0	0	2.4254233067729083	2.5354443538718012	APOBEC3H
Extracellular Matrix Assembly (GO:0085029)	1/17	0.3515646756464927	0.5586395349088618	0	0	2.4254233067729083	2.5354443538718012	HAS2
Filopodium Assembly (GO:0046847)	1/17	0.3515646756464927	0.5586395349088618	0	0	2.4254233067729083	2.5354443538718012	FGD3
Growth Hormone Receptor Signaling Pathway (GO:0060396)	1/17	0.3515646756464927	0.5586395349088618	0	0	2.4254233067729083	2.5354443538718012	JAK3
Ventricular Cardiac Muscle Cell Action Potential (GO:0086005)	1/17	0.3515646756464927	0.5586395349088618	0	0	2.4254233067729083	2.5354443538718012	SCN3B
Microtubule Depolymerization (GO:0007019)	1/17	0.3515646756464927	0.5586395349088618	0	0	2.4254233067729083	2.5354443538718012	KIF19
Muscle Tissue Morphogenesis (GO:0060415)	1/17	0.3515646756464927	0.5586395349088618	0	0	2.4254233067729083	2.5354443538718012	BMP4
Negative Regulation Of Rho Protein Signal Transduction (GO:0035024)	1/17	0.3515646756464927	0.5586395349088618	0	0	2.4254233067729083	2.5354443538718012	MYOC
Negative Regulation Of Leukocyte Activation (GO:0002695)	1/17	0.3515646756464927	0.5586395349088618	0	0	2.4254233067729083	2.5354443538718012	CD300LF
Negative Regulation Of Striated Muscle Cell Differentiation (GO:0051154)	1/17	0.3515646756464927	0.5586395349088618	0	0	2.4254233067729083	2.5354443538718012	TMEM119
Negative Regulation Of Vascular Associated Smooth Muscle Cell Proliferation (GO:1904706)	1/17	0.3515646756464927	0.5586395349088618	0	0	2.4254233067729083	2.5354443538718012	BMP4
Positive Regulation Of SMAD Protein Signal Transduction (GO:0060391)	1/17	0.3515646756464927	0.5586395349088618	0	0	2.4254233067729083	2.5354443538718012	BMP4
Positive Regulation Of Cartilage Development (GO:0061036)	1/17	0.3515646756464927	0.5586395349088618	0	0	2.4254233067729083	2.5354443538718012	BMP4
Positive Regulation Of Cell Cycle Phase Transition (GO:1901989)	1/17	0.3515646756464927	0.5586395349088618	0	0	2.4254233067729083	2.5354443538718012	PLCG2
Positive Regulation Of Heart Rate (GO:0010460)	1/17	0.3515646756464927	0.5586395349088618	0	0	2.4254233067729083	2.5354443538718012	SCN3B
Positive Regulation Of Leukocyte Proliferation (GO:0070665)	1/17	0.3515646756464927	0.5586395349088618	0	0	2.4254233067729083	2.5354443538718012	IL12B
Positive Regulation Of Small GTPase Mediated Signal Transduction (GO:0051057)	1/17	0.3515646756464927	0.5586395349088618	0	0	2.4254233067729083	2.5354443538718012	NTRK1
Positive Regulation Of Stem Cell Differentiation (GO:2000738)	1/17	0.3515646756464927	0.5586395349088618	0	0	2.4254233067729083	2.5354443538718012	PTN
Postsynaptic Membrane Organization (GO:0001941)	1/17	0.3515646756464927	0.5586395349088618	0	0	2.4254233067729083	2.5354443538718012	MUSK
Regulation Of Adenylate Cyclase Activity (GO:0045761)	1/17	0.3515646756464927	0.5586395349088618	0	0	2.4254233067729083	2.5354443538718012	CCR2
Regulation Of Cartilage Development (GO:0061035)	1/17	0.3515646756464927	0.5586395349088618	0	0	2.4254233067729083	2.5354443538718012	BMP4
Regulation Of Interleukin-1 Beta Production (GO:0032651)	3/84	0.35419447945631816	0.5623830366000163	0	0	1.4382222222222223	1.4927439893718664	GBP5;FFAR4;CCL19
Negative Regulation Of Cell Population Proliferation (GO:0008285)	11/379	0.3572603656621185	0.5652778534876468	0	0	1.1621763432308236	1.1962170083325427	BMP4;NTRK1;NELL1;MSTN;GPNMB;SIRPG;IL12B;CEL;APOE;RUNX3;EREG
Regulation Of Signal Transduction (GO:0009966)	6/193	0.35794326136099563	0.5652778534876468	0	0	1.2466241298055714	1.2807576870032242	ADCYAP1;NELL1;DOK5;RGS16;NCAM1;CD3E
Negative Regulation Of Signal Transduction (GO:0009968)	8/267	0.3580451596312207	0.5652778534876468	0	0	1.2004524004524004	1.2329800463445717	CRHBP;PLEK;IL12B;SOSTDC1;PRKCQ;DCN;DKK3;SLAMF1
Defense Response To Gram-positive Bacterium (GO:0050830)	3/85	0.3610778012390153	0.5652778534876468	0	0	1.420609756097561	1.4471209309810873	GBP6;TRAV27;LYZ
Regulation Of I-kappaB kinase/NF-kappaB Signaling (GO:0043122)	7/232	0.36665065866065816	0.5652778534876468	0	0	1.2088172043010752	1.212861626239252	CD4;UBD;PLCG2;FASLG;CCL19;LTB;HLA-DRB1
Regulation Of Programmed Cell Death (GO:0043067)	6/195	0.3669107400505029	0.5652778534876468	0	0	1.2333045894414103	1.2365564135972589	BMP4;NTRK1;ACTN2;ALB;CD3E;JAK3
Regulation Of Collagen Biosynthetic Process (GO:0032965)	1/18	0.36788667022050753	0.5652778534876468	0	0	2.2826341692055307	2.2825893145318727	BMP4
Regulation Of Epidermal Cell Differentiation (GO:0045604)	1/18	0.36788667022050753	0.5652778534876468	0	0	2.2826341692055307	2.2825893145318727	BMP4
T-helper Cell Differentiation (GO:0042093)	1/18	0.36788667022050753	0.5652778534876468	0	0	2.2826341692055307	2.2825893145318727	IL12B
Actin Filament Capping (GO:0051693)	1/18	0.36788667022050753	0.5652778534876468	0	0	2.2826341692055307	2.2825893145318727	GSN
Regulation Of Mitochondrial Membrane Permeability (GO:0046902)	1/18	0.36788667022050753	0.5652778534876468	0	0	2.2826341692055307	2.2825893145318727	CAMK2A
Associative Learning (GO:0008306)	1/18	0.36788667022050753	0.5652778534876468	0	0	2.2826341692055307	2.2825893145318727	SHANK1
Barbed-End Actin Filament Capping (GO:0051016)	1/18	0.36788667022050753	0.5652778534876468	0	0	2.2826341692055307	2.2825893145318727	GSN
Branching Involved In Ureteric Bud Morphogenesis (GO:0001658)	1/18	0.36788667022050753	0.5652778534876468	0	0	2.2826341692055307	2.2825893145318727	BMP4
Cardiac Atrium Morphogenesis (GO:0003209)	1/18	0.36788667022050753	0.5652778534876468	0	0	2.2826341692055307	2.2825893145318727	MYH6
Response To Axon Injury (GO:0048678)	1/18	0.36788667022050753	0.5652778534876468	0	0	2.2826341692055307	2.2825893145318727	PLCG2
Response To Ethanol (GO:0045471)	1/18	0.36788667022050753	0.5652778534876468	0	0	2.2826341692055307	2.2825893145318727	CRHBP
Response To Organophosphorus (GO:0046683)	1/18	0.36788667022050753	0.5652778534876468	0	0	2.2826341692055307	2.2825893145318727	TLR7
Detection Of Mechanical Stimulus (GO:0050982)	1/18	0.36788667022050753	0.5652778534876468	0	0	2.2826341692055307	2.2825893145318727	CDH2
Ureteric Bud Morphogenesis (GO:0060675)	1/18	0.36788667022050753	0.5652778534876468	0	0	2.2826341692055307	2.2825893145318727	BMP4
Icosanoid Biosynthetic Process (GO:0046456)	1/18	0.36788667022050753	0.5652778534876468	0	0	2.2826341692055307	2.2825893145318727	ALOX5AP
Myoblast Fusion (GO:0007520)	1/18	0.36788667022050753	0.5652778534876468	0	0	2.2826341692055307	2.2825893145318727	DOCK2
Negative Regulation Of Amyloid Precursor Protein Catabolic Process (GO:1902992)	1/18	0.36788667022050753	0.5652778534876468	0	0	2.2826341692055307	2.2825893145318727	APOE
Negative Regulation Of Lipid Catabolic Process (GO:0050995)	1/18	0.36788667022050753	0.5652778534876468	0	0	2.2826341692055307	2.2825893145318727	APOC1
Negative Regulation Of Viral Entry Into Host Cell (GO:0046597)	1/18	0.36788667022050753	0.5652778534876468	0	0	2.2826341692055307	2.2825893145318727	GSN
Neuromuscular Synaptic Transmission (GO:0007274)	1/18	0.36788667022050753	0.5652778534876468	0	0	2.2826341692055307	2.2825893145318727	CHRNA1
Neutrophil Activation (GO:0042119)	1/18	0.36788667022050753	0.5652778534876468	0	0	2.2826341692055307	2.2825893145318727	DNASE1L3
Nitric Oxide Mediated Signal Transduction (GO:0007263)	1/18	0.36788667022050753	0.5652778534876468	0	0	2.2826341692055307	2.2825893145318727	APOE
Positive Regulation Of DNA Replication (GO:0045740)	1/18	0.36788667022050753	0.5652778534876468	0	0	2.2826341692055307	2.2825893145318727	EREG
Positive Regulation Of G Protein-Coupled Receptor Signaling Pathway (GO:0045745)	1/18	0.36788667022050753	0.5652778534876468	0	0	2.2826341692055307	2.2825893145318727	C3
Positive Regulation Of Cyclin-Dependent Protein Kinase Activity (GO:1904031)	1/18	0.36788667022050753	0.5652778534876468	0	0	2.2826341692055307	2.2825893145318727	CCND2
Positive Regulation Of Epidermal Cell Differentiation (GO:0045606)	1/18	0.36788667022050753	0.5652778534876468	0	0	2.2826341692055307	2.2825893145318727	ETV4
Positive Regulation Of Macrophage Migration (GO:1905523)	1/18	0.36788667022050753	0.5652778534876468	0	0	2.2826341692055307	2.2825893145318727	MSTN
Positive Regulation Of Monocyte Chemotaxis (GO:0090026)	1/18	0.36788667022050753	0.5652778534876468	0	0	2.2826341692055307	2.2825893145318727	CCR2
Positive Regulation Of Natural Killer Cell Activation (GO:0032816)	1/18	0.36788667022050753	0.5652778534876468	0	0	2.2826341692055307	2.2825893145318727	IL12B
Positive Regulation Of Nervous System Process (GO:0031646)	1/18	0.36788667022050753	0.5652778534876468	0	0	2.2826341692055307	2.2825893145318727	TNFRSF1B
Positive Regulation Of Neuroblast Proliferation (GO:0002052)	1/18	0.36788667022050753	0.5652778534876468	0	0	2.2826341692055307	2.2825893145318727	HAPLN3
Positive Regulation Of Osteoclast Differentiation (GO:0045672)	1/18	0.36788667022050753	0.5652778534876468	0	0	2.2826341692055307	2.2825893145318727	IL12B
Positive Regulation Of Phosphoprotein Phosphatase Activity (GO:0032516)	1/18	0.36788667022050753	0.5652778534876468	0	0	2.2826341692055307	2.2825893145318727	FCRL3
Protein Autoprocessing (GO:0016540)	1/18	0.36788667022050753	0.5652778534876468	0	0	2.2826341692055307	2.2825893145318727	MYRFL
Regulation Of cAMP-mediated Signaling (GO:0043949)	1/18	0.36788667022050753	0.5652778534876468	0	0	2.2826341692055307	2.2825893145318727	FFAR4
SMAD Protein Signal Transduction (GO:0060395)	2/51	0.36840807012492516	0.5652778534876468	0	0	1.5844229907531875	1.5821478686071744	BMP4;MSTN
Regulation Of Substrate Adhesion-Dependent Cell Spreading (GO:1900024)	2/51	0.36840807012492516	0.5652778534876468	0	0	1.5844229907531875	1.5821478686071744	NELL1;MYOC
Sensory Perception (GO:0007600)	2/51	0.36840807012492516	0.5652778534876468	0	0	1.5844229907531875	1.5821478686071744	TRPV2;CCR2
Regulated Exocytosis (GO:0045055)	2/51	0.36840807012492516	0.5652778534876468	0	0	1.5844229907531875	1.5821478686071744	CRHBP;PLEK
Arachidonic Acid Metabolic Process (GO:0019369)	2/52	0.3774483049188852	0.5776675614698235	0	0	1.5526546906187624	1.51278509600909	CYP2A7;CYP4F12
Regulation Of Cell Development (GO:0060284)	2/52	0.3774483049188852	0.5776675614698235	0	0	1.5526546906187624	1.51278509600909	SLAMF8;PTN
DNA Catabolic Process (GO:0006308)	1/19	0.3837986136604185	0.5776675614698235	0	0	2.155710491367862	2.064388790823119	DNASE1L3
N-glycan Processing (GO:0006491)	1/19	0.3837986136604185	0.5776675614698235	0	0	2.155710491367862	2.064388790823119	ST8SIA4
Regulation Of Granulocyte Chemotaxis (GO:0071622)	1/19	0.3837986136604185	0.5776675614698235	0	0	2.155710491367862	2.064388790823119	MSTN
Cardiac Ventricle Development (GO:0003231)	1/19	0.3837986136604185	0.5776675614698235	0	0	2.155710491367862	2.064388790823119	STRA6
Regulation Of Protein-Containing Complex Disassembly (GO:0043244)	1/19	0.3837986136604185	0.5776675614698235	0	0	2.155710491367862	2.064388790823119	SLN
Regulation Of Smooth Muscle Cell Migration (GO:0014910)	1/19	0.3837986136604185	0.5776675614698235	0	0	2.155710491367862	2.064388790823119	NELL1
Cellular Response To Catecholamine Stimulus (GO:0071870)	1/19	0.3837986136604185	0.5776675614698235	0	0	2.155710491367862	2.064388790823119	GNG2
Cellular Response To Lectin (GO:1990858)	1/19	0.3837986136604185	0.5776675614698235	0	0	2.155710491367862	2.064388790823119	PLCG2
Chondroitin Sulfate Proteoglycan Biosynthetic Process (GO:0050650)	1/19	0.3837986136604185	0.5776675614698235	0	0	2.155710491367862	2.064388790823119	CHST11
Cyclic Nucleotide Biosynthetic Process (GO:0009190)	1/19	0.3837986136604185	0.5776675614698235	0	0	2.155710491367862	2.064388790823119	NPR1
Embryonic Digestive Tract Development (GO:0048566)	1/19	0.3837986136604185	0.5776675614698235	0	0	2.155710491367862	2.064388790823119	STRA6
Epithelial Structure Maintenance (GO:0010669)	1/19	0.3837986136604185	0.5776675614698235	0	0	2.155710491367862	2.064388790823119	MUC13
Stimulatory C-type Lectin Receptor Signaling Pathway (GO:0002223)	1/19	0.3837986136604185	0.5776675614698235	0	0	2.155710491367862	2.064388790823119	PLCG2
Gastrulation (GO:0007369)	1/19	0.3837986136604185	0.5776675614698235	0	0	2.155710491367862	2.064388790823119	EOMES
Glycosphingolipid Biosynthetic Process (GO:0006688)	1/19	0.3837986136604185	0.5776675614698235	0	0	2.155710491367862	2.064388790823119	ST8SIA4
Leukotriene Biosynthetic Process (GO:0019370)	1/19	0.3837986136604185	0.5776675614698235	0	0	2.155710491367862	2.064388790823119	ALOX5AP
Multicellular Organismal-Level Water Homeostasis (GO:0050891)	1/19	0.3837986136604185	0.5776675614698235	0	0	2.155710491367862	2.064388790823119	CYP4F12
Negative Regulation Of Calcium Ion Transmembrane Transport (GO:1903170)	1/19	0.3837986136604185	0.5776675614698235	0	0	2.155710491367862	2.064388790823119	SLN
Negative Regulation Of Fatty Acid Metabolic Process (GO:0045922)	1/19	0.3837986136604185	0.5776675614698235	0	0	2.155710491367862	2.064388790823119	APOC1
Negative Regulation Of Protein Dephosphorylation (GO:0035308)	1/19	0.3837986136604185	0.5776675614698235	0	0	2.155710491367862	2.064388790823119	PPP1R16B
Positive Regulation Of Axon Extension (GO:0045773)	1/19	0.3837986136604185	0.5776675614698235	0	0	2.155710491367862	2.064388790823119	NELL1
Positive Regulation Of calcineurin-NFAT Signaling Cascade (GO:0070886)	1/19	0.3837986136604185	0.5776675614698235	0	0	2.155710491367862	2.064388790823119	C10ORF71
Positive Regulation Of Calcineurin-Mediated Signaling (GO:0106058)	1/19	0.3837986136604185	0.5776675614698235	0	0	2.155710491367862	2.064388790823119	C10ORF71
Positive Regulation Of Mitochondrial Fission (GO:0090141)	1/19	0.3837986136604185	0.5776675614698235	0	0	2.155710491367862	2.064388790823119	DCN
Response To Cytokine (GO:0034097)	4/125	0.3854203980952228	0.5795103112134602	0	0	1.2836251014425546	1.2238346109601563	SELL;UBD;SELE;JAK3
Actin Polymerization Or Depolymerization (GO:0008154)	2/53	0.3864342990994774	0.5795103112134602	0	0	1.5221322061758835	1.4472332780837174	PSTPIP1;GSN
Cellular Response To Alcohol (GO:0097306)	2/53	0.3864342990994774	0.5795103112134602	0	0	1.5221322061758835	1.4472332780837174	GNG2;MYL1
Glycoprotein Metabolic Process (GO:0009100)	2/53	0.3864342990994774	0.5795103112134602	0	0	1.5221322061758835	1.4472332780837174	NEU4;ST8SIA4
Positive Regulation Of Chemokine Production (GO:0032722)	2/53	0.3864342990994774	0.5795103112134602	0	0	1.5221322061758835	1.4472332780837174	ADCYAP1;TLR7
Sodium Ion Transport (GO:0006814)	3/89	0.3884810515975572	0.5821544517735656	0	0	1.3542558139534884	1.2804636112723433	SLC6A17;SCN4A;SCN3B
Regulation Of Focal Adhesion Assembly (GO:0051893)	2/54	0.3953630632496125	0.5889260390097	0	0	1.4927836634423461	1.3852297779558056	NELL1;MYOC
Fc-gamma Receptor Signaling Pathway Involved In Phagocytosis (GO:0038096)	1/20	0.39931078728762903	0.5889260390097	0	0	2.042147200671	1.874722272514952	HCK
Activation Of Adenylate Cyclase Activity (GO:0007190)	1/20	0.39931078728762903	0.5889260390097	0	0	2.042147200671	1.874722272514952	ADCYAP1
Regulation Of Membrane Depolarization (GO:0003254)	1/20	0.39931078728762903	0.5889260390097	0	0	2.042147200671	1.874722272514952	SCN3B
Calcium-Mediated Signaling Using Intracellular Calcium Source (GO:0035584)	1/20	0.39931078728762903	0.5889260390097	0	0	2.042147200671	1.874722272514952	VCAM1
Cellular Response To Estradiol Stimulus (GO:0071392)	1/20	0.39931078728762903	0.5889260390097	0	0	2.042147200671	1.874722272514952	CRHBP
Response To Ketone (GO:1901654)	1/20	0.39931078728762903	0.5889260390097	0	0	2.042147200671	1.874722272514952	CCL19
Sensory Perception Of Pain (GO:0019233)	1/20	0.39931078728762903	0.5889260390097	0	0	2.042147200671	1.874722272514952	CCR2
Endothelial Cell Development (GO:0001885)	1/20	0.39931078728762903	0.5889260390097	0	0	2.042147200671	1.874722272514952	PPP1R16B
Epithelial Cilium Movement Involved In Extracellular Fluid Movement (GO:0003351)	1/20	0.39931078728762903	0.5889260390097	0	0	2.042147200671	1.874722272514952	ROPN1L
Xenobiotic Transport (GO:0042908)	1/20	0.39931078728762903	0.5889260390097	0	0	2.042147200671	1.874722272514952	ABCB1
Leukotriene Metabolic Process (GO:0006691)	1/20	0.39931078728762903	0.5889260390097	0	0	2.042147200671	1.874722272514952	ALOX5AP
Limb Morphogenesis (GO:0035108)	1/20	0.39931078728762903	0.5889260390097	0	0	2.042147200671	1.874722272514952	MYH3
Long-Term Memory (GO:0007616)	1/20	0.39931078728762903	0.5889260390097	0	0	2.042147200671	1.874722272514952	SHANK1
Negative Regulation Of Phosphoprotein Phosphatase Activity (GO:0032515)	1/20	0.39931078728762903	0.5889260390097	0	0	2.042147200671	1.874722272514952	NCKAP1L
Negative Regulation Of Reproductive Process (GO:2000242)	1/20	0.39931078728762903	0.5889260390097	0	0	2.042147200671	1.874722272514952	PAEP
Negative Regulation Of Small GTPase Mediated Signal Transduction (GO:0051058)	1/20	0.39931078728762903	0.5889260390097	0	0	2.042147200671	1.874722272514952	RASAL3
Negative Regulation Of Viral Life Cycle (GO:1903901)	1/20	0.39931078728762903	0.5889260390097	0	0	2.042147200671	1.874722272514952	GSN
Positive Regulation Of Antigen Receptor-Mediated Signaling Pathway (GO:0050857)	1/20	0.39931078728762903	0.5889260390097	0	0	2.042147200671	1.874722272514952	TRAT1
Positive Regulation Of Lipid Storage (GO:0010884)	1/20	0.39931078728762903	0.5889260390097	0	0	2.042147200671	1.874722272514952	C3
Positive Regulation Of Protein Processing (GO:0010954)	1/20	0.39931078728762903	0.5889260390097	0	0	2.042147200671	1.874722272514952	GSN
Regulation Of Calcium Ion Transmembrane Transport (GO:1903169)	1/20	0.39931078728762903	0.5889260390097	0	0	2.042147200671	1.874722272514952	TRDN
Regulation Of Epithelial Cell Proliferation (GO:0050678)	3/91	0.4020792290657561	0.5921582907259665	0	0	1.3233409090909092	1.205704004498908	BMP4;RUNX3;EREG
Positive Regulation Of Binding (GO:0051099)	3/91	0.4020792290657561	0.5921582907259665	0	0	1.3233409090909092	1.205704004498908	BMP4;APOE;CLIC2
Regulation Of Synaptic Transmission, Glutamatergic (GO:0051966)	2/55	0.4042317920226992	0.5940500136167512	0	0	1.4645426128874326	1.3265341095029568	CDH2;CCR2
Phosphatidylcholine Metabolic Process (GO:0046470)	2/55	0.4042317920226992	0.5940500136167512	0	0	1.4645426128874326	1.3265341095029568	CETP;PLA2G2D
Purine Ribonucleotide Biosynthetic Process (GO:0009152)	2/55	0.4042317920226992	0.5940500136167512	0	0	1.4645426128874326	1.3265341095029568	NPR1;AMPD1
Nervous System Development (GO:0007399)	12/433	0.40723728680208493	0.5980387337658658	0	0	1.1074011542685198	0.9948440694793107	NELL1;GSN;CDH2;ZIC3;FGF19;ADAM23;DNER;ADORA1;ST8SIA4;MAL;PTN;GFRA2
Regulation Of Apoptotic Process (GO:0042981)	19/705	0.4117277023347544	0.5987553774372276	0	0	1.0764553164831459	0.9552389824115691	NTRK1;FCMR;ACTN2;GZMA;FASLG;CD3E;BMP4;HCK;TCL1A;CD40LG;CCND2;PROC;UBD;ALB;IL2RB;FFAR4;CD27;NCKAP1L;JAK3
Regulation Of Mitotic Nuclear Division (GO:0007088)	2/56	0.4130378567099575	0.5987553774372276	0	0	1.4373475271678864	1.2709257205890725	BMP4;EREG
Cellular Response To Peptide (GO:1901653)	2/56	0.4130378567099575	0.5987553774372276	0	0	1.4373475271678864	1.2709257205890725	NTRK1;VCAM1
Pattern Recognition Receptor Signaling Pathway (GO:0002221)	2/56	0.4130378567099575	0.5987553774372276	0	0	1.4373475271678864	1.2709257205890725	PLCG2;TLR7
Peptide Metabolic Process (GO:0006518)	2/56	0.4130378567099575	0.5987553774372276	0	0	1.4373475271678864	1.2709257205890725	ENPEP;CPZ
Regulation Of Dendritic Spine Development (GO:0060998)	1/21	0.41443321545947415	0.5987553774372276	0	0	1.9399402390438247	1.7087836298934242	SHANK1
Regulation Of Lipid Storage (GO:0010883)	1/21	0.41443321545947415	0.5987553774372276	0	0	1.9399402390438247	1.7087836298934242	C3
Anaphase-Promoting Complex-Dependent Catabolic Process (GO:0031145)	1/21	0.41443321545947415	0.5987553774372276	0	0	1.9399402390438247	1.7087836298934242	CDC20B
Antigen Processing And Presentation Of Endogenous Peptide Antigen (GO:0002483)	1/21	0.41443321545947415	0.5987553774372276	0	0	1.9399402390438247	1.7087836298934242	HLA-DRB1
Regulation Of Steroid Metabolic Process (GO:0019218)	1/21	0.41443321545947415	0.5987553774372276	0	0	1.9399402390438247	1.7087836298934242	APOE
Regulation Of Transferase Activity (GO:0051338)	1/21	0.41443321545947415	0.5987553774372276	0	0	1.9399402390438247	1.7087836298934242	SLAMF8
Cellular Response To Nerve Growth Factor Stimulus (GO:1990090)	1/21	0.41443321545947415	0.5987553774372276	0	0	1.9399402390438247	1.7087836298934242	NTRK1
Response To Cadmium Ion (GO:0046686)	1/21	0.41443321545947415	0.5987553774372276	0	0	1.9399402390438247	1.7087836298934242	NCF1
Retrotransposon Silencing (GO:0010526)	1/21	0.41443321545947415	0.5987553774372276	0	0	1.9399402390438247	1.7087836298934242	APOBEC3H
Endocardial Cushion Morphogenesis (GO:0003203)	1/21	0.41443321545947415	0.5987553774372276	0	0	1.9399402390438247	1.7087836298934242	BMP4
Sulfur Compound Transport (GO:0072348)	1/21	0.41443321545947415	0.5987553774372276	0	0	1.9399402390438247	1.7087836298934242	SLC19A3
Focal Adhesion Assembly (GO:0048041)	1/21	0.41443321545947415	0.5987553774372276	0	0	1.9399402390438247	1.7087836298934242	ACTN2
Negative Regulation Of Tumor Necrosis Factor-Mediated Signaling Pathway (GO:0010804)	1/21	0.41443321545947415	0.5987553774372276	0	0	1.9399402390438247	1.7087836298934242	CCDC3
Peptide Catabolic Process (GO:0043171)	1/21	0.41443321545947415	0.5987553774372276	0	0	1.9399402390438247	1.7087836298934242	ENPEP
Positive Regulation Of T Cell Cytokine Production (GO:0002726)	1/21	0.41443321545947415	0.5987553774372276	0	0	1.9399402390438247	1.7087836298934242	TBX21
Positive Regulation Of Dendritic Spine Development (GO:0060999)	1/21	0.41443321545947415	0.5987553774372276	0	0	1.9399402390438247	1.7087836298934242	SHANK1
Positive Regulation Of Heart Contraction (GO:0045823)	1/21	0.41443321545947415	0.5987553774372276	0	0	1.9399402390438247	1.7087836298934242	SCN3B
Positive Regulation Of Interferon-Alpha Production (GO:0032727)	1/21	0.41443321545947415	0.5987553774372276	0	0	1.9399402390438247	1.7087836298934242	TLR7
Positive Regulation Of Cellular Component Biogenesis (GO:0044089)	3/93	0.41559037753125466	0.6000049543401307	0	0	1.2938	1.136027783114983	TCL1A;SYNPO2L;PLEK
Positive Regulation Of Interleukin-1 Beta Production (GO:0032731)	2/57	0.42177879837007737	0.6085115060110814	0	0	1.4111413536563238	1.2182020316137323	GBP5;CCL19
Positive Regulation Of Cellular Process (GO:0048522)	16/594	0.42544193373023415	0.6101784305140636	0	0	1.0753785268183853	0.9190473158845548	SIRPG;PTN;TNFRSF1B;DUSP26;EREG;BMP4;HCK;TCL1A;CCND2;MYL1;FGF19;HAS2;IL12B;CCL19;FOLR2;SLAMF1
Positive Regulation Of Epithelial Cell Migration (GO:0010634)	3/95	0.42900201680238903	0.6101784305140636	0	0	1.2655434782608697	1.071021420706958	BMP4;NELL1;PLCG2
Fc Receptor Mediated Stimulatory Signaling Pathway (GO:0002431)	1/22	0.42917567153546415	0.6101784305140636	0	0	1.8474672737620945	1.5627521581148496	HCK
Regulation Of Mononuclear Cell Migration (GO:0071675)	1/22	0.42917567153546415	0.6101784305140636	0	0	1.8474672737620945	1.5627521581148496	MSTN
Regulation Of Neural Precursor Cell Proliferation (GO:2000177)	1/22	0.42917567153546415	0.6101784305140636	0	0	1.8474672737620945	1.5627521581148496	RASSF10
Blood Vessel Endothelial Cell Migration (GO:0043534)	1/22	0.42917567153546415	0.6101784305140636	0	0	1.8474672737620945	1.5627521581148496	NELL1
Regulation Of Regulatory T Cell Differentiation (GO:0045589)	1/22	0.42917567153546415	0.6101784305140636	0	0	1.8474672737620945	1.5627521581148496	LILRB2
Cellular Response To Cadmium Ion (GO:0071276)	1/22	0.42917567153546415	0.6101784305140636	0	0	1.8474672737620945	1.5627521581148496	NCF1
Cellular Response To Interferon-Beta (GO:0035458)	1/22	0.42917567153546415	0.6101784305140636	0	0	1.8474672737620945	1.5627521581148496	CAMK2A
Regulation Of Telomere Capping (GO:1904353)	1/22	0.42917567153546415	0.6101784305140636	0	0	1.8474672737620945	1.5627521581148496	PRKCQ
Cellular Response To Low-Density Lipoprotein Particle Stimulus (GO:0071404)	1/22	0.42917567153546415	0.6101784305140636	0	0	1.8474672737620945	1.5627521581148496	ITGB2
Regulation Of Vascular Endothelial Growth Factor Receptor Signaling Pathway (GO:0030947)	1/22	0.42917567153546415	0.6101784305140636	0	0	1.8474672737620945	1.5627521581148496	NELL1
Membrane Protein Ectodomain Proteolysis (GO:0006509)	1/22	0.42917567153546415	0.6101784305140636	0	0	1.8474672737620945	1.5627521581148496	PRKCQ
Natural Killer Cell Activation Involved In Immune Response (GO:0002323)	1/22	0.42917567153546415	0.6101784305140636	0	0	1.8474672737620945	1.5627521581148496	CORO1A
Negative Regulation Of G Protein-Coupled Receptor Signaling Pathway (GO:0045744)	1/22	0.42917567153546415	0.6101784305140636	0	0	1.8474672737620945	1.5627521581148496	PLEK
Positive Regulation Of Cholesterol Efflux (GO:0010875)	1/22	0.42917567153546415	0.6101784305140636	0	0	1.8474672737620945	1.5627521581148496	APOE
Positive Regulation Of Excitatory Postsynaptic Potential (GO:2000463)	1/22	0.42917567153546415	0.6101784305140636	0	0	1.8474672737620945	1.5627521581148496	SHANK1
Positive Regulation Of Phosphatase Activity (GO:0010922)	1/22	0.42917567153546415	0.6101784305140636	0	0	1.8474672737620945	1.5627521581148496	PLEK
Positive Regulation Of Protein Autophosphorylation (GO:0031954)	1/22	0.42917567153546415	0.6101784305140636	0	0	1.8474672737620945	1.5627521581148496	GPNMB
Positive Regulation Of Receptor Internalization (GO:0002092)	1/22	0.42917567153546415	0.6101784305140636	0	0	1.8474672737620945	1.5627521581148496	SELE
Positive Regulation Of Synaptic Transmission, Glutamatergic (GO:0051968)	1/22	0.42917567153546415	0.6101784305140636	0	0	1.8474672737620945	1.5627521581148496	CCR2
Response To Organic Cyclic Compound (GO:0014070)	2/58	0.43045232056877025	0.6107246814980548	0	0	1.3858711149130312	1.1681766991481366	BGLAP;ADORA1
Glycosaminoglycan Biosynthetic Process (GO:0006024)	2/58	0.43045232056877025	0.6107246814980548	0	0	1.3858711149130312	1.1681766991481366	CHST11;HAS2
Inorganic Anion Transport (GO:0015698)	2/58	0.43045232056877025	0.6107246814980548	0	0	1.3858711149130312	1.1681766991481366	ENPP3;CLIC2
Positive Regulation Of Macromolecule Metabolic Process (GO:0010604)	10/364	0.4333600682179995	0.6144255663339454	0	0	1.0968817684876406	0.9171975406725608	BMP4;MYOM1;GSN;ACTC1;MUSK;FGF19;PLCG2;LAPTM5;TMEM119;CD3E
Positive Regulation Of Protein Binding (GO:0032092)	2/59	0.43905628327297175	0.6207248778005006	0	0	1.3614875512133628	1.120678070609397	BMP4;APOE
Positive Regulation Of Cell Population Proliferation (GO:0008284)	13/483	0.4412700005340801	0.6207248778005006	0	0	1.0740382110290925	0.8786688826652648	SIRPG;PTN;EREG;BMP4;HCK;TCL1A;CCND2;RASSF10;FGF19;TMEM119;HAS2;FOLR2;SLAMF1
Cellular Response To Metal Ion (GO:0071248)	4/135	0.44197778833537815	0.6207248778005006	0	0	1.185026541632884	0.9675690173282275	CRHBP;NCF1;ALOX5AP;PLCG2
Regulation Of Cellular Response To Transforming Growth Factor Beta Stimulus (GO:1903844)	1/23	0.4435476842344542	0.6207248778005006	0	0	1.7634009416877943	1.4335567338417012	DKK3
Regulation Of Cholesterol Metabolic Process (GO:0090181)	1/23	0.4435476842344542	0.6207248778005006	0	0	1.7634009416877943	1.4335567338417012	APOE
Regulation Of Extracellular Matrix Organization (GO:1903053)	1/23	0.4435476842344542	0.6207248778005006	0	0	1.7634009416877943	1.4335567338417012	CEL
Regulation Of Lipid Catabolic Process (GO:0050994)	1/23	0.4435476842344542	0.6207248778005006	0	0	1.7634009416877943	1.4335567338417012	APOC1
Axon Extension (GO:0048675)	1/23	0.4435476842344542	0.6207248778005006	0	0	1.7634009416877943	1.4335567338417012	NELL1
Cell-Cell Signaling By Wnt (GO:0198738)	1/23	0.4435476842344542	0.6207248778005006	0	0	1.7634009416877943	1.4335567338417012	PLCG2
Cellular Response To Interleukin-6 (GO:0071354)	1/23	0.4435476842344542	0.6207248778005006	0	0	1.7634009416877943	1.4335567338417012	SELPLG
Response To BMP (GO:0071772)	1/23	0.4435476842344542	0.6207248778005006	0	0	1.7634009416877943	1.4335567338417012	BMP4
Endocardial Cushion Development (GO:0003197)	1/23	0.4435476842344542	0.6207248778005006	0	0	1.7634009416877943	1.4335567338417012	BMP4
Endocrine System Development (GO:0035270)	1/23	0.4435476842344542	0.6207248778005006	0	0	1.7634009416877943	1.4335567338417012	STRA6
Lymphocyte Activation Involved In Immune Response (GO:0002285)	1/23	0.4435476842344542	0.6207248778005006	0	0	1.7634009416877943	1.4335567338417012	CD244
Positive Regulation Of Morphogenesis Of An Epithelium (GO:1905332)	1/23	0.4435476842344542	0.6207248778005006	0	0	1.7634009416877943	1.4335567338417012	BMP4
Positive Regulation Of Protein Targeting To Membrane (GO:0090314)	1/23	0.4435476842344542	0.6207248778005006	0	0	1.7634009416877943	1.4335567338417012	ITGB2
Protein Localization To Cell Junction (GO:1902414)	1/23	0.4435476842344542	0.6207248778005006	0	0	1.7634009416877943	1.4335567338417012	SHANK1
Regulation Of T Cell Migration (GO:2000404)	1/23	0.4435476842344542	0.6207248778005006	0	0	1.7634009416877943	1.4335567338417012	SPN
Regulation Of Axon Extension Involved In Axon Guidance (GO:0048841)	1/23	0.4435476842344542	0.6207248778005006	0	0	1.7634009416877943	1.4335567338417012	NELL1
Regulation Of Protein Kinase B Signaling (GO:0051896)	4/136	0.44755806928812597	0.6251017640853634	0	0	1.1759883403169977	0.9454346336439132	NTRK1;MSTN;MYOC;CCL19
Regulation Of Extrinsic Apoptotic Signaling Pathway (GO:2001236)	2/60	0.4475886961546441	0.6251017640853634	0	0	1.3379448000550622	1.0755478113837578	BMP4;LTB
Homophilic Cell Adhesion Via Plasma Membrane Adhesion Molecules (GO:0007156)	2/60	0.4475886961546441	0.6251017640853634	0	0	1.3379448000550622	1.0755478113837578	CDH2;MYPN
Proteolysis (GO:0006508)	9/330	0.45002562236176386	0.628077908027669	0	0	1.0883499186499679	0.8689938188833759	ENPEP;PROC;ADAMTS19;UBD;GZMA;ADAM23;CEL;CPZ;CTSC
Positive Regulation Of Cell Junction Assembly (GO:1901890)	2/61	0.4560477124616381	0.6321451485408978	0	0	1.3152001082580602	1.032639679258447	NELL1;MYOC
Regulation Of Execution Phase Of Apoptosis (GO:1900117)	1/24	0.45755854395118073	0.6321451485408978	0	0	1.686644725446042	1.318703916552309	CEL
Regulation Of Heterotypic Cell-Cell Adhesion (GO:0034114)	1/24	0.45755854395118073	0.6321451485408978	0	0	1.686644725446042	1.318703916552309	SKAP1
Amyloid Fibril Formation (GO:1990000)	1/24	0.45755854395118073	0.6321451485408978	0	0	1.686644725446042	1.318703916552309	GSN
Regulation Of Proteolysis Involved In Protein Catabolic Process (GO:1903050)	1/24	0.45755854395118073	0.6321451485408978	0	0	1.686644725446042	1.318703916552309	CTSC
Regulation Of Supramolecular Fiber Organization (GO:1902903)	1/24	0.45755854395118073	0.6321451485408978	0	0	1.686644725446042	1.318703916552309	APOE
Dicarboxylic Acid Transport (GO:0006835)	1/24	0.45755854395118073	0.6321451485408978	0	0	1.686644725446042	1.318703916552309	FOLR2
Ear Morphogenesis (GO:0042471)	1/24	0.45755854395118073	0.6321451485408978	0	0	1.686644725446042	1.318703916552309	TIFAB
Fat-Soluble Vitamin Metabolic Process (GO:0006775)	1/24	0.45755854395118073	0.6321451485408978	0	0	1.686644725446042	1.318703916552309	CYP4F12
Lipid Translocation (GO:0034204)	1/24	0.45755854395118073	0.6321451485408978	0	0	1.686644725446042	1.318703916552309	ABCB1
Mononuclear Cell Differentiation (GO:1903131)	1/24	0.45755854395118073	0.6321451485408978	0	0	1.686644725446042	1.318703916552309	BMP4
Positive Regulation Of BMP Signaling Pathway (GO:0030513)	1/24	0.45755854395118073	0.6321451485408978	0	0	1.686644725446042	1.318703916552309	BMP4
Positive Regulation Of Lipid Metabolic Process (GO:0045834)	1/24	0.45755854395118073	0.6321451485408978	0	0	1.686644725446042	1.318703916552309	APOE
Positive Regulation Of Vascular Endothelial Growth Factor Production (GO:0010575)	1/24	0.45755854395118073	0.6321451485408978	0	0	1.686644725446042	1.318703916552309	C3
Regulation Of AMPA Receptor Activity (GO:2000311)	1/24	0.45755854395118073	0.6321451485408978	0	0	1.686644725446042	1.318703916552309	SHANK1
Protein Complex Oligomerization (GO:0051259)	3/100	0.46202130654246465	0.6378814676070477	0	0	1.2	0.9265731250878243	PRF1;MS4A1;HLA-DRB1
Phosphatidylinositol-Mediated Signaling (GO:0048015)	2/62	0.46443162328098475	0.6407783081961436	0	0	1.2932135728542915	0.9918184287323961	PLCG2;HTR2A
Regulation Of Platelet Aggregation (GO:0090330)	1/25	0.4712173082902394	0.6423699428418734	0	0	1.6162848605577689	1.2161507778812022	PRKCQ
Cellular Response To Steroid Hormone Stimulus (GO:0071383)	1/25	0.4712173082902394	0.6423699428418734	0	0	1.6162848605577689	1.2161507778812022	BMP4
Sodium Ion Homeostasis (GO:0055078)	1/25	0.4712173082902394	0.6423699428418734	0	0	1.6162848605577689	1.2161507778812022	CYP4F12
Sterol Transport (GO:0015918)	1/25	0.4712173082902394	0.6423699428418734	0	0	1.6162848605577689	1.2161507778812022	CETP
Inner Ear Morphogenesis (GO:0042472)	1/25	0.4712173082902394	0.6423699428418734	0	0	1.6162848605577689	1.2161507778812022	TIFAB
Metanephros Development (GO:0001656)	1/25	0.4712173082902394	0.6423699428418734	0	0	1.6162848605577689	1.2161507778812022	BMP4
Negative Regulation Of Lipid Biosynthetic Process (GO:0051055)	1/25	0.4712173082902394	0.6423699428418734	0	0	1.6162848605577689	1.2161507778812022	APOC1
Negative Regulation Of Signaling Receptor Activity (GO:2000272)	1/25	0.4712173082902394	0.6423699428418734	0	0	1.6162848605577689	1.2161507778812022	CRHBP
Negative Regulation Of Stress Fiber Assembly (GO:0051497)	1/25	0.4712173082902394	0.6423699428418734	0	0	1.6162848605577689	1.2161507778812022	MYOC
Negative Regulation Of Transposition (GO:0010529)	1/25	0.4712173082902394	0.6423699428418734	0	0	1.6162848605577689	1.2161507778812022	APOBEC3H
Peptide Hormone Secretion (GO:0030072)	1/25	0.4712173082902394	0.6423699428418734	0	0	1.6162848605577689	1.2161507778812022	FFAR4
Phosphatidylethanolamine Metabolic Process (GO:0046337)	1/25	0.4712173082902394	0.6423699428418734	0	0	1.6162848605577689	1.2161507778812022	PLA2G2D
Positive Regulation Of Glucose Import (GO:0046326)	1/25	0.4712173082902394	0.6423699428418734	0	0	1.6162848605577689	1.2161507778812022	FGF19
Positive Regulation Of Striated Muscle Cell Differentiation (GO:0051155)	1/25	0.4712173082902394	0.6423699428418734	0	0	1.6162848605577689	1.2161507778812022	SMYD1
Proteoglycan Metabolic Process (GO:0006029)	1/25	0.4712173082902394	0.6423699428418734	0	0	1.6162848605577689	1.2161507778812022	CHST11
Regulation Of Actin Cytoskeleton Reorganization (GO:2000249)	1/25	0.4712173082902394	0.6423699428418734	0	0	1.6162848605577689	1.2161507778812022	HCK
Regulation Of Cell Cycle Phase Transition (GO:1901987)	1/25	0.4712173082902394	0.6423699428418734	0	0	1.6162848605577689	1.2161507778812022	UBD
Regulation Of Cell Size (GO:0008361)	1/25	0.4712173082902394	0.6423699428418734	0	0	1.6162848605577689	1.2161507778812022	PLEK
Phosphatidylinositol Metabolic Process (GO:0046488)	2/63	0.4727388515366729	0.6440164978133971	0	0	1.271947907463761	0.9529588313685929	PLEK;PLCG2
Regulation Of Protein Secretion (GO:0050708)	3/102	0.47499819378808844	0.6466653128958525	0	0	1.1756363636363636	0.8751957633371928	MYOM1;IL12B;APOE
Regulation Of Secretion By Cell (GO:1903530)	2/64	0.48096794658957265	0.6493119161631082	0	0	1.2513682312793768	0.9159447960022158	CAMK2A;SCG5
Positive Regulation Of Interleukin-1 Production (GO:0032732)	2/64	0.48096794658957265	0.6493119161631082	0	0	1.2513682312793768	0.9159447960022158	GBP5;CCL19
Positive Regulation Of Cell Motility (GO:2000147)	6/221	0.48274129320461245	0.6493119161631082	0	0	1.0827008563005942	0.7885033096406833	CCL24;MYOC;GPNMB;HAS2;CCL19;FERMT3
L-amino Acid Transport (GO:0015807)	1/26	0.48453280835941637	0.6493119161631082	0	0	1.5515537848605578	1.1242095338540028	SLC6A17
Regulation Of Fatty Acid Biosynthetic Process (GO:0042304)	1/26	0.48453280835941637	0.6493119161631082	0	0	1.5515537848605578	1.1242095338540028	APOC1
Regulation Of Interferon-Alpha Production (GO:0032647)	1/26	0.48453280835941637	0.6493119161631082	0	0	1.5515537848605578	1.1242095338540028	TLR7
Regulation Of Keratinocyte Differentiation (GO:0045616)	1/26	0.48453280835941637	0.6493119161631082	0	0	1.5515537848605578	1.1242095338540028	ETV4
Acute Inflammatory Response (GO:0002526)	1/26	0.48453280835941637	0.6493119161631082	0	0	1.5515537848605578	1.1242095338540028	CD6
cAMP-mediated Signaling (GO:0019933)	1/26	0.48453280835941637	0.6493119161631082	0	0	1.5515537848605578	1.1242095338540028	ADCYAP1
Regulation Of Potassium Ion Transmembrane Transporter Activity (GO:1901016)	1/26	0.48453280835941637	0.6493119161631082	0	0	1.5515537848605578	1.1242095338540028	CASQ2
Camera-Type Eye Development (GO:0043010)	1/26	0.48453280835941637	0.6493119161631082	0	0	1.5515537848605578	1.1242095338540028	STRA6
Regulation Of Reactive Oxygen Species Biosynthetic Process (GO:1903426)	1/26	0.48453280835941637	0.6493119161631082	0	0	1.5515537848605578	1.1242095338540028	PLCG2
Cell-Cell Adhesion Mediated By Cadherin (GO:0044331)	1/26	0.48453280835941637	0.6493119161631082	0	0	1.5515537848605578	1.1242095338540028	CDH2
Cellular Response To Xenobiotic Stimulus (GO:0071466)	1/26	0.48453280835941637	0.6493119161631082	0	0	1.5515537848605578	1.1242095338540028	CRHBP
Dendritic Spine Organization (GO:0097061)	1/26	0.48453280835941637	0.6493119161631082	0	0	1.5515537848605578	1.1242095338540028	SHANK1
Establishment Or Maintenance Of Apical/Basal Cell Polarity (GO:0035088)	1/26	0.48453280835941637	0.6493119161631082	0	0	1.5515537848605578	1.1242095338540028	FOXJ1
Negative Regulation Of Insulin Receptor Signaling Pathway (GO:0046627)	1/26	0.48453280835941637	0.6493119161631082	0	0	1.5515537848605578	1.1242095338540028	PRKCQ
Negative Regulation Of Interleukin-1 Beta Production (GO:0032691)	1/26	0.48453280835941637	0.6493119161631082	0	0	1.5515537848605578	1.1242095338540028	FFAR4
Negative Regulation Of Protein Polymerization (GO:0032272)	1/26	0.48453280835941637	0.6493119161631082	0	0	1.5515537848605578	1.1242095338540028	KANK4
Negative Regulation Of Receptor-Mediated Endocytosis (GO:0048261)	1/26	0.48453280835941637	0.6493119161631082	0	0	1.5515537848605578	1.1242095338540028	APOC1
Positive Regulation Of Adenylate Cyclase Activity (GO:0045762)	1/26	0.48453280835941637	0.6493119161631082	0	0	1.5515537848605578	1.1242095338540028	ADCYAP1
Positive Regulation Of Erythrocyte Differentiation (GO:0045648)	1/26	0.48453280835941637	0.6493119161631082	0	0	1.5515537848605578	1.1242095338540028	NCKAP1L
Positive Regulation Of Nuclear Division (GO:0051785)	1/26	0.48453280835941637	0.6493119161631082	0	0	1.5515537848605578	1.1242095338540028	EREG
Protein Targeting To Lysosome (GO:0006622)	1/26	0.48453280835941637	0.6493119161631082	0	0	1.5515537848605578	1.1242095338540028	LAPTM5
Antimicrobial Humoral Immune Response Mediated By Antimicrobial Peptide (GO:0061844)	2/65	0.48911757904543746	0.6550283038358011	0	0	1.231441878148465	0.880668578247204	GNLY;CXCL13
Response To Reactive Oxygen Species (GO:0000302)	2/66	0.4971865351879455	0.6598162351112932	0	0	1.2121382235528941	0.8470300704384327	NCF1;APOE
T Cell Activation Involved In Immune Response (GO:0002286)	1/27	0.497513654141394	0.6598162351112932	0	0	1.4918020226785167	1.0414751432983675	ITGAL
Regulation Of Insulin Secretion Involved In Cellular Response To Glucose Stimulus (GO:0061178)	1/27	0.497513654141394	0.6598162351112932	0	0	1.4918020226785167	1.0414751432983675	HLA-DRB1
Regulation Of Mitochondrial Fission (GO:0090140)	1/27	0.497513654141394	0.6598162351112932	0	0	1.4918020226785167	1.0414751432983675	DCN
Cardiac Muscle Cell Differentiation (GO:0055007)	1/27	0.497513654141394	0.6598162351112932	0	0	1.4918020226785167	1.0414751432983675	MYH6
Clathrin-Dependent Endocytosis (GO:0072583)	1/27	0.497513654141394	0.6598162351112932	0	0	1.4918020226785167	1.0414751432983675	FCHO1
Ventricular Septum Morphogenesis (GO:0060412)	1/27	0.497513654141394	0.6598162351112932	0	0	1.4918020226785167	1.0414751432983675	BMP4
In Utero Embryonic Development (GO:0001701)	1/27	0.497513654141394	0.6598162351112932	0	0	1.4918020226785167	1.0414751432983675	MYH6
Myeloid Cell Development (GO:0061515)	1/27	0.497513654141394	0.6598162351112932	0	0	1.4918020226785167	1.0414751432983675	NCKAP1L
Negative Regulation Of Cellular Response To Insulin Stimulus (GO:1900077)	1/27	0.497513654141394	0.6598162351112932	0	0	1.4918020226785167	1.0414751432983675	PRKCQ
Negative Regulation Of Neurogenesis (GO:0050768)	1/27	0.497513654141394	0.6598162351112932	0	0	1.4918020226785167	1.0414751432983675	PTN
Peptidyl-Lysine Methylation (GO:0018022)	1/27	0.497513654141394	0.6598162351112932	0	0	1.4918020226785167	1.0414751432983675	SMYD1
Positive Regulation Of Filopodium Assembly (GO:0051491)	1/27	0.497513654141394	0.6598162351112932	0	0	1.4918020226785167	1.0414751432983675	NELL1
Positive Regulation Of Response To Wounding (GO:1903036)	1/27	0.497513654141394	0.6598162351112932	0	0	1.4918020226785167	1.0414751432983675	PTN
Regulation Of SMAD Protein Signal Transduction (GO:0060390)	1/27	0.497513654141394	0.6598162351112932	0	0	1.4918020226785167	1.0414751432983675	BMP4
Positive Regulation Of Cellular Catabolic Process (GO:0031331)	4/146	0.5022644197493948	0.6656868003521677	0	0	1.092607750712693	0.7524009079147034	LAPTM5;APOE;TNFRSF1B;DCN
Activation Of Cysteine-Type Endopeptidase Activity Involved In Apoptotic Process (GO:0006919)	2/67	0.5051737125789204	0.6673884375318685	0	0	1.193428527560264	0.8149361590941274	LAPTM5;FASLG
Regulation Of Neurogenesis (GO:0050767)	2/67	0.5051737125789204	0.6673884375318685	0	0	1.193428527560264	0.8149361590941274	RASSF10;SERPINF1
Cholesterol Metabolic Process (GO:0008203)	2/67	0.5051737125789204	0.6673884375318685	0	0	1.193428527560264	0.8149361590941274	CETP;APOE
Negative Regulation Of Cellular Catabolic Process (GO:0031330)	2/67	0.5051737125789204	0.6673884375318685	0	0	1.193428527560264	0.8149361590941274	IL10RA;APOC1
Protein Secretion (GO:0009306)	2/67	0.5051737125789204	0.6673884375318685	0	0	1.193428527560264	0.8149361590941274	ADCYAP1;PRF1
Regulation Of Chemotaxis (GO:0050920)	1/28	0.5101682399255746	0.6679690029127581	0	0	1.4364763169544046	0.9667697140790121	CCL19
Regulation Of Protein Localization To Membrane (GO:1905475)	1/28	0.5101682399255746	0.6679690029127581	0	0	1.4364763169544046	0.9667697140790121	GSN
Regulation Of Protein Targeting To Membrane (GO:0090313)	1/28	0.5101682399255746	0.6679690029127581	0	0	1.4364763169544046	0.9667697140790121	ITGB2
Cell-Substrate Junction Assembly (GO:0007044)	1/28	0.5101682399255746	0.6679690029127581	0	0	1.4364763169544046	0.9667697140790121	ACTN2
Cellular Response To Osmotic Stress (GO:0071470)	1/28	0.5101682399255746	0.6679690029127581	0	0	1.4364763169544046	0.9667697140790121	RCSD1
Diterpenoid Metabolic Process (GO:0016101)	1/28	0.5101682399255746	0.6679690029127581	0	0	1.4364763169544046	0.9667697140790121	ALDH1A1
Establishment Of Endothelial Barrier (GO:0061028)	1/28	0.5101682399255746	0.6679690029127581	0	0	1.4364763169544046	0.9667697140790121	PPP1R16B
Vascular Endothelial Growth Factor Receptor Signaling Pathway (GO:0048010)	1/28	0.5101682399255746	0.6679690029127581	0	0	1.4364763169544046	0.9667697140790121	NELL1
Limb Development (GO:0060173)	1/28	0.5101682399255746	0.6679690029127581	0	0	1.4364763169544046	0.9667697140790121	RSPO2
Negative Regulation Of Signaling (GO:0023057)	1/28	0.5101682399255746	0.6679690029127581	0	0	1.4364763169544046	0.9667697140790121	TRAT1
Positive Regulation Of Fibroblast Proliferation (GO:0048146)	1/28	0.5101682399255746	0.6679690029127581	0	0	1.4364763169544046	0.9667697140790121	EREG
Protein Depolymerization (GO:0051261)	1/28	0.5101682399255746	0.6679690029127581	0	0	1.4364763169544046	0.9667697140790121	GSN
Protein Localization To Golgi Apparatus (GO:0034067)	1/28	0.5101682399255746	0.6679690029127581	0	0	1.4364763169544046	0.9667697140790121	GBP5
Pyroptosis (GO:0070269)	1/28	0.5101682399255746	0.6679690029127581	0	0	1.4364763169544046	0.9667697140790121	GZMA
Defense Response To Symbiont (GO:0140546)	4/148	0.5129268919951845	0.67115290584201	0	0	1.0773213092852372	0.7192433583424105	GBP5;APOBEC3H;PRF1;TLR7
Cellular Response To Salt (GO:1902075)	3/109	0.5192179582756138	0.6784960479746198	0	0	1.0976037735849056	0.7194041160798806	CRHBP;ALOX5AP;PLCG2
Positive Regulation Of Cysteine-Type Endopeptidase Activity Involved In Apoptotic Process (GO:0043280)	3/109	0.5192179582756138	0.6784960479746198	0	0	1.0976037735849056	0.7194041160798806	GSN;LAPTM5;FASLG
Response To Molecule Of Bacterial Origin (GO:0002237)	2/69	0.5208988466579312	0.6784960479746198	0	0	1.157684630738523	0.7550412312430083	CD6;SELE
Regulation Of Neuron Migration (GO:2001222)	1/29	0.5225047500476736	0.6784960479746198	0	0	1.3851024473534435	0.8990993685444966	CAMK2A
Cardiac Muscle Cell Action Potential (GO:0086001)	1/29	0.5225047500476736	0.6784960479746198	0	0	1.3851024473534435	0.8990993685444966	SCN3B
Chondrocyte Differentiation (GO:0002062)	1/29	0.5225047500476736	0.6784960479746198	0	0	1.3851024473534435	0.8990993685444966	BMP4
Response To Interferon-Beta (GO:0035456)	1/29	0.5225047500476736	0.6784960479746198	0	0	1.3851024473534435	0.8990993685444966	CAMK2A
Defense Response To Fungus (GO:0050832)	1/29	0.5225047500476736	0.6784960479746198	0	0	1.3851024473534435	0.8990993685444966	PLCG2
Modified Amino Acid Transport (GO:0072337)	1/29	0.5225047500476736	0.6784960479746198	0	0	1.3851024473534435	0.8990993685444966	FOLR2
Negative Regulation Of DNA Binding (GO:0043392)	1/29	0.5225047500476736	0.6784960479746198	0	0	1.3851024473534435	0.8990993685444966	GZMA
Positive Regulation Of Calcium Ion Transport (GO:0051928)	1/29	0.5225047500476736	0.6784960479746198	0	0	1.3851024473534435	0.8990993685444966	CAMK2A
Positive Regulation Of Endopeptidase Activity (GO:0010950)	1/29	0.5225047500476736	0.6784960479746198	0	0	1.3851024473534435	0.8990993685444966	SEMG2
Adenylate Cyclase-Activating G Protein-Coupled Receptor Signaling Pathway (GO:0007189)	3/110	0.5253704265223866	0.6817860212708343	0	0	1.0872897196261682	0.6998358664950137	ADGRE1;ADCYAP1;GNG2
Regulation Of Actin Filament-Based Process (GO:0032970)	2/70	0.5286351107183719	0.6845866996118197	0	0	1.1406011506398968	0.7270840244916903	HCK;CORO1A
Regulation Of Cellular Biosynthetic Process (GO:0031326)	2/70	0.5286351107183719	0.6845866996118197	0	0	1.1406011506398968	0.7270840244916903	C3;TNFRSF1B
Cytoskeleton Organization (GO:0007010)	3/111	0.5314793029263749	0.6845866996118197	0	0	1.0771666666666666	0.6808673800924102	FGD3;CCL24;APOE
Mitotic Cell Cycle Phase Transition (GO:0044772)	3/111	0.5314793029263749	0.6845866996118197	0	0	1.0771666666666666	0.6808673800924102	CCND2;CAMK2A;BCAT1
Negative Regulation Of Transmembrane Receptor Protein Serine/Threonine Kinase Signaling Pathway (GO:0090101)	3/111	0.5314793029263749	0.6845866996118197	0	0	1.0771666666666666	0.6808673800924102	BMPER;SOSTDC1;CHRDL2
Neuron Projection Development (GO:0031175)	5/192	0.5315949496812395	0.6845866996118197	0	0	1.036767390417284	0.6551057903307097	UNC5A;MYOC;NCKAP1L;APOE;SHANK1
Protein Localization To Membrane (GO:0072657)	5/192	0.5315949496812395	0.6845866996118197	0	0	1.036767390417284	0.6551057903307097	ACTN2;ITGB2;PTN;SCN3B;ITGAL
Positive Regulation Of Developmental Process (GO:0051094)	6/233	0.5341836264024274	0.6845866996118197	0	0	1.0248273783671191	0.6425827837389015	BMP4;TMEM119;APOE;PTN;DCN;SHANK1
Regulation Of Macrophage Derived Foam Cell Differentiation (GO:0010743)	1/30	0.534531163895639	0.6845866996118197	0	0	1.3372716032422036	0.8376204560035189	CETP
Regulation Of Potassium Ion Transport (GO:0043266)	1/30	0.534531163895639	0.6845866996118197	0	0	1.3372716032422036	0.8376204560035189	CASQ2
Cardiac Muscle Cell Action Potential Involved In Contraction (GO:0086002)	1/30	0.534531163895639	0.6845866996118197	0	0	1.3372716032422036	0.8376204560035189	SCN3B
Extrinsic Apoptotic Signaling Pathway Via Death Domain Receptors (GO:0008625)	1/30	0.534531163895639	0.6845866996118197	0	0	1.3372716032422036	0.8376204560035189	FASLG
Innate Immune Response Activating Cell Surface Receptor Signaling Pathway (GO:0002220)	1/30	0.534531163895639	0.6845866996118197	0	0	1.3372716032422036	0.8376204560035189	PLCG2
Negative Regulation Of Carbohydrate Metabolic Process (GO:0045912)	1/30	0.534531163895639	0.6845866996118197	0	0	1.3372716032422036	0.8376204560035189	PLEK
Negative Regulation Of Interleukin-1 Production (GO:0032692)	1/30	0.534531163895639	0.6845866996118197	0	0	1.3372716032422036	0.8376204560035189	FFAR4
Nucleic Acid Metabolic Process (GO:0090304)	1/30	0.534531163895639	0.6845866996118197	0	0	1.3372716032422036	0.8376204560035189	DNASE1L3
Positive Regulation Of JUN Kinase Activity (GO:0043507)	1/30	0.534531163895639	0.6845866996118197	0	0	1.3372716032422036	0.8376204560035189	CCL19
Positive Regulation Of Locomotion (GO:0040017)	1/30	0.534531163895639	0.6845866996118197	0	0	1.3372716032422036	0.8376204560035189	CCL19
Positive Regulation Of Protein Targeting To Mitochondrion (GO:1903955)	1/30	0.534531163895639	0.6845866996118197	0	0	1.3372716032422036	0.8376204560035189	RAC2
Regulation Of Arp2/3 Complex-Mediated Actin Nucleation (GO:0034315)	1/30	0.534531163895639	0.6845866996118197	0	0	1.3372716032422036	0.8376204560035189	GMFG
Regulation Of Cell Migration Involved In Sprouting Angiogenesis (GO:0090049)	1/30	0.534531163895639	0.6845866996118197	0	0	1.3372716032422036	0.8376204560035189	MEOX2
Synapse Assembly (GO:0007416)	2/71	0.5362862019519864	0.6864062173363017	0	0	1.1240128438774624	0.7003581298002715	CDH2;DNER
Positive Regulation Of Nucleic Acid-Templated Transcription (GO:1903508)	14/557	0.5393126069115596	0.6898497084046303	0	0	0.9993559976951496	0.6170622548778162	EOMES;NCF1;MSTN;MYRFL;RUNX3;BMP4;CD4;ZIC3;IRF4;TBX21;TNNI2;APOE;SKAP1;HLA-DRB1
Plasma Membrane Bounded Cell Projection Assembly (GO:0120031)	7/275	0.540439003692284	0.6905554500270963	0	0	1.012600806451613	0.6231277022719908	FGD3;NELL1;DNAI2;GSN;ACTN2;TEKT1;FOXJ1
Positive Regulation Of Cellular Component Organization (GO:0051130)	3/113	0.5435634747724545	0.6905554500270963	0	0	1.0574727272727273	0.6446446700801235	TCL1A;APOE;CCL19
Regulation Of Cellular Localization (GO:0060341)	2/72	0.5438515039955287	0.6905554500270963	0	0	1.1078984887368122	0.6747977479216509	ADCYAP1;GSN
Cholesterol Homeostasis (GO:0042632)	2/72	0.5438515039955287	0.6905554500270963	0	0	1.1078984887368122	0.6747977479216509	CETP;APOE
Negative Regulation Of Catabolic Process (GO:0009895)	2/72	0.5438515039955287	0.6905554500270963	0	0	1.1078984887368122	0.6747977479216509	NELL1;APOC1
Negative Regulation Of Cell Adhesion (GO:0007162)	2/72	0.5438515039955287	0.6905554500270963	0	0	1.1078984887368122	0.6747977479216509	SPN;TGFBI
Regulation Of Protein Autophosphorylation (GO:0031952)	1/31	0.5462552610053601	0.6905554500270963	0	0	1.2926294820717132	0.7816128489548168	GPNMB
Regulation Of Protein Localization To Cell Surface (GO:2000008)	1/31	0.5462552610053601	0.6905554500270963	0	0	1.2926294820717132	0.7816128489548168	ACTN2
Cellular Response To cAMP (GO:0071320)	1/31	0.5462552610053601	0.6905554500270963	0	0	1.2926294820717132	0.7816128489548168	CRHBP
Regulation Of Transmembrane Receptor Protein Serine/Threonine Kinase Signaling Pathway (GO:0090092)	1/31	0.5462552610053601	0.6905554500270963	0	0	1.2926294820717132	0.7816128489548168	DKK3
Response To Estradiol (GO:0032355)	1/31	0.5462552610053601	0.6905554500270963	0	0	1.2926294820717132	0.7816128489548168	CRHBP
Endodermal Cell Differentiation (GO:0035987)	1/31	0.5462552610053601	0.6905554500270963	0	0	1.2926294820717132	0.7816128489548168	ITGB2
Modulation Of Excitatory Postsynaptic Potential (GO:0098815)	1/31	0.5462552610053601	0.6905554500270963	0	0	1.2926294820717132	0.7816128489548168	SHANK1
Negative Regulation Of Cell-Matrix Adhesion (GO:0001953)	1/31	0.5462552610053601	0.6905554500270963	0	0	1.2926294820717132	0.7816128489548168	MYOC
Organic Cation Transport (GO:0015695)	1/31	0.5462552610053601	0.6905554500270963	0	0	1.2926294820717132	0.7816128489548168	SLC19A3
Phospholipid Translocation (GO:0045332)	1/31	0.5462552610053601	0.6905554500270963	0	0	1.2926294820717132	0.7816128489548168	ABCB1
Positive Regulation Of G1/S Transition Of Mitotic Cell Cycle (GO:1900087)	1/31	0.5462552610053601	0.6905554500270963	0	0	1.2926294820717132	0.7816128489548168	CCND2
Positive Regulation Of Extrinsic Apoptotic Signaling Pathway (GO:2001238)	1/31	0.5462552610053601	0.6905554500270963	0	0	1.2926294820717132	0.7816128489548168	LTB
Positive Regulation Of Mononuclear Cell Migration (GO:0071677)	1/31	0.5462552610053601	0.6905554500270963	0	0	1.2926294820717132	0.7816128489548168	CCR2
Cellular Response To Growth Factor Stimulus (GO:0071363)	4/155	0.5493831706472936	0.6935422791920979	0	0	1.0270076576995049	0.615135621406143	BMP4;NTRK1;NELL1;HAS2
Regulation Of MAP Kinase Activity (GO:0043405)	3/114	0.5495374621331147	0.6935422791920979	0	0	1.0478918918918918	0.6273501704946055	BMP4;APOE;LAX1
Positive Regulation Of Gene Expression (GO:0010628)	12/480	0.5496314117123932	0.6935422791920979	0	0	0.9937333542221526	0.5947567521533927	BMP4;ITK;MYOM1;GSN;ACTC1;MUSK;FGF19;CRTAM;PLCG2;TMEM119;CD3E;EREG
Sterol Homeostasis (GO:0055092)	2/73	0.5513304851099482	0.695258897991845	0	0	1.0922380590930814	0.6503413224428872	CETP;APOE
Regulation Of Transmembrane Transport (GO:0034762)	1/32	0.5576846262143447	0.6981259375719814	0	0	1.2508674977509318	0.7304586633967836	FFAR4
Female Gamete Generation (GO:0007292)	1/32	0.5576846262143447	0.6981259375719814	0	0	1.2508674977509318	0.7304586633967836	PTN
Very Long-Chain Fatty Acid Metabolic Process (GO:0000038)	1/32	0.5576846262143447	0.6981259375719814	0	0	1.2508674977509318	0.7304586633967836	CYP4F12
Histone Lysine Methylation (GO:0034968)	1/32	0.5576846262143447	0.6981259375719814	0	0	1.2508674977509318	0.7304586633967836	SMYD1
Intracellular pH Reduction (GO:0051452)	1/32	0.5576846262143447	0.6981259375719814	0	0	1.2508674977509318	0.7304586633967836	SLAMF8
Mesenchymal Cell Migration (GO:0090497)	1/32	0.5576846262143447	0.6981259375719814	0	0	1.2508674977509318	0.7304586633967836	NELL1
Negative Regulation Of G1/S Transition Of Mitotic Cell Cycle (GO:2000134)	1/32	0.5576846262143447	0.6981259375719814	0	0	1.2508674977509318	0.7304586633967836	GPNMB
Negative Regulation Of Proteasomal Ubiquitin-Dependent Protein Catabolic Process (GO:0032435)	1/32	0.5576846262143447	0.6981259375719814	0	0	1.2508674977509318	0.7304586633967836	KLHL40
Phosphatidylinositol 3-Kinase Signaling (GO:0014065)	1/32	0.5576846262143447	0.6981259375719814	0	0	1.2508674977509318	0.7304586633967836	HTR2A
Positive Regulation Of Telomere Maintenance Via Telomerase (GO:0032212)	1/32	0.5576846262143447	0.6981259375719814	0	0	1.2508674977509318	0.7304586633967836	PRKCQ
Proteoglycan Biosynthetic Process (GO:0030166)	1/32	0.5576846262143447	0.6981259375719814	0	0	1.2508674977509318	0.7304586633967836	CHST11
Regulation Of Calcium Ion Transmembrane Transporter Activity (GO:1901019)	1/32	0.5576846262143447	0.6981259375719814	0	0	1.2508674977509318	0.7304586633967836	SLN
Gland Development (GO:0048732)	2/74	0.5587226944435452	0.6981483211762619	0	0	1.077012641383899	0.6269312160787258	DKK3;STRA6
Negative Regulation Of Neuron Apoptotic Process (GO:0043524)	2/74	0.5587226944435452	0.6981483211762619	0	0	1.077012641383899	0.6269312160787258	NTRK1;APOE
Regulation Of Cell Cycle G1/S Phase Transition (GO:1902806)	2/74	0.5587226944435452	0.6981483211762619	0	0	1.077012641383899	0.6269312160787258	SUSD2;PLCG2
Peptidyl-Serine Phosphorylation (GO:0018105)	4/158	0.5645641403531036	0.7050183577523855	0	0	1.0068448585482654	0.5756144929301232	CAMK2A;PRKCQ;STK32B;CSNK1G1
Epithelial Tube Morphogenesis (GO:0060562)	1/33	0.5688266543615665	0.7073295708081745	0	0	1.2117156374501992	0.6836251720369253	BMP4
Inositol Lipid-Mediated Signaling (GO:0048017)	1/33	0.5688266543615665	0.7073295708081745	0	0	1.2117156374501992	0.6836251720369253	PLCG2
Negative Regulation Of Endocytosis (GO:0045806)	1/33	0.5688266543615665	0.7073295708081745	0	0	1.2117156374501992	0.6836251720369253	APOC1
Positive Regulation Of Establishment Of Protein Localization To Mitochondrion (GO:1903749)	1/33	0.5688266543615665	0.7073295708081745	0	0	1.2117156374501992	0.6836251720369253	RAC2
Positive Regulation Of Small Molecule Metabolic Process (GO:0062013)	1/33	0.5688266543615665	0.7073295708081745	0	0	1.2117156374501992	0.6836251720369253	APOE
Positive Regulation Of Telomerase Activity (GO:0051973)	1/33	0.5688266543615665	0.7073295708081745	0	0	1.2117156374501992	0.6836251720369253	PRKCQ
Regulation Of Amyloid-Beta Formation (GO:1902003)	1/33	0.5688266543615665	0.7073295708081745	0	0	1.2117156374501992	0.6836251720369253	APOE
Cellular Response To Oxygen-Containing Compound (GO:1901701)	10/406	0.5715578865507492	0.7102956059858887	0	0	0.9783944925932756	0.5473036178275682	CRHBP;GNG2;NCF1;CD180;ALOX5AP;PLCG2;LILRB2;CXCL13;TNFRSF1B;CCR5
Regulation Of Ras Protein Signal Transduction (GO:0046578)	2/76	0.5732453762023948	0.7119617406796833	0	0	1.0477962992933052	0.5830372640153397	NTRK1;RASAL3
Regulation Of Protein Kinase Activity (GO:0045859)	3/119	0.5787035008389966	0.7143461006344259	0	0	1.0024655172413792	0.5483135726216788	CD4;CCL19;EREG
Apoptotic Mitochondrial Changes (GO:0008637)	1/34	0.5796885551178537	0.7143461006344259	0	0	1.174936617167693	0.6406509845830023	CAMK2A
Cellular Response To Vascular Endothelial Growth Factor Stimulus (GO:0035924)	1/34	0.5796885551178537	0.7143461006344259	0	0	1.174936617167693	0.6406509845830023	NELL1
Response To Estrogen (GO:0043627)	1/34	0.5796885551178537	0.7143461006344259	0	0	1.174936617167693	0.6406509845830023	CRHBP
Semaphorin-Plexin Signaling Pathway (GO:0071526)	1/34	0.5796885551178537	0.7143461006344259	0	0	1.174936617167693	0.6406509845830023	NELL1
Embryonic Limb Morphogenesis (GO:0030326)	1/34	0.5796885551178537	0.7143461006344259	0	0	1.174936617167693	0.6406509845830023	MYH3
Membrane Protein Proteolysis (GO:0033619)	1/34	0.5796885551178537	0.7143461006344259	0	0	1.174936617167693	0.6406509845830023	PRKCQ
Negative Regulation Of Cell Cycle Process (GO:0010948)	1/34	0.5796885551178537	0.7143461006344259	0	0	1.174936617167693	0.6406509845830023	BMP4
Negative Regulation Of Mitotic Cell Cycle (GO:0045930)	1/34	0.5796885551178537	0.7143461006344259	0	0	1.174936617167693	0.6406509845830023	BMP4
Positive Regulation Of Carbohydrate Metabolic Process (GO:0045913)	1/34	0.5796885551178537	0.7143461006344259	0	0	1.174936617167693	0.6406509845830023	CD244
Positive Regulation Of Immunoglobulin Production (GO:0002639)	1/34	0.5796885551178537	0.7143461006344259	0	0	1.174936617167693	0.6406509845830023	SASH3
Protein Targeting To Vacuole (GO:0006623)	1/34	0.5796885551178537	0.7143461006344259	0	0	1.174936617167693	0.6406509845830023	LAPTM5
Regulation Of Blood Circulation (GO:1903522)	1/34	0.5796885551178537	0.7143461006344259	0	0	1.174936617167693	0.6406509845830023	MYH6
Protein Autophosphorylation (GO:0046777)	4/162	0.5843615011812135	0.7196725626424902	0	0	0.981152177773268	0.5271097599908281	NTRK1;HCK;MUSK;CAMK2A
Positive Regulation Of DNA-binding Transcription Factor Activity (GO:0051091)	6/246	0.5873362488604278	0.7221365053618806	0	0	0.9686619718309859	0.5154810211211776	NTRK1;CD40LG;CAMK2A;BTK;PLCG2;PRKCQ
Regulation Of Innate Immune Response (GO:0045088)	2/78	0.5874174203382078	0.7221365053618806	0	0	1.0201176594180061	0.5427225931662882	GBP5;EREG
Organonitrogen Compound Catabolic Process (GO:1901565)	2/78	0.5874174203382078	0.7221365053618806	0	0	1.0201176594180061	0.5427225931662882	BCHE;ENPEP
Adenylate Cyclase-Modulating G Protein-Coupled Receptor Signaling Pathway (GO:0007188)	4/163	0.5892289363975661	0.722192738493806	0	0	0.9749309940635988	0.515680472126233	ADGRE1;ADCYAP1;MTNR1A;GPR171
Adherens Junction Organization (GO:0034332)	1/35	0.5902773576193895	0.722192738493806	0	0	1.1403210686665104	0.601134796010137	CDH2
Regulation Of Sodium Ion Transport (GO:0002028)	1/35	0.5902773576193895	0.722192738493806	0	0	1.1403210686665104	0.601134796010137	SCN3B
Liver Development (GO:0001889)	1/35	0.5902773576193895	0.722192738493806	0	0	1.1403210686665104	0.601134796010137	ZIC3
Neutral Amino Acid Transport (GO:0015804)	1/35	0.5902773576193895	0.722192738493806	0	0	1.1403210686665104	0.601134796010137	SLC6A17
Positive Regulation Of Mitotic Nuclear Division (GO:0045840)	1/35	0.5902773576193895	0.722192738493806	0	0	1.1403210686665104	0.601134796010137	EREG
Positive Regulation Of Telomere Maintenance Via Telomere Lengthening (GO:1904358)	1/35	0.5902773576193895	0.722192738493806	0	0	1.1403210686665104	0.601134796010137	PRKCQ
Regulation Of Axon Extension (GO:0030516)	1/35	0.5902773576193895	0.722192738493806	0	0	1.1403210686665104	0.601134796010137	APOE
Negative Regulation Of Cellular Component Organization (GO:0051129)	2/79	0.5943715830902584	0.7263362262406551	0	0	1.0068175337636416	0.5237974204362212	SLN;CEL
Positive Regulation Of Protein Modification By Small Protein Conjugation Or Removal (GO:1903322)	2/79	0.5943715830902584	0.7263362262406551	0	0	1.0068175337636416	0.5237974204362212	LAPTM5;KLHL40
Receptor-Mediated Endocytosis (GO:0006898)	3/122	0.5956227632271398	0.7274322027991185	0	0	0.9770420168067226	0.5062521323543222	FCHO1;ITGB2;APOE
Regulation Of Erythrocyte Differentiation (GO:0045646)	1/36	0.6005999148973519	0.7277954807252087	0	0	1.1076835515082526	0.5647261680102432	NCKAP1L
Regulation Of Glucose Import (GO:0046324)	1/36	0.6005999148973519	0.7277954807252087	0	0	1.1076835515082526	0.5647261680102432	FGF19
Regulation Of Intracellular Protein Transport (GO:0033157)	1/36	0.6005999148973519	0.7277954807252087	0	0	1.1076835515082526	0.5647261680102432	BMP4
Blood Vessel Diameter Maintenance (GO:0097746)	1/36	0.6005999148973519	0.7277954807252087	0	0	1.1076835515082526	0.5647261680102432	NPR1
Regulation Of Receptor Internalization (GO:0002090)	1/36	0.6005999148973519	0.7277954807252087	0	0	1.1076835515082526	0.5647261680102432	SELE
Regulation Of Trans-Synaptic Signaling (GO:0099177)	1/36	0.6005999148973519	0.7277954807252087	0	0	1.1076835515082526	0.5647261680102432	LRRC4C
Negative Regulation Of Protein Kinase B Signaling (GO:0051898)	1/36	0.6005999148973519	0.7277954807252087	0	0	1.1076835515082526	0.5647261680102432	MSTN
Neural Crest Cell Migration (GO:0001755)	1/36	0.6005999148973519	0.7277954807252087	0	0	1.1076835515082526	0.5647261680102432	NELL1
Positive Regulation Of Interferon-Beta Production (GO:0032728)	1/36	0.6005999148973519	0.7277954807252087	0	0	1.1076835515082526	0.5647261680102432	TLR7
Positive Regulation Of Myeloid Cell Differentiation (GO:0045639)	1/36	0.6005999148973519	0.7277954807252087	0	0	1.1076835515082526	0.5647261680102432	NCKAP1L
Protein Destabilization (GO:0031648)	1/36	0.6005999148973519	0.7277954807252087	0	0	1.1076835515082526	0.5647261680102432	GSN
Modulation Of Chemical Synaptic Transmission (GO:0050804)	3/123	0.6011633997868162	0.7277954807252087	0	0	0.96885	0.4930366247311788	CDH2;CAMK2A;LRRC4C
Regulation Of Organelle Assembly (GO:1902115)	2/80	0.6012377668338792	0.7277954807252087	0	0	0.9938584369722094	0.5056401928813571	HCK;GSN
Glycoprotein Biosynthetic Process (GO:0009101)	2/80	0.6012377668338792	0.7277954807252087	0	0	0.9938584369722094	0.5056401928813571	CHST11;ST8SIA4
Wound Healing (GO:0042060)	2/80	0.6012377668338792	0.7277954807252087	0	0	0.9938584369722094	0.5056401928813571	MYOZ1;EREG
Peptidyl-Serine Modification (GO:0018209)	4/166	0.6036291284333223	0.7302596350463234	0	0	0.9567282713575299	0.48295193036797573	CAMK2A;PRKCQ;STK32B;CSNK1G1
Neuron Projection Guidance (GO:0097485)	3/124	0.6066539402391588	0.7334867722679581	0	0	0.960793388429752	0.480201427781029	NELL1;PRKCQ;MYPN
Aortic Valve Morphogenesis (GO:0003180)	1/37	0.6106629085930148	0.7357341263740959	0	0	1.076859229747676	0.531117930754265	BMP4
Regulation Of Vascular Associated Smooth Muscle Cell Proliferation (GO:1904705)	1/37	0.6106629085930148	0.7357341263740959	0	0	1.076859229747676	0.531117930754265	BMP4
Synaptic Vesicle Cycle (GO:0099504)	1/37	0.6106629085930148	0.7357341263740959	0	0	1.076859229747676	0.531117930754265	CDH2
Ventricular Septum Development (GO:0003281)	1/37	0.6106629085930148	0.7357341263740959	0	0	1.076859229747676	0.531117930754265	STRA6
Melanosome Organization (GO:0032438)	1/37	0.6106629085930148	0.7357341263740959	0	0	1.076859229747676	0.531117930754265	APOE
Muscle Cell Differentiation (GO:0042692)	1/37	0.6106629085930148	0.7357341263740959	0	0	1.076859229747676	0.531117930754265	ACTN2
Cellular Response To Organic Substance (GO:0071310)	2/82	0.6147063239129494	0.7401713096734811	0	0	0.9689121756487026	0.4714829809870633	FFAR4;PLCG2
Brain Development (GO:0007420)	4/169	0.6177198487854161	0.7424605124921265	0	0	0.9391874658407725	0.45242561466377373	EOMES;CDH2;SLC6A17;FOXJ1
Regulation Of Intracellular Transport (GO:0032386)	1/38	0.6204728526847871	0.7424605124921265	0	0	1.047701087541725	0.5000398874791704	MYL1
Regulation Of Neurotransmitter Secretion (GO:0046928)	1/38	0.6204728526847871	0.7424605124921265	0	0	1.047701087541725	0.5000398874791704	CAMK2A
Regulation Of Protein Import Into Nucleus (GO:0042306)	1/38	0.6204728526847871	0.7424605124921265	0	0	1.047701087541725	0.5000398874791704	BMP4
Response To cAMP (GO:0051591)	1/38	0.6204728526847871	0.7424605124921265	0	0	1.047701087541725	0.5000398874791704	CRHBP
Response To Transforming Growth Factor Beta (GO:0071559)	1/38	0.6204728526847871	0.7424605124921265	0	0	1.047701087541725	0.5000398874791704	RUNX3
Tumor Necrosis Factor-Mediated Signaling Pathway (GO:0033209)	1/38	0.6204728526847871	0.7424605124921265	0	0	1.047701087541725	0.5000398874791704	TNFRSF1B
Heart Looping (GO:0001947)	1/38	0.6204728526847871	0.7424605124921265	0	0	1.047701087541725	0.5000398874791704	ZIC3
Import Into Cell (GO:0098657)	1/38	0.6204728526847871	0.7424605124921265	0	0	1.047701087541725	0.5000398874791704	IL10RA
Positive Regulation Of Myoblast Differentiation (GO:0045663)	1/38	0.6204728526847871	0.7424605124921265	0	0	1.047701087541725	0.5000398874791704	SMYD1
Vascular Transport (GO:0010232)	2/83	0.6213088945258028	0.7424605124921265	0	0	0.9569010127892363	0.455414938387061	ABCB1;SLC6A17
Positive Regulation Of Proteasomal Ubiquitin-Dependent Protein Catabolic Process (GO:0032436)	2/83	0.6213088945258028	0.7424605124921265	0	0	0.9569010127892363	0.455414938387061	CDC20B;KLHL40
Positive Regulation Of Ubiquitin-Dependent Protein Catabolic Process (GO:2000060)	2/83	0.6213088945258028	0.7424605124921265	0	0	0.9569010127892363	0.455414938387061	LAPTM5;KLHL40
Regulation Of Response To External Stimulus (GO:0032101)	3/127	0.6228223300476168	0.743836092837555	0	0	0.9374032258064516	0.44385478929683275	HCK;SELE;CCR2
Positive Regulation Of Protein Ubiquitination (GO:0031398)	2/84	0.6278238750372745	0.7468037584111341	0	0	0.9451828051214644	0.43997844228288446	LAPTM5;KLHL40
Regulation Of Mitochondrial Membrane Potential (GO:0051881)	1/39	0.6300360981822135	0.7468037584111341	0	0	1.0200775843992451	0.4712535680850679	TCL1A
Regulation Of Protein Targeting To Mitochondrion (GO:1903214)	1/39	0.6300360981822135	0.7468037584111341	0	0	1.0200775843992451	0.4712535680850679	RAC2
Fibroblast Growth Factor Receptor Signaling Pathway (GO:0008543)	1/39	0.6300360981822135	0.7468037584111341	0	0	1.0200775843992451	0.4712535680850679	FGF19
Negative Regulation Of Cell-Substrate Adhesion (GO:0010812)	1/39	0.6300360981822135	0.7468037584111341	0	0	1.0200775843992451	0.4712535680850679	MYOC
Negative Regulation Of Proteasomal Protein Catabolic Process (GO:1901799)	1/39	0.6300360981822135	0.7468037584111341	0	0	1.0200775843992451	0.4712535680850679	KLHL40
Negative Regulation Of Transport (GO:0051051)	1/39	0.6300360981822135	0.7468037584111341	0	0	1.0200775843992451	0.4712535680850679	TRAT1
Negative Regulation Of Ubiquitin-Dependent Protein Catabolic Process (GO:2000059)	1/39	0.6300360981822135	0.7468037584111341	0	0	1.0200775843992451	0.4712535680850679	KLHL40
Neuron Projection Extension (GO:1990138)	1/39	0.6300360981822135	0.7468037584111341	0	0	1.0200775843992451	0.4712535680850679	NELL1
Odontogenesis (GO:0042476)	1/39	0.6300360981822135	0.7468037584111341	0	0	1.0200775843992451	0.4712535680850679	BMP4
Positive Regulation Of ATP-dependent Activity (GO:0032781)	1/39	0.6300360981822135	0.7468037584111341	0	0	1.0200775843992451	0.4712535680850679	MYL3
Positive Regulation Of Cytokinesis (GO:0032467)	1/39	0.6300360981822135	0.7468037584111341	0	0	1.0200775843992451	0.4712535680850679	RXFP3
Positive Regulation Of Lipid Biosynthetic Process (GO:0046889)	1/39	0.6300360981822135	0.7468037584111341	0	0	1.0200775843992451	0.4712535680850679	APOE
Generation Of Neurons (GO:0048699)	4/172	0.6314940799217535	0.7481000265893596	0	0	0.9222731176638992	0.4239382514376645	NELL1;DNER;RUNX3;ASTN1
Protein Homooligomerization (GO:0051260)	3/129	0.6333463787670939	0.7496363275026193	0	0	0.9224285714285714	0.4213080006649146	GBP5;ALOX5AP;PRF1
Transport Across Blood-Brain Barrier (GO:0150104)	2/85	0.6342514860555527	0.7496363275026193	0	0	0.9337469639035183	0.42514408501997253	ABCB1;SLC6A17
Negative Regulation Of Cell Cycle (GO:0045786)	2/85	0.6342514860555527	0.7496363275026193	0	0	0.9337469639035183	0.42514408501997253	BMP4;RUNX3
Positive Regulation Of Endothelial Cell Migration (GO:0010595)	2/85	0.6342514860555527	0.7496363275026193	0	0	0.9337469639035183	0.42514408501997253	BMP4;NELL1
Positive Regulation Of Peptidyl-Tyrosine Phosphorylation (GO:0050731)	3/130	0.6385314193340251	0.7530715387842437	0	0	0.9151181102362205	0.4105077053707618	NELL1;PLCG2;IL12B
Regulation Of Small Molecule Metabolic Process (GO:0062012)	1/40	0.6393588368733253	0.7530715387842437	0	0	0.9938706711615078	0.444547838213843	APOE
Retinoid Metabolic Process (GO:0001523)	1/40	0.6393588368733253	0.7530715387842437	0	0	0.9938706711615078	0.444547838213843	ALDH1A1
Water-Soluble Vitamin Metabolic Process (GO:0006767)	1/40	0.6393588368733253	0.7530715387842437	0	0	0.9938706711615078	0.444547838213843	SLC19A3
Negative Regulation Of Mitotic Cell Cycle Phase Transition (GO:1901991)	1/40	0.6393588368733253	0.7530715387842437	0	0	0.9938706711615078	0.444547838213843	GPNMB
Positive Regulation Of Insulin Secretion (GO:0032024)	1/40	0.6393588368733253	0.7530715387842437	0	0	0.9938706711615078	0.444547838213843	HLA-DRB1
Exocytosis (GO:0006887)	2/86	0.6405919921690141	0.7536463782268095	0	0	0.9225834046193327	0.4108840906590599	CRHBP;CCL8
Negative Regulation Of Binding (GO:0051100)	2/86	0.6405919921690141	0.7536463782268095	0	0	0.9225834046193327	0.4108840906590599	SLN;GZMA
Phosphorylation (GO:0016310)	10/429	0.640948161901612	0.7536463782268095	0	0	0.9235744334767896	0.41081209226487136	NTRK1;HCK;ZAP70;CDK19;GMFG;CAMK2A;BTK;PRKCQ;JAK3;RUNX3
Regulation Of Chemokine Production (GO:0032642)	1/41	0.6484471056549627	0.7589862644866808	0	0	0.9689741035856574	0.4197352048938769	TLR7
Regulation Of Dendrite Development (GO:0050773)	1/41	0.6484471056549627	0.7589862644866808	0	0	0.9689741035856574	0.4197352048938769	PTN
O-glycan Processing (GO:0016266)	1/41	0.6484471056549627	0.7589862644866808	0	0	0.9689741035856574	0.4197352048938769	GALNT9
Regulation Of Heart Rate By Cardiac Conduction (GO:0086091)	1/41	0.6484471056549627	0.7589862644866808	0	0	0.9689741035856574	0.4197352048938769	SCN3B
Axoneme Assembly (GO:0035082)	1/41	0.6484471056549627	0.7589862644866808	0	0	0.9689741035856574	0.4197352048938769	FOXJ1
Carbohydrate Catabolic Process (GO:0016052)	1/41	0.6484471056549627	0.7589862644866808	0	0	0.9689741035856574	0.4197352048938769	NEU4
Stem Cell Differentiation (GO:0048863)	1/41	0.6484471056549627	0.7589862644866808	0	0	0.9689741035856574	0.4197352048938769	MEOX1
Protein Localization To Lysosome (GO:0061462)	1/41	0.6484471056549627	0.7589862644866808	0	0	0.9689741035856574	0.4197352048938769	LAPTM5
Regulation Of Osteoclast Differentiation (GO:0045670)	1/42	0.6573067899912564	0.7662980351232533	0	0	0.945292002720824	0.39664869652102697	IL12B
Regulation Of Ubiquitin-Dependent Protein Catabolic Process (GO:2000058)	1/42	0.6573067899912564	0.7662980351232533	0	0	0.945292002720824	0.39664869652102697	LAPTM5
Ceramide Biosynthetic Process (GO:0046513)	1/42	0.6573067899912564	0.7662980351232533	0	0	0.945292002720824	0.39664869652102697	ST8SIA4
Determination Of Heart Left/Right Asymmetry (GO:0061371)	1/42	0.6573067899912564	0.7662980351232533	0	0	0.945292002720824	0.39664869652102697	ZIC3
Embryonic Heart Tube Morphogenesis (GO:0003143)	1/42	0.6573067899912564	0.7662980351232533	0	0	0.945292002720824	0.39664869652102697	ZIC3
Keratinocyte Differentiation (GO:0030216)	1/42	0.6573067899912564	0.7662980351232533	0	0	0.945292002720824	0.39664869652102697	EREG
Lysosome Localization (GO:0032418)	1/42	0.6573067899912564	0.7662980351232533	0	0	0.945292002720824	0.39664869652102697	FCER1A
Regulation Of Vesicle-Mediated Transport (GO:0060627)	2/89	0.6590941438463669	0.7679456738459656	0	0	0.8906325280473536	0.3712948113940835	NELL1;CD22
Positive Regulation Of Signal Transduction (GO:0009967)	6/266	0.6625049084223051	0.7714818927912607	0	0	0.8932208636433988	0.3677634253976819	C3;NELL1;CD180;RSPO2;LY86;SHANK1
Non-Membrane-Bounded Organelle Assembly (GO:0140694)	3/135	0.6636824816274847	0.7724150423929853	0	0	0.8802272727272727	0.360850432872283	BIN2;MYOZ1;MYH6
Lysosome Organization (GO:0007040)	1/43	0.6659436279693092	0.7732931381340452	0	0	0.9227376209447923	0.37513921482825063	CORO1A
mRNA Transcription (GO:0009299)	1/43	0.6659436279693092	0.7732931381340452	0	0	0.9227376209447923	0.37513921482825063	EREG
Positive Regulation Of Cell Division (GO:0051781)	1/43	0.6659436279693092	0.7732931381340452	0	0	0.9227376209447923	0.37513921482825063	RXFP3
Regulation Of JUN Kinase Activity (GO:0043506)	1/43	0.6659436279693092	0.7732931381340452	0	0	0.9227376209447923	0.37513921482825063	CCL19
Regulation Of Actin Cytoskeleton Organization (GO:0032956)	2/91	0.6710000241038342	0.7787241659045627	0	0	0.8705286057099284	0.3473288186305937	HCK;CORO1A
Negative Regulation Of Cellular Biosynthetic Process (GO:0031327)	3/137	0.6733806667903535	0.7791039269994162	0	0	0.867	0.34285036633819305	FGF19;PLEK;APOC1
Protein Localization To Organelle (GO:0033365)	3/137	0.6733806667903535	0.7791039269994162	0	0	0.867	0.34285036633819305	BMP4;GBP5;RCSD1
Regulation Of Insulin Receptor Signaling Pathway (GO:0046626)	1/44	0.6743632139688078	0.7791039269994162	0	0	0.9012322801815992	0.35507327973991143	PRKCQ
Cellular Response To Ketone (GO:1901655)	1/44	0.6743632139688078	0.7791039269994162	0	0	0.9012322801815992	0.35507327973991143	GNG2
Extracellular Matrix Disassembly (GO:0022617)	1/44	0.6743632139688078	0.7791039269994162	0	0	0.9012322801815992	0.35507327973991143	GSN
Negative Regulation Of Immune System Process (GO:0002683)	1/44	0.6743632139688078	0.7791039269994162	0	0	0.9012322801815992	0.35507327973991143	LILRB2
Nucleobase-Containing Compound Catabolic Process (GO:0034655)	1/44	0.6743632139688078	0.7791039269994162	0	0	0.9012322801815992	0.35507327973991143	DNASE1L3
Phosphatidylinositol Phosphate Biosynthetic Process (GO:0046854)	1/44	0.6743632139688078	0.7791039269994162	0	0	0.9012322801815992	0.35507327973991143	SLA2
Positive Regulation Of Protein Catabolic Process (GO:0045732)	2/92	0.6768256527538792	0.7815090354914026	0	0	0.8608117099135063	0.3360105929475505	APOE;TNFRSF1B
Cilium Organization (GO:0044782)	5/228	0.6824519382981528	0.7841736246433105	0	0	0.8677760368829578	0.3315452673879606	DNAI2;GSN;TEKT1;FOXJ1;TTC29
Positive Regulation Of Protein Kinase B Signaling (GO:0051897)	2/93	0.6825670817321745	0.7841736246433105	0	0	0.8513083722664561	0.32510995835691614	MYOC;CCL19
I-kappaB kinase/NF-kappaB Signaling (GO:0007249)	1/45	0.6825710020640993	0.7841736246433105	0	0	0.8807044549076422	0.3363311013914834	TLR7
Regulation Of Stem Cell Differentiation (GO:2000736)	1/45	0.6825710020640993	0.7841736246433105	0	0	0.8807044549076422	0.3363311013914834	PTN
Regulation Of Telomerase Activity (GO:0051972)	1/45	0.6825710020640993	0.7841736246433105	0	0	0.8807044549076422	0.3363311013914834	PRKCQ
Chromosome Organization (GO:0051276)	1/45	0.6825710020640993	0.7841736246433105	0	0	0.8807044549076422	0.3363311013914834	GEM
Epidermal Growth Factor Receptor Signaling Pathway (GO:0007173)	1/45	0.6825710020640993	0.7841736246433105	0	0	0.8807044549076422	0.3363311013914834	EREG
Establishment Of Protein Localization To Extracellular Region (GO:0035592)	1/45	0.6825710020640993	0.7841736246433105	0	0	0.8807044549076422	0.3363311013914834	PRF1
Organic Hydroxy Compound Transport (GO:0015850)	1/45	0.6825710020640993	0.7841736246433105	0	0	0.8807044549076422	0.3363311013914834	STRA6
Negative Regulation Of Wnt Signaling Pathway (GO:0030178)	3/140	0.6875399292046388	0.7894404220677425	0	0	0.8478832116788321	0.31764704266134	SOSTDC1;APOE;DKK3
Cellular Response To Hormone Stimulus (GO:0032870)	2/94	0.6882248520806605	0.7897851432764651	0	0	0.8420116289160808	0.31460895100233816	CRHBP;FFAR4
Regulation Of Fibroblast Proliferation (GO:0048145)	1/46	0.6905723098677791	0.7902703189289578	0	0	0.8610889774236388	0.3188049250185452	EREG
Amino Acid Transport (GO:0006865)	1/46	0.6905723098677791	0.7902703189289578	0	0	0.8610889774236388	0.3188049250185452	SLC6A17
Cardiac Conduction (GO:0061337)	1/46	0.6905723098677791	0.7902703189289578	0	0	0.8610889774236388	0.3188049250185452	SCN3B
Cellular Component Disassembly (GO:0022411)	1/46	0.6905723098677791	0.7902703189289578	0	0	0.8610889774236388	0.3188049250185452	GSN
Negative Regulation Of Cold-Induced Thermogenesis (GO:0120163)	1/46	0.6905723098677791	0.7902703189289578	0	0	0.8610889774236388	0.3188049250185452	ALDH1A1
Negative Regulation Of Intracellular Signal Transduction (GO:1902532)	5/231	0.6934270069872775	0.7926379728327672	0	0	0.8561236094821765	0.31343481353969177	MSTN;PLEK;SLA2;DUSP26;CD22
Cell Junction Assembly (GO:0034329)	2/95	0.6937995310182575	0.7926379728327672	0	0	0.8329148155302298	0.30449051852387027	CDH2;DNER
Positive Regulation Of Transmembrane Receptor Protein Serine/Threonine Kinase Signaling Pathway (GO:0090100)	2/95	0.6937995310182575	0.7926379728327672	0	0	0.8329148155302298	0.30449051852387027	BMP4;MSTN
Cognition (GO:0050890)	1/47	0.698372321495856	0.7952070859850209	0	0	0.842326346786766	0.3023976067585201	STRA6
Response To Organonitrogen Compound (GO:0010243)	1/47	0.698372321495856	0.7952070859850209	0	0	0.842326346786766	0.3023976067585201	ADORA1
Epithelial To Mesenchymal Transition (GO:0001837)	1/47	0.698372321495856	0.7952070859850209	0	0	0.842326346786766	0.3023976067585201	EOMES
Negative Regulation Of Hydrolase Activity (GO:0051346)	1/47	0.698372321495856	0.7952070859850209	0	0	0.842326346786766	0.3023976067585201	CAMK2A
Negative Regulation Of Tumor Necrosis Factor Production (GO:0032720)	1/47	0.698372321495856	0.7952070859850209	0	0	0.842326346786766	0.3023976067585201	SLAMF1
Positive Regulation Of TOR Signaling (GO:0032008)	1/47	0.698372321495856	0.7952070859850209	0	0	0.842326346786766	0.3023976067585201	NCKAP1L
Regulation Of Protein Metabolic Process (GO:0051246)	2/96	0.6992917099752087	0.795812572383095	0	0	0.8240115513653544	0.294738466226744	APOE;LILRB2
Negative Regulation Of Cellular Process (GO:0048523)	12/537	0.7022162714032634	0.798698063817673	0	0	0.8831888274658132	0.312219476916798	SPN;NTRK1;BMP4;GPNMB;APOBEC3H;NPR1;MYL2;SUSD2;SIRPG;TGFBI;RUNX3;EREG
Defense Response To Virus (GO:0051607)	4/189	0.703354431581883	0.7995496390019966	0	0	0.8367870876888913	0.2944606433905887	GBP5;APOBEC3H;PRF1;TLR7
Cellular Response To Mechanical Stimulus (GO:0071260)	1/48	0.7059760913715037	0.8011989583116071	0	0	0.8243621259642282	0.28702138215935413	TLR7
Negative Regulation Of ERK1 And ERK2 Cascade (GO:0070373)	1/48	0.7059760913715037	0.8011989583116071	0	0	0.8243621259642282	0.28702138215935413	DUSP26
Regulation Of DNA Binding (GO:0051101)	1/48	0.7059760913715037	0.8011989583116071	0	0	0.8243621259642282	0.28702138215935413	GZMA
MAPK Cascade (GO:0000165)	2/98	0.7100310468166438	0.8049109547844118	0	0	0.8067614770459082	0.2762727102972268	PTPN7;CCR5
Phosphatidylinositol Biosynthetic Process (GO:0006661)	2/98	0.7100310468166438	0.8049109547844118	0	0	0.8067614770459082	0.2762727102972268	PLCG2;SLA2
Erythrocyte Differentiation (GO:0030218)	1/49	0.713388547222478	0.8064904666562486	0	0	0.8071464143426295	0.27259679978333123	NCKAP1L
Unsaturated Fatty Acid Metabolic Process (GO:0033559)	1/49	0.713388547222478	0.8064904666562486	0	0	0.8071464143426295	0.27259679978333123	CYP4F12
Interferon-Mediated Signaling Pathway (GO:0140888)	1/49	0.713388547222478	0.8064904666562486	0	0	0.8071464143426295	0.27259679978333123	HCK
Intrinsic Apoptotic Signaling Pathway In Response To DNA Damage (GO:0008630)	1/49	0.713388547222478	0.8064904666562486	0	0	0.8071464143426295	0.27259679978333123	TNFRSF1B
Negative Regulation Of Tumor Necrosis Factor Superfamily Cytokine Production (GO:1903556)	1/49	0.713388547222478	0.8064904666562486	0	0	0.8071464143426295	0.27259679978333123	SLAMF1
Negative Regulation Of Protein Metabolic Process (GO:0051248)	3/147	0.7187788082979101	0.8121369804268626	0	0	0.806375	0.2662663204927772	NELL1;APOE;LILRB2
Positive Regulation Of Cell Differentiation (GO:0045597)	6/283	0.7192229480078527	0.8121918109241593	0	0	0.8376613471442372	0.2760796841616289	BMP4;NELL1;FFAR4;TMEM119;SMYD1;PTN
Regulation Of Interferon-Beta Production (GO:0032648)	1/50	0.7206144931470411	0.8124225999071253	0	0	0.7906333848280348	0.25905179407760126	TLR7
Negative Regulation Of Cell Projection Organization (GO:0031345)	1/50	0.7206144931470411	0.8124225999071253	0	0	0.7906333848280348	0.25905179407760126	APOE
Plasma Membrane Bounded Cell Projection Morphogenesis (GO:0120039)	1/50	0.7206144931470411	0.8124225999071253	0	0	0.7906333848280348	0.25905179407760126	NCKAP1L
Visual Perception (GO:0007601)	2/101	0.725537323590059	0.8172227201760216	0	0	0.7821931893788181	0.2509610238038326	LUM;RGS16
Skeletal System Development (GO:0001501)	3/149	0.7272464134452477	0.8172227201760216	0	0	0.7952465753424658	0.2532780128217196	MYOC;BGLAP;COL19A1
Regulation Of Synapse Assembly (GO:0051963)	1/51	0.7276586129964772	0.8172227201760216	0	0	0.7747808764940239	0.24632087673280945	MUSK
Regulation Of Telomere Maintenance Via Telomerase (GO:0032210)	1/51	0.7276586129964772	0.8172227201760216	0	0	0.7747808764940239	0.24632087673280945	PRKCQ
Metaphase Plate Congression (GO:0051310)	1/51	0.7276586129964772	0.8172227201760216	0	0	0.7747808764940239	0.24632087673280945	GEM
Microtubule Bundle Formation (GO:0001578)	1/51	0.7276586129964772	0.8172227201760216	0	0	0.7747808764940239	0.24632087673280945	FOXJ1
Receptor Internalization (GO:0031623)	1/51	0.7276586129964772	0.8172227201760216	0	0	0.7747808764940239	0.24632087673280945	ITGB2
Activation Of GTPase Activity (GO:0090630)	2/102	0.7305481001850366	0.819571174688459	0	0	0.7743313373253493	0.2431092249356365	FOXJ1;CXCL13
Sensory Perception Of Light Stimulus (GO:0050953)	2/102	0.7305481001850366	0.819571174688459	0	0	0.7743313373253493	0.2431092249356365	LUM;RGS16
Adenylate Cyclase-Inhibiting G Protein-Coupled Receptor Signaling Pathway (GO:0007193)	1/52	0.7345254730508568	0.8208931933442619	0	0	0.7595500351535036	0.23434443048001088	MTNR1A
Regulation Of Peptide Hormone Secretion (GO:0090276)	1/52	0.7345254730508568	0.8208931933442619	0	0	0.7595500351535036	0.23434443048001088	CRHBP
Regulation Of Protein Localization To Nucleus (GO:1900180)	1/52	0.7345254730508568	0.8208931933442619	0	0	0.7595500351535036	0.23434443048001088	BMP4
Cartilage Development (GO:0051216)	1/52	0.7345254730508568	0.8208931933442619	0	0	0.7595500351535036	0.23434443048001088	BMP4
Icosanoid Metabolic Process (GO:0006690)	1/52	0.7345254730508568	0.8208931933442619	0	0	0.7595500351535036	0.23434443048001088	CYP4F12
Negative Regulation Of Innate Immune Response (GO:0045824)	1/52	0.7345254730508568	0.8208931933442619	0	0	0.7595500351535036	0.23434443048001088	SLAMF8
Positive Regulation Of Telomere Maintenance (GO:0032206)	1/52	0.7345254730508568	0.8208931933442619	0	0	0.7595500351535036	0.23434443048001088	PRKCQ
Inorganic Cation Import Across Plasma Membrane (GO:0098659)	2/103	0.7354810757630202	0.8215139545927532	0	0	0.766625165510563	0.2355306091697211	TRPV2;SCN4A
Regulation Of Cyclin-Dependent Protein Kinase Activity (GO:1904029)	1/53	0.741219525373346	0.8247824854154359	0	0	0.7449049954030034	0.22306808935878975	CCND2
Actin Cytoskeleton Reorganization (GO:0031532)	1/53	0.741219525373346	0.8247824854154359	0	0	0.7449049954030034	0.22306808935878975	PLEK
Regulation Of Macromolecule Biosynthetic Process (GO:0010556)	1/53	0.741219525373346	0.8247824854154359	0	0	0.7449049954030034	0.22306808935878975	TNFRSF1B
Regulation Of Proteasomal Protein Catabolic Process (GO:0061136)	1/53	0.741219525373346	0.8247824854154359	0	0	0.7449049954030034	0.22306808935878975	APOE
Spermatid Development (GO:0007286)	1/53	0.741219525373346	0.8247824854154359	0	0	0.7449049954030034	0.22306808935878975	CFAP73
Negative Regulation Of Viral Genome Replication (GO:0045071)	1/53	0.741219525373346	0.8247824854154359	0	0	0.7449049954030034	0.22306808935878975	APOBEC3H
Protein Homotetramerization (GO:0051289)	1/53	0.741219525373346	0.8247824854154359	0	0	0.7449049954030034	0.22306808935878975	GBP5
Regulation Of Cellular Component Organization (GO:0051128)	3/153	0.7435812203947685	0.8269622131475945	0	0	0.77388	0.22928306023650777	PRKCQ;APOE;CD22
Negative Regulation Of Gene Expression (GO:0010629)	7/336	0.7441076127629799	0.827099582567622	0	0	0.8222374742621825	0.2430284127179671	BMP4;GPNMB;FGF19;FFAR4;APOE;CCDC3;CD3E
Regulation Of Neuron Apoptotic Process (GO:0043523)	2/105	0.7451165757440255	0.8271124521984514	0	0	0.7516617250935023	0.22114985027730322	NTRK1;APOE
ERBB Signaling Pathway (GO:0038127)	1/54	0.7477451102193502	0.8271124521984514	0	0	0.7308125986619559	0.21244219503886594	EREG
Endoplasmic Reticulum Organization (GO:0007029)	1/54	0.7477451102193502	0.8271124521984514	0	0	0.7308125986619559	0.21244219503886594	TRDN
Epidermal Cell Differentiation (GO:0009913)	1/54	0.7477451102193502	0.8271124521984514	0	0	0.7308125986619559	0.21244219503886594	EREG
Negative Regulation Of Neuron Projection Development (GO:0010977)	1/54	0.7477451102193502	0.8271124521984514	0	0	0.7308125986619559	0.21244219503886594	APOE
Negative Regulation Of Protein Catabolic Process (GO:0042177)	1/54	0.7477451102193502	0.8271124521984514	0	0	0.7308125986619559	0.21244219503886594	NELL1
Negative Regulation Of Protein Modification By Small Protein Conjugation Or Removal (GO:1903321)	1/54	0.7477451102193502	0.8271124521984514	0	0	0.7308125986619559	0.21244219503886594	KLHL40
Negative Regulation Of Protein Ubiquitination (GO:0031397)	1/54	0.7477451102193502	0.8271124521984514	0	0	0.7308125986619559	0.21244219503886594	KLHL40
Regulation Of Blood Vessel Endothelial Cell Migration (GO:0043535)	1/54	0.7477451102193502	0.8271124521984514	0	0	0.7308125986619559	0.21244219503886594	APOE
Regulation Of G1/S Transition Of Mitotic Cell Cycle (GO:2000045)	2/106	0.749820605771017	0.8289616067032298	0	0	0.7443958237371411	0.21432740834823485	CCND2;GPNMB
Cellular Response To Fibroblast Growth Factor Stimulus (GO:0044344)	1/55	0.7541064592159622	0.8323551401991238	0	0	0.7172421425409473	0.20242131711107006	FGF19
Ceramide Metabolic Process (GO:0006672)	1/55	0.7541064592159622	0.8323551401991238	0	0	0.7172421425409473	0.20242131711107006	CEL
Positive Regulation Of Tyrosine Phosphorylation Of STAT Protein (GO:0042531)	1/55	0.7541064592159622	0.8323551401991238	0	0	0.7172421425409473	0.20242131711107006	IL12B
Regulation Of Reactive Oxygen Species Metabolic Process (GO:2000377)	1/56	0.760307697640149	0.837848471956643	0	0	0.7041651575516117	0.19296383033889813	RAC2
Regulation Of Stem Cell Population Maintenance (GO:2000036)	1/56	0.760307697640149	0.837848471956643	0	0	0.7041651575516117	0.19296383033889813	PTN
Positive Regulation Of Cellular Metabolic Process (GO:0031325)	1/56	0.760307697640149	0.837848471956643	0	0	0.7041651575516117	0.19296383033889813	MUSK
Negative Regulation Of Developmental Process (GO:0051093)	2/109	0.7634870636840941	0.8399994328743007	0	0	0.7234129871098923	0.1952195761151716	BMP4;FOXJ1
Positive Regulation Of Wnt Signaling Pathway (GO:0030177)	2/109	0.7634870636840941	0.8399994328743007	0	0	0.7234129871098923	0.1952195761151716	RSPO2;CSNK1G1
Regulation Of Wnt Signaling Pathway (GO:0030111)	2/109	0.7634870636840941	0.8399994328743007	0	0	0.7234129871098923	0.1952195761151716	RSPO2;SOSTDC1
Monoatomic Anion Transport (GO:0006820)	1/57	0.7663528477098028	0.8427008014720007	0	0	0.6915552077404667	0.18403153957966312	CLIC2
Negative Regulation Of Cell Differentiation (GO:0045596)	4/207	0.7678018329466343	0.8438421643680086	0	0	0.7618784366763083	0.20130627027014786	BMP4;CETP;MSTN;SOSTDC1
Eye Development (GO:0001654)	1/58	0.7722458305188834	0.8473654142465353	0	0	0.6793877123086601	0.17558934831521641	STRA6
Peptidyl-Threonine Phosphorylation (GO:0018107)	1/58	0.7722458305188834	0.8473654142465353	0	0	0.6793877123086601	0.17558934831521641	CAMK2A
Positive Regulation Of Mitochondrion Organization (GO:0010822)	1/58	0.7722458305188834	0.8473654142465353	0	0	0.6793877123086601	0.17558934831521641	DCN
Regulation Of Protein Serine/Threonine Kinase Activity (GO:0071900)	2/112	0.7765016480502366	0.849582145069849	0	0	0.7035746688441299	0.17797379556043993	TCL1A;CCND2
Small GTPase Mediated Signal Transduction (GO:0007264)	2/112	0.7765016480502366	0.849582145069849	0	0	0.7035746688441299	0.17797379556043993	DOK5;RGL4
Regulation Of miRNA Transcription (GO:1902893)	1/59	0.7779904689387803	0.849582145069849	0	0	0.6676397856848468	0.16760496317699136	BMP4
Anterior/Posterior Pattern Specification (GO:0009952)	1/59	0.7779904689387803	0.849582145069849	0	0	0.6676397856848468	0.16760496317699136	TIFAB
Regulation Of Multicellular Organismal Development (GO:2000026)	1/59	0.7779904689387803	0.849582145069849	0	0	0.6676397856848468	0.16760496317699136	PTN
Chordate Embryonic Development (GO:0043009)	1/59	0.7779904689387803	0.849582145069849	0	0	0.6676397856848468	0.16760496317699136	MYH6
Glucose Metabolic Process (GO:0006006)	1/59	0.7779904689387803	0.849582145069849	0	0	0.6676397856848468	0.16760496317699136	TKTL1
Heart Morphogenesis (GO:0003007)	1/59	0.7779904689387803	0.849582145069849	0	0	0.6676397856848468	0.16760496317699136	SYNPO2L
Negative Regulation Of Cytokine-Mediated Signaling Pathway (GO:0001960)	1/59	0.7779904689387803	0.849582145069849	0	0	0.6676397856848468	0.16760496317699136	CCDC3
Regulation Of Protein Ubiquitination (GO:0031396)	2/113	0.7806987260325209	0.8519750505565437	0	0	0.6972001942061822	0.17260303377640515	LAPTM5;KLHL40
Nitrogen Compound Transport (GO:0071705)	3/163	0.781011712200397	0.8519750505565437	0	0	0.7251375	0.1792287065144284	SLC19A3;CD3G;SLC15A3
Negative Regulation Of Peptidase Activity (GO:0010466)	1/60	0.7835904900461217	0.8543341880322293	0	0	0.6562900938618408	0.16004863119013238	SERPINF1
Regulation Of Cytoskeleton Organization (GO:0051493)	2/114	0.7848265993894651	0.8547740098390302	0	0	0.6909395494724836	0.16740945565730408	HCK;CORO1A
Negative Regulation Of Canonical Wnt Signaling Pathway (GO:0090090)	2/114	0.7848265993894651	0.8547740098390302	0	0	0.6909395494724836	0.16740945565730408	APOE;DKK3
BMP Signaling Pathway (GO:0030509)	1/61	0.7890495273220612	0.8580077752077286	0	0	0.6453187250996016	0.15289290547642476	BMP4
Negative Regulation Of Autophagy (GO:0010507)	1/61	0.7890495273220612	0.8580077752077286	0	0	0.6453187250996016	0.15289290547642476	IL10RA
Negative Regulation Of Viral Process (GO:0048525)	1/61	0.7890495273220612	0.8580077752077286	0	0	0.6453187250996016	0.15289290547642476	APOBEC3H
Cell Junction Organization (GO:0034330)	1/62	0.7943711233381867	0.8624240699171325	0	0	0.6347070733459604	0.14611243537737198	C1QA
Fat Cell Differentiation (GO:0045444)	1/62	0.7943711233381867	0.8624240699171325	0	0	0.6347070733459604	0.14611243537737198	FFAR4
Positive Regulation Of Apoptotic Signaling Pathway (GO:2001235)	1/62	0.7943711233381867	0.8624240699171325	0	0	0.6347070733459604	0.14611243537737198	LTB
Positive Regulation Of Protein Serine/Threonine Kinase Activity (GO:0071902)	2/117	0.7968031843119691	0.8636942647267541	0	0	0.6728108999392519	0.1528273652592088	TCL1A;CCND2
Protein Maturation (GO:0051604)	2/117	0.7968031843119691	0.8636942647267541	0	0	0.6728108999392519	0.1528273652592088	GZMA;CPZ
Protein Processing (GO:0016485)	2/117	0.7968031843119691	0.8636942647267541	0	0	0.6728108999392519	0.1528273652592088	MYRFL;CPZ
Positive Regulation Of Mitotic Cell Cycle Phase Transition (GO:1901992)	1/63	0.7995587316621853	0.86622378686146	0	0	0.6244377329392109	0.1396837790796888	CCND2
Positive Regulation Of Cell Cycle Process (GO:0090068)	2/118	0.800662442269294	0.8669620221407492	0	0	0.6669763920434992	0.14827941760713637	RXFP3;EREG
Protein Transport (GO:0015031)	6/313	0.8024164375678093	0.8684032400246243	0	0	0.7546254727059425	0.1661138617876572	IL10RA;PRF1;LAPTM5;SCG5;CD3G;APOE
Cellular Response To Virus (GO:0098586)	1/64	0.8046157191421629	0.86895111593838	0	0	0.6144944033390248	0.1335852351826022	CCL19
Endocytic Recycling (GO:0032456)	1/64	0.8046157191421629	0.86895111593838	0	0	0.6144944033390248	0.1335852351826022	DENND1C
Positive Regulation Of Macroautophagy (GO:0016239)	1/64	0.8046157191421629	0.86895111593838	0	0	0.6144944033390248	0.1335852351826022	DCN
Positive Regulation Of Type I Interferon Production (GO:0032481)	1/64	0.8046157191421629	0.86895111593838	0	0	0.6144944033390248	0.1335852351826022	TLR7
Regulation Of Tyrosine Phosphorylation Of STAT Protein (GO:0042509)	1/65	0.8095453685847116	0.872897395853158	0	0	0.6048618027888446	0.12779669100858315	IL12B
Positive Regulation Of DNA Biosynthetic Process (GO:2000573)	1/65	0.8095453685847116	0.872897395853158	0	0	0.6048618027888446	0.12779669100858315	PRKCQ
[truncated: 150 more rows]

## Sheet: Hallmarks_CDK12_MHC_II_High
Description	setSize	enrichmentScore	NES	qvalues	rank	core_enrichment
[truncated: 9 more rows]
