# Supplementary material for: Loss of heterozygosity impacts MHC expression on the immune microenvironment in CDK12-mutated prostate cancer
Source: Mol Cytogenet. 2024 May 4;17:11. doi: 10.1186/s13039-024-00680-6 (PMC11070094; doi:10.1186/s13039-024-00680-6)
Supplement: Supplementary file 8 — Additional file 8. Table S7. Summary results of CDK12-mut mCRPC MHC high expressed. [file 13039_2024_680_MOESM8_ESM.xlsx]

## Sheet: Sheet1
Summary results of mCRPC MHC
Table	Description
mCRPC_MHC_High_res0.05	DEGs list of mCRPC CDK12 MHC-I high expressed (Absolute Log2FC > 1 and FDR < 0.05)
GO_BP_mCRPC_MHC	Over representation analysis of DEGs list of mCRPC CDK12 MHC-I high expressed
Hallmarks_CDK12_MHC_High	GSEA analysis of mCRPC CDK12 MHC high expressed (p < 0.05)
Reactome_CDK12_MHC_High

## Sheet: DEGs_MHC_High
gene	baseMean	log2FoldChange	lfcSE	pvalue	padj	symbol	description	entrez	biotype
ENSG00000138755	395.40610647627545	4.640662095315782	0.832874252362037	5.675687504866872e-10	9.009499026956367e-7	CXCL9	C-X-C motif chemokine ligand 9 [Source:HGNC Symbol;Acc:HGNC:7098]	4283	protein_coding
ENSG00000007312	109.58450410057212	2.1098616457106814	0.38989063933047696	2.5798997825066803e-9	3.549254127453857e-6	CD79B	CD79b molecule [Source:HGNC Symbol;Acc:HGNC:1699]	974	protein_coding
ENSG00000211751	120.99797868078865	3.3367060498438232	0.6390542273728304	5.564403822256009e-9	7.176689829754687e-6	AC245427.1		NA	TR_C_gene
ENSG00000198851	204.01574667121085	3.270912657311789	0.6331787574768897	7.20779912204537e-9	8.749420157795781e-6	CD3E	CD3e molecule [Source:HGNC Symbol;Acc:HGNC:1674]	916	protein_coding
ENSG00000211772	323.0163575739288	3.5538399920704813	0.7105715387149483	1.4983320128558474e-8	1.717754412071848e-5	TRBC2	T-cell receptor beta constant 2 [Source:HGNC Symbol;Acc:HGNC:12157]	NA	TR_C_gene
ENSG00000183918	80.15527720114856	4.02567306142888	0.8118758418473754	2.319955916449618e-8	2.5197163311502274e-5	SH2D1A	SH2 domain containing 1A [Source:HGNC Symbol;Acc:HGNC:10820]	4068	protein_coding
ENSG00000070190	108.63341878167664	2.5989578292260864	0.5245725026901492	2.557766141773952e-8	2.6391031050823637e-5	DAPP1	dual adaptor of phosphotyrosine and 3-phosphoinositides 1 [Source:HGNC Symbol;Acc:HGNC:16500]	27071	protein_coding
ENSG00000096006	9274.246102035533	8.063558416046371	1.7471341464626546	3.015611874734855e-8	2.9633412689061177e-5	CRISP3	cysteine rich secretory protein 3 [Source:HGNC Symbol;Acc:HGNC:16904]	10321	protein_coding
ENSG00000126353	55.98289398541357	2.895111381406958	0.5882932033348242	3.337082980430689e-8	3.130183835643986e-5	CCR7	C-C motif chemokine receptor 7 [Source:HGNC Symbol;Acc:HGNC:1608]	1236	protein_coding
ENSG00000282122	798.2377231729301	9.247538076927045	2.073056148558458	6.58777544414264e-8	5.910666698492501e-5	AC244226.1	Immunoglobulin heavy variable 7-4-1 [Source:UniProtKB/Swiss-Prot;Acc:A0A0J9YVY3]	NA	IG_V_gene
ENSG00000167286	124.86531891304799	3.4056655971368475	0.7243625783928594	7.075623344367584e-8	6.083856805598728e-5	CD3D	CD3d molecule [Source:HGNC Symbol;Acc:HGNC:1673]	915	protein_coding
ENSG00000213809	87.63193301381558	4.604037374383189	1.011409731332626	1.4871170716806855e-7	1.2275259156481052e-4	KLRK1	killer cell lectin like receptor K1 [Source:HGNC Symbol;Acc:HGNC:18788]	22914	protein_coding
ENSG00000198488	377.5095692900533	8.150432816701123	1.8637584206024576	1.7187136340635176e-7	1.3346580357840608e-4	B3GNT6	UDP-GlcNAc:betaGal beta-1,3-N-acetylglucosaminyltransferase 6 [Source:HGNC Symbol;Acc:HGNC:24141]	192134	protein_coding
ENSG00000255833	27.588701201749725	3.686331209485576	0.7909233742290179	1.7462573641291743e-7	1.3346580357840608e-4	TIFAB	TIFA inhibitor [Source:HGNC Symbol;Acc:HGNC:34024]	497189	protein_coding
ENSG00000139193	119.99789592935042	3.1197191179767123	0.6926803112230443	1.938903441245827e-7	1.4289718361981744e-4	CD27	CD27 molecule [Source:HGNC Symbol;Acc:HGNC:11922]	939	protein_coding
ENSG00000154451	399.2269844061876	3.1484366513369855	0.7078529268026194	2.2423321787135466e-7	1.5956126496528535e-4	GBP5	guanylate binding protein 5 [Source:HGNC Symbol;Acc:HGNC:19895]	115362	protein_coding
ENSG00000137078	52.957816999507884	3.349118353716987	0.7518342293245176	2.797896900830341e-7	1.924580014851164e-4	SIT1	signaling threshold regulating transmembrane adaptor 1 [Source:HGNC Symbol;Acc:HGNC:17710]	27240	protein_coding
ENSG00000182866	262.692956010687	2.4861058931426347	0.5642979672003641	3.3358949635036944e-7	2.1068928565157077e-4	LCK	LCK proto-oncogene, Src family tyrosine kinase [Source:HGNC Symbol;Acc:HGNC:6524]	3932	protein_coding
ENSG00000197872	881.546738227214	1.5716592827523546	0.34967007714210047	3.183725316888702e-7	2.1068928565157077e-4	FAM49A	family with sequence similarity 49 member A [Source:HGNC Symbol;Acc:HGNC:25373]	81553	protein_coding
ENSG00000198829	4222.233581487936	7.119764071147181	1.7299001798223956	3.3692316468801296e-7	2.1068928565157077e-4	SUCNR1	succinate receptor 1 [Source:HGNC Symbol;Acc:HGNC:4542]	56670	protein_coding
ENSG00000105374	352.94986412740144	4.430516041177773	1.036099453780983	3.580431387266918e-7	2.1731112384600036e-4	NKG7	natural killer cell granule protein 7 [Source:HGNC Symbol;Acc:HGNC:7830]	4818	protein_coding
ENSG00000022556	340.33076925487944	6.119449608595544	1.4724417752687555	4.3866434509853e-7	2.586364978700933e-4	NLRP2	NLR family pyrin domain containing 2 [Source:HGNC Symbol;Acc:HGNC:22948]	55655	protein_coding
ENSG00000078589	86.69639327151593	3.384274388636056	0.7877885512592986	4.864365633782338e-7	2.7416923297260887e-4	P2RY10	purinergic receptor P2Y10 [Source:HGNC Symbol;Acc:HGNC:19906]	27334	protein_coding
ENSG00000173578	24.955795821461827	3.347753005691849	0.7592335829302881	4.915808112030689e-7	2.7416923297260887e-4	XCR1	X-C motif chemokine receptor 1 [Source:HGNC Symbol;Acc:HGNC:1625]	2829	protein_coding
ENSG00000196542	539.4531915571624	5.501604126482096	1.3445811213182346	5.925966533562774e-7	3.218111720700037e-4	SPTSSB	serine palmitoyltransferase small subunit B [Source:HGNC Symbol;Acc:HGNC:24045]	165679	protein_coding
ENSG00000105246	64.70177351308915	3.1875944484480154	0.7635102034339585	8.769244444724937e-7	4.526791128188328e-4	EBI3	Epstein-Barr virus induced 3 [Source:HGNC Symbol;Acc:HGNC:3129]	10148	protein_coding
ENSG00000188176	35.185965723566476	-4.219289829315308	0.9702597558452599	8.774551518101042e-7	4.526791128188328e-4	SMTNL2	smoothelin like 2 [Source:HGNC Symbol;Acc:HGNC:24764]	342527	protein_coding
ENSG00000162739	102.09040439251827	3.0693976010465738	0.7393313517071103	9.437982671747371e-7	4.750297814979969e-4	SLAMF6	SLAM family member 6 [Source:HGNC Symbol;Acc:HGNC:21392]	114836	protein_coding
ENSG00000204963	238.81223667659225	-2.896336239441406	0.6721383539619921	9.801371345620065e-7	4.8157404544813253e-4	PCDHA7	protocadherin alpha 7 [Source:HGNC Symbol;Acc:HGNC:8673]	56141	protein_coding
ENSG00000077984	189.72245380317776	3.525200282558684	0.865475917763462	1.0566788269996126e-6	5.07107541254977e-4	CST7	cystatin F [Source:HGNC Symbol;Acc:HGNC:2479]	8530	protein_coding
ENSG00000132465	1074.9209768490862	3.287011428430061	0.8182128958750039	1.4320671010578706e-6	6.716394703961413e-4	JCHAIN	joining chain of multimeric IgA and IgM [Source:HGNC Symbol;Acc:HGNC:5713]	3512	protein_coding
ENSG00000227507	81.58651434291032	2.45399100388228	0.6032189157048238	1.587502368980833e-6	7.279933085841882e-4	LTB	lymphotoxin beta [Source:HGNC Symbol;Acc:HGNC:6711]	4050	protein_coding
ENSG00000115607	18.5199275026559	7.838411401000527	2.9364475555720517	1.7394655178720954e-6	7.439836381505564e-4	IL18RAP	interleukin 18 receptor accessory protein [Source:HGNC Symbol;Acc:HGNC:5989]	8807	protein_coding
ENSG00000147168	394.1517960972631	2.7787590807454428	0.6921292772542755	1.6703639291101076e-6	7.439836381505564e-4	IL2RG	interleukin 2 receptor subunit gamma [Source:HGNC Symbol;Acc:HGNC:6010]	3561	protein_coding
ENSG00000248383	317.37922930475435	-3.7032817288766586	0.8845432405368528	1.707610082848162e-6	7.439836381505564e-4	PCDHAC1	protocadherin alpha subfamily C, 1 [Source:HGNC Symbol;Acc:HGNC:8676]	56135	protein_coding
ENSG00000271503	888.037374751529	3.3536159994388526	0.8480293544663707	1.7665825871960293e-6	7.439836381505564e-4	CCL5	C-C motif chemokine ligand 5 [Source:HGNC Symbol;Acc:HGNC:10632]	6352	protein_coding
ENSG00000163568	18.66476348058265	3.759960627405564	0.8970357843360527	1.8371075945626232e-6	7.582110464278859e-4	AIM2	absent in melanoma 2 [Source:HGNC Symbol;Acc:HGNC:357]	9447	protein_coding
ENSG00000133742	428.5589182125447	4.959632583214013	1.2947380392298025	1.8839413875903506e-6	7.622944014571466e-4	CA1	carbonic anhydrase 1 [Source:HGNC Symbol;Acc:HGNC:1368]	759	protein_coding
ENSG00000136573	41.79998574328227	3.386041668131713	0.8450981024734602	2.0232263781001317e-6	7.877603686504589e-4	BLK	BLK proto-oncogene, Src family tyrosine kinase [Source:HGNC Symbol;Acc:HGNC:1057]	640	protein_coding
ENSG00000145191	1048.4838517025075	-1.2977743693502977	0.310443952575929	1.994731032346007e-6	7.877603686504589e-4	EIF2B5	eukaryotic translation initiation factor 2B subunit epsilon [Source:HGNC Symbol;Acc:HGNC:3261]	8893	protein_coding
ENSG00000117148	64.59591532395324	-4.8855808123020585	1.1830231302200187	2.1774736298970022e-6	8.20904138178196e-4	ACTL8	actin like 8 [Source:HGNC Symbol;Acc:HGNC:24018]	81569	protein_coding
ENSG00000229391	189.12052665961482	4.972129848777702	1.3129565301603106	2.2878070945095386e-6	8.43056914326765e-4	HLA-DRB6	major histocompatibility complex, class II, DR beta 6 (pseudogene) [Source:HGNC Symbol;Acc:HGNC:4954]	3128	transcribed_unprocessed_pseudogene
ENSG00000131844	9847.604016245166	-2.484472723625683	0.6061623375054624	2.503656019798214e-6	9.064113267465955e-4	MCCC2	methylcrotonoyl-CoA carboxylase 2 [Source:HGNC Symbol;Acc:HGNC:6937]	64087	protein_coding
ENSG00000073754	386.4743729815847	5.875983230949095	1.6062574691355729	2.671431609007778e-6	9.504769428186985e-4	CD5L	CD5 molecule like [Source:HGNC Symbol;Acc:HGNC:1690]	922	protein_coding
ENSG00000213203	333.78835746933356	2.4082114012160623	0.6185265448924594	2.896384428184779e-6	0.0010130472722037474	GIMAP1	GTPase, IMAP family member 1 [Source:HGNC Symbol;Acc:HGNC:23237]	170575	protein_coding
ENSG00000126264	193.4379918526394	2.7236248210331357	0.7086518015548507	3.18543909847149e-6	0.0010955786872676278	HCST	hematopoietic cell signal transducer [Source:HGNC Symbol;Acc:HGNC:16977]	10870	protein_coding
ENSG00000160654	106.15825025054139	3.1046500301971074	0.8115248948450995	3.3010149794059e-6	0.0011167171330331172	CD3G	CD3g molecule [Source:HGNC Symbol;Acc:HGNC:1675]	917	protein_coding
ENSG00000110448	255.0593125340423	3.745235312368552	0.9971406269149167	3.7097722027007082e-6	0.0012347557931440614	CD5	CD5 molecule [Source:HGNC Symbol;Acc:HGNC:1685]	921	protein_coding
ENSG00000167332	10914.716567758833	5.916077926591006	1.6943660644716936	4.874939608063324e-6	0.0015887741155168873	OR51E2	olfactory receptor family 51 subfamily E member 2 [Source:HGNC Symbol;Acc:HGNC:15195]	81285	protein_coding
ENSG00000196329	732.3361154241461	1.9934228255831197	0.5249826838669831	4.927386285766659e-6	0.0015887741155168873	GIMAP5	GTPase, IMAP family member 5 [Source:HGNC Symbol;Acc:HGNC:18005]	55340	protein_coding
ENSG00000089012	27.625453908022745	3.2200019418912604	0.8433690038280497	5.07187508261082e-6	0.001602351266088196	SIRPG	signal regulatory protein gamma [Source:HGNC Symbol;Acc:HGNC:15757]	55423	protein_coding
ENSG00000251664	591.7167344726877	-3.2619264230299008	0.8323853207175131	5.124790829706384e-6	0.001602351266088196	PCDHA12	protocadherin alpha 12 [Source:HGNC Symbol;Acc:HGNC:8666]	56137	protein_coding
ENSG00000116824	302.41325072901805	2.9798408299445533	0.8101460726594498	5.540862251602376e-6	0.001657119324986473	CD2	CD2 molecule [Source:HGNC Symbol;Acc:HGNC:1639]	914	protein_coding
ENSG00000144278	251.81476613782326	6.128577306330223	1.776514519249053	5.512433338055621e-6	0.001657119324986473	GALNT13	polypeptide N-acetylgalactosaminyltransferase 13 [Source:HGNC Symbol;Acc:HGNC:23242]	114805	protein_coding
ENSG00000172116	57.34122784958644	3.8404794921514886	1.0467207809872596	5.522684899869654e-6	0.001657119324986473	CD8B	CD8b molecule [Source:HGNC Symbol;Acc:HGNC:1707]	926	protein_coding
ENSG00000179144	501.6928009173392	1.9049250330728853	0.5078300788792559	5.9409687377313375e-6	0.0017513975838831983	GIMAP7	GTPase, IMAP family member 7 [Source:HGNC Symbol;Acc:HGNC:22404]	168537	protein_coding
ENSG00000069482	205.7613768137113	-3.4325628593602366	0.8896715982898757	6.509969503087821e-6	0.001865829592579448	GAL	galanin and GMAP prepropeptide [Source:HGNC Symbol;Acc:HGNC:4114]	51083	protein_coding
ENSG00000096996	75.61060946891813	2.512851681260544	0.678558379062608	6.500780972648652e-6	0.001865829592579448	IL12RB1	interleukin 12 receptor subunit beta 1 [Source:HGNC Symbol;Acc:HGNC:5971]	3594	protein_coding
ENSG00000128340	727.3762788455433	2.4918257831894373	0.6860756078736288	7.628727131080963e-6	0.002127383960499821	RAC2	ras-related C3 botulinum toxin substrate 2 (rho family, small GTP binding protein Rac2) [Source:HGNC Symbol;Acc:HGNC:9802]	5880	protein_coding
ENSG00000156738	67.81702950401532	4.978528640747173	1.4227475446344524	7.529667742939313e-6	0.002127383960499821	MS4A1	membrane spanning 4-domains A1 [Source:HGNC Symbol;Acc:HGNC:7315]	931	protein_coding
ENSG00000121270	4079.1772618705813	6.019067808183649	1.820710498583381	8.317857937706065e-6	0.002288630885366698	ABCC11	ATP binding cassette subfamily C member 11 [Source:HGNC Symbol;Acc:HGNC:14639]	85320	protein_coding
ENSG00000153563	514.963635292613	3.2236301511592598	0.9175661725303743	9.260683003604638e-6	0.0025145191376629646	CD8A	CD8a molecule [Source:HGNC Symbol;Acc:HGNC:1706]	925	protein_coding
ENSG00000163600	15.026859811826816	3.194315477468385	0.8497365665240276	1.0148881503918266e-5	0.0026850297271135554	ICOS	inducible T-cell costimulator [Source:HGNC Symbol;Acc:HGNC:5351]	29851	protein_coding
ENSG00000180644	442.1174639247848	3.69290729950465	1.0684198985407982	1.002932042102337e-5	0.0026850297271135554	PRF1	perforin 1 [Source:HGNC Symbol;Acc:HGNC:9360]	5551	protein_coding
ENSG00000229754	267.1404152867906	3.6012008186742115	1.042512364368601	1.040707711037222e-5	0.0027184866234131787	CXCR2P1	C-X-C motif chemokine receptor 2 pseudogene 1 [Source:HGNC Symbol;Acc:HGNC:6028]	NA	transcribed_unprocessed_pseudogene
ENSG00000152932	68.11553085637975	6.33568637790324	1.7806900104981511	1.0545319152112437e-5	0.002720165075287403	RAB3C	RAB3C, member RAS oncogene family [Source:HGNC Symbol;Acc:HGNC:30269]	115827	protein_coding
ENSG00000121807	301.7836962380844	3.3665178752022493	0.97634551465547	1.1420871430243228e-5	0.002818018688755898	CCR2	C-C motif chemokine receptor 2 [Source:HGNC Symbol;Acc:HGNC:1603]	729230	protein_coding
ENSG00000153283	132.7560860575973	2.490227816015386	0.7056139153700973	1.1411349959530687e-5	0.002818018688755898	CD96	CD96 molecule [Source:HGNC Symbol;Acc:HGNC:16892]	10225	protein_coding
ENSG00000174946	32.13936749487139	3.5024002280337574	0.9832851215564568	1.1470903753416139e-5	0.002818018688755898	GPR171	G protein-coupled receptor 171 [Source:HGNC Symbol;Acc:HGNC:30057]	29909	protein_coding
ENSG00000211747	35.69856945147741	3.76945065002117	1.073517546471136	1.1180017045178746e-5	0.002818018688755898	TRBV20-1	T-cell receptor beta variable 20-1 [Source:HGNC Symbol;Acc:HGNC:12196]	NA	TR_V_gene
ENSG00000211663	581.6169400254355	4.7270133497190585	1.42930111606363	1.2139413965930569e-5	0.0029471640776581555	IGLV3-19	immunoglobulin lambda variable 3-19 [Source:HGNC Symbol;Acc:HGNC:5903]	NA	IG_V_gene
ENSG00000211677	1803.0827075256523	3.449652022258845	1.005967048540816	1.2353141037482993e-5	0.0029641792842965003	IGLC2	immunoglobulin lambda constant 2 [Source:HGNC Symbol;Acc:HGNC:5856]	NA	IG_C_gene
ENSG00000101311	604.0036946774259	-3.6915208182413783	1.0029256129557995	1.2796771390819668e-5	0.0029671255552916258	FERMT1	fermitin family member 1 [Source:HGNC Symbol;Acc:HGNC:15889]	55612	protein_coding
ENSG00000145287	52.5226120249532	3.440546346798595	0.9928753499292287	1.2790178600737995e-5	0.0029671255552916258	PLAC8	placenta specific 8 [Source:HGNC Symbol;Acc:HGNC:19254]	51316	protein_coding
ENSG00000254709	590.5309884253516	3.7945568993255416	1.123383772796551	1.256889738201588e-5	0.0029671255552916258	IGLL5	immunoglobulin lambda like polypeptide 5 [Source:HGNC Symbol;Acc:HGNC:38476]	100423062	protein_coding
ENSG00000277734	387.2739914180429	2.863632877466602	0.8348214945213411	1.373539775004735e-5	0.0031493740885553015	TRAC	T-cell receptor alpha constant [Source:HGNC Symbol;Acc:HGNC:12029]	NA	TR_C_gene
ENSG00000147443	348.2250734103017	2.4608183131467376	0.7143157174008836	1.517611931805686e-5	0.003441476903817817	DOK2	docking protein 2 [Source:HGNC Symbol;Acc:HGNC:2991]	9046	protein_coding
ENSG00000100448	74.5787495480472	4.026114339768428	1.1984965836226014	1.5747679813168347e-5	0.0034942916196187314	CTSG	cathepsin G [Source:HGNC Symbol;Acc:HGNC:2532]	1511	protein_coding
ENSG00000185905	157.5013881650605	3.0297144159533786	0.8934732297791814	1.572404942869964e-5	0.0034942916196187314	C16orf54	chromosome 16 open reading frame 54 [Source:HGNC Symbol;Acc:HGNC:26649]	283897	protein_coding
ENSG00000161640	40.591532193336775	3.421364734694717	1.0136196991594097	1.652089377010629e-5	0.0036268634451054617	SIGLEC11	sialic acid binding Ig like lectin 11 [Source:HGNC Symbol;Acc:HGNC:15622]	114132	protein_coding
ENSG00000171115	697.3801973791273	1.936039472246371	0.5607050763546324	1.793617121879056e-5	0.0038555294715725205	GIMAP8	GTPase, IMAP family member 8 [Source:HGNC Symbol;Acc:HGNC:21792]	155038	protein_coding
ENSG00000198771	798.6348343448202	1.673562304862776	0.48107347752482804	1.7830339142414717e-5	0.0038555294715725205	RCSD1	RCSD domain containing 1 [Source:HGNC Symbol;Acc:HGNC:28310]	92241	protein_coding
ENSG00000198821	109.80456244859674	2.296577215650344	0.6776694229094813	1.907345829573008e-5	0.004057730777223566	CD247	CD247 molecule [Source:HGNC Symbol;Acc:HGNC:1677]	919	protein_coding
ENSG00000236081	18.81002125942149	-3.8154648359467616	1.0678968287314996	2.024976351999964e-5	0.004220950707057703	ELFN1-AS1	ELFN1 antisense RNA 1 [Source:HGNC Symbol;Acc:HGNC:39071]	101927125	lincRNA
ENSG00000197674	403.15033037731877	6.703434176105253	2.268331532235573	2.1098484853822578e-5	0.004353883334434827	OR51C1P	olfactory receptor family 51 subfamily C member 1 pseudogene [Source:HGNC Symbol;Acc:HGNC:15191]	NA	transcribed_unprocessed_pseudogene
ENSG00000131042	391.2067130295261	2.251147015931877	0.6684889336335698	2.1434204981281388e-5	0.004379368851422997	LILRB2	leukocyte immunoglobulin like receptor B2 [Source:HGNC Symbol;Acc:HGNC:6606]	10288	protein_coding
ENSG00000173762	66.74386726587223	2.640340541459443	0.7888407059476336	2.168419540484929e-5	0.004387010356612451	CD7	CD7 molecule [Source:HGNC Symbol;Acc:HGNC:1695]	924	protein_coding
ENSG00000065675	45.440106061544654	2.882531248868684	0.8641258973381902	2.2277259151226354e-5	0.004420322306199107	PRKCQ	protein kinase C theta [Source:HGNC Symbol;Acc:HGNC:9410]	5588	protein_coding
ENSG00000163519	26.357165679939094	2.887572067265293	0.8549106429105321	2.4334357706224417e-5	0.004782512434529972	TRAT1	T-cell receptor associated transmembrane adaptor 1 [Source:HGNC Symbol;Acc:HGNC:30698]	50852	protein_coding
ENSG00000145850	76.08870223560746	4.059541922267501	1.2783766338797844	2.6066693112077485e-5	0.005074644142083311	TIMD4	T-cell immunoglobulin and mucin domain containing 4 [Source:HGNC Symbol;Acc:HGNC:25132]	91937	protein_coding
ENSG00000125245	30.70540429165816	3.0550842773193954	0.9157813296909207	2.681787032046943e-5	0.005172089457319693	GPR18	G protein-coupled receptor 18 [Source:HGNC Symbol;Acc:HGNC:4472]	2841	protein_coding
ENSG00000211648	408.06715301546626	4.290840467642726	1.3897327000291042	2.7074591604308943e-5	0.005173252521727031	IGLV1-47	immunoglobulin lambda variable 1-47 [Source:HGNC Symbol;Acc:HGNC:5880]	NA	IG_V_gene
ENSG00000105369	164.26241231725442	3.1932859683069834	1.0038693794951594	2.9276546068519483e-5	0.005388776836788038	CD79A	CD79a molecule [Source:HGNC Symbol;Acc:HGNC:1698]	973	protein_coding
ENSG00000109943	30.470313866135417	3.055692117163988	0.9217887806853471	2.9285867525230548e-5	0.005388776836788038	CRTAM	cytotoxic and regulatory T-cell molecule [Source:HGNC Symbol;Acc:HGNC:24313]	56253	protein_coding
ENSG00000122188	159.41151225489307	3.5391951861197657	1.1236004380374265	2.950822749355729e-5	0.005388776836788038	LAX1	lymphocyte transmembrane adaptor 1 [Source:HGNC Symbol;Acc:HGNC:26005]	54900	protein_coding
ENSG00000274576	16.601236112980406	3.302462372238164	0.964357734900664	2.9235484903331424e-5	0.005388776836788038	IGHV2-70	immunoglobulin heavy variable 2-70 [Source:HGNC Symbol;Acc:HGNC:5577]	NA	IG_V_gene
ENSG00000180353	1529.1679198047595	2.024396769582452	0.612290447786686	3.088148766548591e-5	0.00559009104793831	HCLS1	hematopoietic cell-specific Lyn substrate 1 [Source:HGNC Symbol;Acc:HGNC:4844]	3059	protein_coding
ENSG00000127951	1272.23011578508	2.2930445751191844	0.7077733112522427	3.1879178429138785e-5	0.005720510661423548	FGL2	fibrinogen like 2 [Source:HGNC Symbol;Acc:HGNC:3696]	10875	protein_coding
ENSG00000160683	21.641466471791805	3.207916156749426	0.9836455069169604	3.4378092037285266e-5	0.006115744028288093	CXCR5	C-X-C motif chemokine receptor 5 [Source:HGNC Symbol;Acc:HGNC:1060]	643	protein_coding
ENSG00000115523	172.70317974699626	3.7171929444926746	1.2111049250477761	3.532559031303736e-5	0.006230588732477257	GNLY	granulysin [Source:HGNC Symbol;Acc:HGNC:4414]	10578	protein_coding
ENSG00000281179	10.53455478116414	4.323101046310036	1.1858497642314776	3.609182552411835e-5	0.006311787385726323	AC135068.8		NA	IG_V_gene
ENSG00000178773	844.3986491361284	-2.2604171086685865	0.6682786761390983	3.737982850778892e-5	0.0064821020259389255	CPNE7	copine 7 [Source:HGNC Symbol;Acc:HGNC:2320]	27132	protein_coding
ENSG00000011677	125.43463644306536	6.8236092907897294	2.3506745338813135	3.995019368799265e-5	0.006813323941697655	GABRA3	gamma-aminobutyric acid type A receptor alpha3 subunit [Source:HGNC Symbol;Acc:HGNC:4077]	2556	protein_coding
ENSG00000177807	43.32697877123777	5.468394468446771	1.7500069141885937	3.986887271956137e-5	0.006813323941697655	KCNJ10	potassium voltage-gated channel subfamily J member 10 [Source:HGNC Symbol;Acc:HGNC:6256]	3766	protein_coding
ENSG00000163564	58.78014685836032	2.776425371328016	0.8873814030472453	4.101409922513265e-5	0.0068810321269092475	PYHIN1	pyrin and HIN domain family member 1 [Source:HGNC Symbol;Acc:HGNC:28894]	149628	protein_coding
ENSG00000186810	145.49131747428578	3.3494835925901105	1.0953481226793225	4.0690799209670176e-5	0.0068810321269092475	CXCR3	C-X-C motif chemokine receptor 3 [Source:HGNC Symbol;Acc:HGNC:4540]	2833	protein_coding
ENSG00000105855	1506.846988458918	-3.207549754844283	0.9611111026259893	4.277710705749348e-5	0.007118938558374479	ITGB8	integrin subunit beta 8 [Source:HGNC Symbol;Acc:HGNC:6163]	3696	protein_coding
ENSG00000173372	4973.360867494605	2.4712458164968147	0.7908483018038137	4.493005866144076e-5	0.007417413524299932	C1QA	complement C1q A chain [Source:HGNC Symbol;Acc:HGNC:1241]	712	protein_coding
ENSG00000135426	67.82249361475871	2.5967622121996308	0.8379117956203274	4.75953023007343e-5	0.007733674474629551	TESPA1	thymocyte expressed, positive selection associated 1 [Source:HGNC Symbol;Acc:HGNC:29109]	9840	protein_coding
ENSG00000137804	2805.157253270958	-1.2338860970807377	0.36667990724866983	4.7443910151626686e-5	0.007733674474629551	NUSAP1	nucleolar and spindle associated protein 1 [Source:HGNC Symbol;Acc:HGNC:18538]	51203	protein_coding
ENSG00000100450	66.82250641007309	3.377036877764414	1.114000101901232	4.943126475018528e-5	0.007969246713943933	GZMH	granzyme H [Source:HGNC Symbol;Acc:HGNC:4710]	2999	protein_coding
ENSG00000153292	692.665057804672	5.275751707933995	1.9335544583737363	5.112963958702319e-5	0.00811624032706008	ADGRF1	adhesion G protein-coupled receptor F1 [Source:HGNC Symbol;Acc:HGNC:18990]	266977	protein_coding
ENSG00000211972	32.57021266248765	5.618612830413548	1.7880378715942786	5.09150490880184e-5	0.00811624032706008	IGHV3-66	immunoglobulin heavy variable 3-66 [Source:HGNC Symbol;Acc:HGNC:5619]	NA	IG_V_gene
ENSG00000186517	1175.5733534065737	1.9129979687502314	0.6091202503379809	5.183567536796916e-5	0.008165503793079478	ARHGAP30	Rho GTPase activating protein 30 [Source:HGNC Symbol;Acc:HGNC:27414]	257106	protein_coding
ENSG00000211789	26.64156676997801	4.564800419572971	1.4514430152273612	5.236180151206475e-5	0.008185894969719457	TRAV12-2	T-cell receptor alpha variable 12-2 [Source:HGNC Symbol;Acc:HGNC:12106]	NA	TR_V_gene
ENSG00000145649	155.75503643178922	3.159664494507389	1.0606013945954609	5.4415381701527326e-5	0.008442976066110662	GZMA	granzyme A [Source:HGNC Symbol;Acc:HGNC:4708]	3001	protein_coding
ENSG00000173208	26.8344795142621	2.50360351857746	0.8054318861144677	5.743225514543367e-5	0.008844567292396785	ABCD2	ATP binding cassette subfamily D member 2 [Source:HGNC Symbol;Acc:HGNC:66]	225	protein_coding
ENSG00000264570	62.330590220977726	5.317138595318165	1.8379434500489538	5.8348395796080526e-5	0.008919092560354946	AP005058.1		NA	processed_pseudogene
ENSG00000101082	47.24841053385232	2.094548667870906	0.6743720306267398	5.9288715814937684e-5	0.008996190732037163	SLA2	Src like adaptor 2 [Source:HGNC Symbol;Acc:HGNC:17329]	84174	protein_coding
ENSG00000160185	49.293188457076894	2.622989328227711	0.8633780359445331	5.976077648307411e-5	0.009001630536530783	UBASH3A	ubiquitin associated and SH3 domain containing A [Source:HGNC Symbol;Acc:HGNC:12462]	53347	protein_coding
ENSG00000113088	147.90549563968844	3.067525743532672	1.0405290271936165	6.090955942235958e-5	0.009103181735680988	GZMK	granzyme K [Source:HGNC Symbol;Acc:HGNC:4711]	3003	protein_coding
ENSG00000167208	117.77839162457397	2.314765425476266	0.7610778645403344	6.131722529849086e-5	0.009103181735680988	SNX20	sorting nexin 20 [Source:HGNC Symbol;Acc:HGNC:30390]	124460	protein_coding
ENSG00000026751	517.5752155706732	2.7360750858408425	0.9214647635470568	6.27006596339808e-5	0.009239561527352816	SLAMF7	SLAM family member 7 [Source:HGNC Symbol;Acc:HGNC:21394]	57823	protein_coding
ENSG00000102245	15.675814889794381	2.8065817935035215	0.8884823059243037	6.343718993125204e-5	0.009239561527352816	CD40LG	CD40 ligand [Source:HGNC Symbol;Acc:HGNC:11935]	959	protein_coding
ENSG00000226660	8.004284821081809	6.238848045096659	2.82316787185507	6.357907234367609e-5	0.009239561527352816	TRBV2	T-cell receptor beta variable 2 [Source:HGNC Symbol;Acc:HGNC:12195]	NA	TR_V_gene
ENSG00000162670	450.6029635491514	4.862265728521062	1.8067187748086038	6.477996847533192e-5	0.009348247758440207	BRINP3	BMP/retinoic acid inducible neural specific 3 [Source:HGNC Symbol;Acc:HGNC:22393]	339479	protein_coding
ENSG00000177575	5300.415409445646	2.3785005789295566	0.7890973529541255	6.574357367020055e-5	0.009421419349015683	CD163	CD163 molecule [Source:HGNC Symbol;Acc:HGNC:1631]	9332	protein_coding
ENSG00000126870	1318.8979164335185	-1.3598786734690855	0.4179064992521121	6.704058845011945e-5	0.009541031608666654	WDR60	WD repeat domain 60 [Source:HGNC Symbol;Acc:HGNC:21862]	55112	protein_coding
ENSG00000172215	106.79515462971627	2.6600389093439354	0.9002587786248366	7.062680418969086e-5	0.00991465803577184	CXCR6	C-X-C motif chemokine receptor 6 [Source:HGNC Symbol;Acc:HGNC:16647]	10663	protein_coding
ENSG00000117560	30.743153604940705	3.1175440886301478	1.0518381790840308	7.770251317624258e-5	0.010834250418276634	FASLG	Fas ligand [Source:HGNC Symbol;Acc:HGNC:11936]	356	protein_coding
ENSG00000133574	1445.363698368962	1.673041722603735	0.552302364862333	7.830399227770813e-5	0.01084484016538782	GIMAP4	GTPase, IMAP family member 4 [Source:HGNC Symbol;Acc:HGNC:21872]	55303	protein_coding
ENSG00000211640	452.9367542964963	3.9687705591499634	1.459655483636999	8.105758106251987e-5	0.011151361618707733	IGLV6-57	immunoglobulin lambda variable 6-57 [Source:HGNC Symbol;Acc:HGNC:5927]	NA	IG_V_gene
ENSG00000143110	194.7976399137012	2.057191338183065	0.698861253759203	8.815875234856743e-5	0.012016497275159395	C1orf162	chromosome 1 open reading frame 162 [Source:HGNC Symbol;Acc:HGNC:28344]	128346	protein_coding
ENSG00000179455	124.79808523104181	6.289315957013329	2.4831794053963008	8.851073782827233e-5	0.012016497275159395	MKRN3	makorin ring finger protein 3 [Source:HGNC Symbol;Acc:HGNC:7114]	7681	protein_coding
ENSG00000160791	399.07135396042906	2.3728938896294016	0.8237971852997497	9.079094468763013e-5	0.012245502840352517	CCR5	C-C motif chemokine receptor 5 (gene/pseudogene) [Source:HGNC Symbol;Acc:HGNC:1606]	1234	protein_coding
ENSG00000167346	27.703101519891366	6.058364185733098	2.2672730835036043	9.261998873954873e-5	0.01241107849109953	MMP26	matrix metallopeptidase 26 [Source:HGNC Symbol;Acc:HGNC:14249]	56547	protein_coding
ENSG00000107562	3578.1326045852334	2.5656648747095745	0.8995552866618174	1.0004362447377112e-4	0.01323397586308167	CXCL12	C-X-C motif chemokine ligand 12 [Source:HGNC Symbol;Acc:HGNC:10672]	6387	protein_coding
ENSG00000197616	4.6413207034097574	-4.22944102264906	1.4772405739089838	1.021610025038566e-4	0.013427990112545125	MYH6	myosin heavy chain 6 [Source:HGNC Symbol;Acc:HGNC:7576]	4624	protein_coding
ENSG00000211943	106.24809658167226	3.6373991170533366	1.3544884726411495	1.1017167579858318e-4	0.014389257606199763	IGHV3-15	immunoglobulin heavy variable 3-15 [Source:HGNC Symbol;Acc:HGNC:5582]	NA	IG_V_gene
ENSG00000130822	235.3724043546751	-2.7374814337385622	0.9075971619688011	1.210128508312738e-4	0.015705793646252617	PNCK	pregnancy up-regulated nonubiquitous CaM kinase [Source:HGNC Symbol;Acc:HGNC:13415]	139728	protein_coding
ENSG00000211962	280.53251742461055	3.6839468314911072	1.4237792405277867	1.2380794150240116e-4	0.01596812925527219	IGHV1-46	immunoglobulin heavy variable 1-46 [Source:HGNC Symbol;Acc:HGNC:5554]	NA	IG_V_gene
ENSG00000005844	628.5256983421818	2.4619227634346745	0.8924074513193563	1.2554995119929294e-4	0.016092228527631113	ITGAL	integrin subunit alpha L [Source:HGNC Symbol;Acc:HGNC:6148]	3683	protein_coding
ENSG00000139209	4817.953367000773	4.052006495133898	1.5997587254852532	1.2863520632451036e-4	0.016314861004435927	SLC38A4	solute carrier family 38 member 4 [Source:HGNC Symbol;Acc:HGNC:14679]	55089	protein_coding
ENSG00000159167	450.1787554535682	-1.9280174870540794	0.6401092856867344	1.2905387886801966e-4	0.016314861004435927	STC1	stanniocalcin 1 [Source:HGNC Symbol;Acc:HGNC:11373]	6781	protein_coding
ENSG00000163810	4504.198970338164	5.919426485455146	2.756144926498547	1.2965871315795174e-4	0.016314861004435927	TGM4	transglutaminase 4 [Source:HGNC Symbol;Acc:HGNC:11780]	7047	protein_coding
ENSG00000211892	812.8255642935463	3.697397609707446	1.4478879461559107	1.3236131848824866e-4	0.016454266074237948	IGHG4	immunoglobulin heavy constant gamma 4 (G4m marker) [Source:HGNC Symbol;Acc:HGNC:5528]	NA	IG_C_gene
ENSG00000132514	122.48513591780416	2.924228469344309	1.0938856807523842	1.336617021415847e-4	0.016516424463435583	CLEC10A	C-type lectin domain containing 10A [Source:HGNC Symbol;Acc:HGNC:16916]	10462	protein_coding
ENSG00000087237	164.24511194601962	2.1596721873905693	0.7805503532807092	1.376911336086093e-4	0.01691306091159084	CETP	cholesteryl ester transfer protein [Source:HGNC Symbol;Acc:HGNC:1869]	1071	protein_coding
ENSG00000249158	798.316607439917	-2.5279939592253764	0.8528569902257411	1.4259453814315158e-4	0.017411721237408733	PCDHA11	protocadherin alpha 11 [Source:HGNC Symbol;Acc:HGNC:8665]	56138	protein_coding
ENSG00000160593	347.9724186601523	2.274567906064482	0.8325967008654298	1.4538245002252795e-4	0.017544516015584134	JAML	junction adhesion molecule like [Source:HGNC Symbol;Acc:HGNC:19084]	120425	protein_coding
ENSG00000225465	77.48444541931467	4.761899486205356	1.919725802528458	1.4483333292011322e-4	0.017544516015584134	RFPL1S	RFPL1 antisense RNA 1 [Source:HGNC Symbol;Acc:HGNC:9978]	NA	antisense_RNA
ENSG00000174837	52.803507494052475	2.4682147797307707	0.905916332222766	1.5054208244876403e-4	0.017957146898339275	ADGRE1	adhesion G protein-coupled receptor E1 [Source:HGNC Symbol;Acc:HGNC:3336]	2015	protein_coding
ENSG00000240065	559.9093977120539	1.9250038771523064	0.7004459268471751	1.5642996705022048e-4	0.018552234483036494	PSMB9	proteasome subunit beta 9 [Source:HGNC Symbol;Acc:HGNC:9546]	5698	protein_coding
ENSG00000211659	260.2160331862777	3.968370586643093	1.6262276628994392	1.5965535826720779e-4	0.018826559846869144	IGLV3-25	immunoglobulin lambda variable 3-25 [Source:HGNC Symbol;Acc:HGNC:5908]	NA	IG_V_gene
ENSG00000158714	394.00428300799695	2.365619209967866	0.8863013244985949	1.6188842980287692e-4	0.018981418394387318	SLAMF8	SLAM family member 8 [Source:HGNC Symbol;Acc:HGNC:21391]	56833	protein_coding
ENSG00000080166	9.624745137277266	-2.6579791054639315	0.9076457928591142	1.6741254327099343e-4	0.01951822171152667	DCT	dopachrome tautomerase [Source:HGNC Symbol;Acc:HGNC:2709]	1638	protein_coding
ENSG00000211933	532.9808807392616	4.73124346035249	2.124268564594156	1.7746178620607546e-4	0.02057360348398075	IGHV6-1	immunoglobulin heavy variable 6-1 [Source:HGNC Symbol;Acc:HGNC:5662]	NA	IG_V_gene
ENSG00000081237	2240.5657147359584	2.0794296700989454	0.7681916625963903	1.8100126125799183e-4	0.020750112076595283	PTPRC	protein tyrosine phosphatase, receptor type C [Source:HGNC Symbol;Acc:HGNC:9666]	5788	protein_coding
ENSG00000136250	581.7119168503003	2.207177310971123	0.8305109173169941	1.801763792641121e-4	0.020750112076595283	AOAH	acyloxyacyl hydrolase [Source:HGNC Symbol;Acc:HGNC:548]	313	protein_coding
ENSG00000211752	8.366504523205986	3.797766333595385	1.2392454876724637	1.820008861147386e-4	0.020750112076595283	TRBV27	T-cell receptor beta variable 27 [Source:HGNC Symbol;Acc:HGNC:12208]	NA	TR_V_gene
ENSG00000115085	202.80196968882896	2.1229333548817984	0.7989618109786909	1.845604007886061e-4	0.02081195863756107	ZAP70	zeta chain of T-cell receptor associated protein kinase 70 [Source:HGNC Symbol;Acc:HGNC:12858]	7535	protein_coding
ENSG00000211937	76.338230112178735	2.8155000544360607	1.0871590031931824	1.8364651350711764e-4	0.02081195863756107	IGHV2-5	immunoglobulin heavy variable 2-5 [Source:HGNC Symbol;Acc:HGNC:5576]	NA	IG_V_gene
ENSG00000140287	30.18389207991912	2.6401932553529472	1.001603747129712	1.8646312363132604e-4	0.020912244669869805	HDC	histidine decarboxylase [Source:HGNC Symbol;Acc:HGNC:4855]	3067	protein_coding
ENSG00000223865	7380.744795318571	1.8150201470067642	0.6569014508886505	1.8761290141122887e-4	0.02092745855957902	HLA-DPB1	major histocompatibility complex, class II, DP beta 1 [Source:HGNC Symbol;Acc:HGNC:4940]	3115	protein_coding
ENSG00000110848	34.050835688909885	2.2832295124638096	0.8517135087812514	1.9633891857494249e-4	0.02166657713215248	CD69	CD69 molecule [Source:HGNC Symbol;Acc:HGNC:1694]	969	protein_coding
ENSG00000100453	66.30076696166675	2.669224846476156	1.0374089146249597	1.9832480569359235e-4	0.02167947757994575	GZMB	granzyme B [Source:HGNC Symbol;Acc:HGNC:4709]	3002	protein_coding
ENSG00000159189	6236.647557404077	1.9164284750748304	0.7052016742303837	1.9855695205513407e-4	0.02167947757994575	C1QC	complement C1q C chain [Source:HGNC Symbol;Acc:HGNC:1245]	714	protein_coding
ENSG00000158473	57.813748711174156	1.927109763476818	0.719126509213068	1.998267202042478e-4	0.021703285253341358	CD1D	CD1d molecule [Source:HGNC Symbol;Acc:HGNC:1637]	912	protein_coding
ENSG00000122862	1703.6906704315666	1.6187462012605611	0.591605133068339	2.037350366439228e-4	0.022011917362219847	SRGN	serglycin [Source:HGNC Symbol;Acc:HGNC:9361]	5552	protein_coding
ENSG00000122223	61.92678656399078	2.2892657789046953	0.8853627046556652	2.1829474581798916e-4	0.023220259663402187	CD244	CD244 molecule [Source:HGNC Symbol;Acc:HGNC:18171]	51744	protein_coding
ENSG00000189143	15462.897640978386	-1.1567317644536805	0.3976874044390904	2.2169147522400307e-4	0.02342145512184255	CLDN4	claudin 4 [Source:HGNC Symbol;Acc:HGNC:2046]	1364	protein_coding
ENSG00000260314	883.4212092287644	3.128098619416987	1.2855021468814258	2.2386090514881055e-4	0.023449713901780987	MRC1	mannose receptor C-type 1 [Source:HGNC Symbol;Acc:HGNC:7228]	4360	protein_coding
ENSG00000211829	27.584633763842852	2.359109701795323	0.8966042399358829	2.2677758008963036e-4	0.023635263347119254	TRDC	T-cell receptor delta constant [Source:HGNC Symbol;Acc:HGNC:12253]	NA	TR_C_gene
ENSG00000167634	6.774428583187489	4.141178686021738	1.6520739414175307	2.3259610402474095e-4	0.024119865339972634	NLRP7	NLR family pyrin domain containing 7 [Source:HGNC Symbol;Acc:HGNC:22947]	199713	protein_coding
ENSG00000009790	170.25813327004857	1.8683072069501458	0.7129535429773317	2.3602714925634308e-4	0.024134264825000095	TRAF3IP3	TRAF3 interacting protein 3 [Source:HGNC Symbol;Acc:HGNC:30766]	80342	protein_coding
ENSG00000166006	331.82143102867497	4.175977829178495	1.9049611330816654	2.3585004349698145e-4	0.024134264825000095	KCNC2	potassium voltage-gated channel subfamily C member 2 [Source:HGNC Symbol;Acc:HGNC:6234]	3747	protein_coding
ENSG00000167483	31.7785923768603	2.6058715491124915	1.0192451696642626	2.362435304637536e-4	0.024134264825000095	FAM129C	family with sequence similarity 129 member C [Source:HGNC Symbol;Acc:HGNC:24130]	199786	protein_coding
ENSG00000163482	3637.9926626773163	-1.4246167020102118	0.5104428990418621	2.4319351622441285e-4	0.024519848162198384	STK36	serine/threonine kinase 36 [Source:HGNC Symbol;Acc:HGNC:17209]	27148	protein_coding
ENSG00000188820	92.72731089387449	2.3771746958912336	0.943830431165372	2.459589343659171e-4	0.024519848162198384	FAM26F	family with sequence similarity 26 member F [Source:HGNC Symbol;Acc:HGNC:33391]	441168	protein_coding
ENSG00000236824	331.300721144188	4.4317420418544	2.0853041402397943	2.4128512105295118e-4	0.024519848162198384	BCYRN1	brain cytoplasmic RNA 1 [Source:HGNC Symbol;Acc:HGNC:1022]	618	scRNA
ENSG00000241106	29.457646079698133	1.99905331542296	0.757823419240339	2.438664974075624e-4	0.024519848162198384	HLA-DOB	major histocompatibility complex, class II, DO beta [Source:HGNC Symbol;Acc:HGNC:4937]	3112	protein_coding
ENSG00000159618	70.98954927432777	2.85991655585726	1.172468568871662	2.4748351549601496e-4	0.02455322031622964	ADGRG5	adhesion G protein-coupled receptor G5 [Source:HGNC Symbol;Acc:HGNC:19010]	221188	protein_coding
ENSG00000100079	22.009554372397997	2.419338919905322	0.9248488015945124	2.5111039861094663e-4	0.02467578183683569	LGALS2	galectin 2 [Source:HGNC Symbol;Acc:HGNC:6562]	3957	protein_coding
ENSG00000173369	5458.214398603606	2.080500213411909	0.8045917542643092	2.504412055089936e-4	0.02467578183683569	C1QB	complement C1q B chain [Source:HGNC Symbol;Acc:HGNC:1242]	713	protein_coding
ENSG00000095587	421.0407516559507	2.744771663010251	1.134914130879926	2.571970334014031e-4	0.025023366849984713	TLL2	tolloid like 2 [Source:HGNC Symbol;Acc:HGNC:11844]	7093	protein_coding
ENSG00000161010	1440.0167097555423	-1.263327130706767	0.4452078192325958	2.582853818107552e-4	0.025023366849984713	MRNIP	MRN complex interacting protein [Source:HGNC Symbol;Acc:HGNC:30817]	51149	protein_coding
ENSG00000183666	386.3893067125938	-1.5809116972762052	0.5649544931088409	2.574214680885182e-4	0.025023366849984713	GUSBP1	glucuronidase, beta pseudogene 1 [Source:HGNC Symbol;Acc:HGNC:13670]	728411	transcribed_unprocessed_pseudogene
ENSG00000132437	112.94877491228108	2.7786924807940054	1.1494129092631586	2.6280354819373914e-4	0.025224251258260468	DDC	dopa decarboxylase [Source:HGNC Symbol;Acc:HGNC:2719]	1644	protein_coding
ENSG00000155659	739.351510777216	2.278188517098797	0.916079190126733	2.616304757271701e-4	0.025224251258260468	VSIG4	V-set and immunoglobulin domain containing 4 [Source:HGNC Symbol;Acc:HGNC:17032]	11326	protein_coding
ENSG00000126226	2157.1653901182112	-1.1661378239171811	0.4106710141718122	2.710860204230777e-4	0.02588025569497343	PCID2	PCI domain containing 2 [Source:HGNC Symbol;Acc:HGNC:25653]	55795	protein_coding
ENSG00000211710	5.021070101055048	5.322796419764551	2.7437565050517088	2.724071363501377e-4	0.02588025569497343	TRBV4-1	T-cell receptor beta variable 4-1 [Source:HGNC Symbol;Acc:HGNC:12215]	NA	TR_V_gene
ENSG00000112818	205.4374863401273	5.635990006952511	3.2206604490332102	2.808003464599065e-4	0.026459342235372742	MEP1A	meprin A subunit alpha [Source:HGNC Symbol;Acc:HGNC:7015]	4224	protein_coding
ENSG00000211945	618.2452414559717	3.586159419910291	1.641343942700023	2.957727199284494e-4	0.027617945015581364	IGHV1-18	immunoglobulin heavy variable 1-18 [Source:HGNC Symbol;Acc:HGNC:5549]	NA	IG_V_gene
ENSG00000211967	89.69893026427228	3.730764381075365	1.6972741889263103	3.0145438465944887e-4	0.028021678746992733	IGHV3-53	immunoglobulin heavy variable 3-53 [Source:HGNC Symbol;Acc:HGNC:5610]	NA	IG_V_gene
ENSG00000283239	350.8498399003487	-2.2935503004026945	0.8538771822975608	3.1760765420718736e-4	0.029259605143837134	KBTBD11-OT1	KBTBD11 overlapping transcript 1 [Source:NCBI gene;Acc:104266957]	104266957	protein_coding
ENSG00000204622	132.30019066891882	3.427217920413245	1.558129487667835	3.239153519478548e-4	0.029708076456870805	HLA-J	major histocompatibility complex, class I, J (pseudogene) [Source:HGNC Symbol;Acc:HGNC:4967]	NA	transcribed_unprocessed_pseudogene
ENSG00000172543	148.31647617976222	3.023025397923444	1.3475341001080217	3.386151433503222e-4	0.03091885884149225	CTSW	cathepsin W [Source:HGNC Symbol;Acc:HGNC:2546]	1521	protein_coding
ENSG00000211721	14.580150592553471	3.2743354107316285	1.3026712574335901	3.431768372895455e-4	0.03106051409783799	TRBV6-5	T-cell receptor beta variable 6-5 [Source:HGNC Symbol;Acc:HGNC:12230]	NA	TR_V_gene
ENSG00000162512	5385.949788093616	1.0857083177779865	0.4077204558906228	3.4965715977253024e-4	0.03150884344570277	SDC3	syndecan 3 [Source:HGNC Symbol;Acc:HGNC:10660]	9672	protein_coding
ENSG00000120949	19.263655127509793	2.1156738211642807	0.8410027907047691	3.580523883850507e-4	0.03212488868605981	TNFRSF8	TNF receptor superfamily member 8 [Source:HGNC Symbol;Acc:HGNC:11923]	943	protein_coding
ENSG00000211802	6.09608142419203	3.841034932702413	1.6737899391054758	3.604632440004989e-4	0.03212488868605981	TRAV22	T-cell receptor alpha variable 22 [Source:HGNC Symbol;Acc:HGNC:12119]	NA	TR_V_gene
ENSG00000211895	5498.361408744071	2.900864355290191	1.2777968526141692	3.6116370300280464e-4	0.03212488868605981	IGHA1	immunoglobulin heavy constant alpha 1 [Source:HGNC Symbol;Acc:HGNC:5478]	NA	IG_C_gene
ENSG00000145779	1060.4495567775589	1.360697187986769	0.5323208385007034	3.6400011360247884e-4	0.0322382246536513	TNFAIP8	TNF alpha induced protein 8 [Source:HGNC Symbol;Acc:HGNC:17260]	25816	protein_coding
ENSG00000158014	46.35237963159431	2.8109823502269933	1.23028412358743	3.8201669948352047e-4	0.033596539657466576	SLC30A2	solute carrier family 30 member 2 [Source:HGNC Symbol;Acc:HGNC:11013]	7780	protein_coding
ENSG00000162654	1255.348123319984	2.4520246251914672	1.0634001516071572	3.82592887163435e-4	0.033596539657466576	GBP4	guanylate binding protein 4 [Source:HGNC Symbol;Acc:HGNC:20480]	115361	protein_coding
ENSG00000170476	450.2423623591782	3.017484330015144	1.3959155061908397	3.8708247673953307e-4	0.033703940886063315	MZB1	marginal zone B and B1 cell specific protein [Source:HGNC Symbol;Acc:HGNC:30125]	51237	protein_coding
ENSG00000231389	3703.0037840611744	1.928841519058722	0.7994828426678362	3.8607889925426826e-4	0.033703940886063315	HLA-DPA1	major histocompatibility complex, class II, DP alpha 1 [Source:HGNC Symbol;Acc:HGNC:4938]	3113	protein_coding
ENSG00000167311	15.394681045534341	-3.0009762734223866	1.156334508437951	3.893854236719964e-4	0.03376200673485428	ART5	ADP-ribosyltransferase 5 [Source:HGNC Symbol;Acc:HGNC:24049]	116969	protein_coding
ENSG00000170323	679.4162945540953	3.7200891307036583	1.864183863005688	3.9328144896712654e-4	0.03395713799533734	FABP4	fatty acid binding protein 4 [Source:HGNC Symbol;Acc:HGNC:3559]	2167	protein_coding
ENSG00000102010	145.40639639379202	2.7017132530662855	1.2166849099007624	4.059909017358371e-4	0.03467663525042339	BMX	BMX non-receptor tyrosine kinase [Source:HGNC Symbol;Acc:HGNC:1079]	660	protein_coding
ENSG00000183813	37.7619677166169	1.55949088418656	0.6237610279697237	4.0665563726509303e-4	0.03467663525042339	CCR4	C-C motif chemokine receptor 4 [Source:HGNC Symbol;Acc:HGNC:1605]	1233	protein_coding
ENSG00000167083	70.4363856092543	2.0689448857419013	0.8787936907032392	4.157650487455206e-4	0.03530752076507228	GNGT2	G protein subunit gamma transducin 2 [Source:HGNC Symbol;Acc:HGNC:4412]	2793	protein_coding
ENSG00000205593	750.9742119859501	-1.5405885616689874	0.5870649229435991	4.2037960104825345e-4	0.035553087898490814	DENND6B	DENN domain containing 6B [Source:HGNC Symbol;Acc:HGNC:32690]	414918	protein_coding
ENSG00000196735	3036.862892033485	2.2005066898249614	0.9657243676895813	4.3263440823133864e-4	0.03629204735065815	HLA-DQA1	major histocompatibility complex, class II, DQ alpha 1 [Source:HGNC Symbol;Acc:HGNC:4942]	3117	protein_coding
ENSG00000211660	400.4836580636647	2.957009051545721	1.3950684850849826	4.313526496185024e-4	0.03629204735065815	IGLV2-23	immunoglobulin lambda variable 2-23 [Source:HGNC Symbol;Acc:HGNC:5890]	NA	IG_V_gene
ENSG00000100385	548.8022613194513	2.491278066092465	1.1389185225539489	4.635995818726955e-4	0.038267363886099776	IL2RB	interleukin 2 receptor subunit beta [Source:HGNC Symbol;Acc:HGNC:6009]	3560	protein_coding
ENSG00000172794	145.0523134109461	2.1771708109465036	0.9648498301581934	4.6298464564381353e-4	0.038267363886099776	RAB37	RAB37, member RAS oncogene family [Source:HGNC Symbol;Acc:HGNC:30268]	326624	protein_coding
ENSG00000197540	47.65222659273564	2.377436403454161	1.057145929367842	4.6174046832988554e-4	0.038267363886099776	GZMM	granzyme M [Source:HGNC Symbol;Acc:HGNC:4712]	3004	protein_coding
ENSG00000276566	38.97339774707052	3.613885842613854	1.7357688584308202	4.600744576188683e-4	0.038267363886099776	IGKV1D-13	immunoglobulin kappa variable 1D-13 [Source:HGNC Symbol;Acc:HGNC:5747]	NA	IG_V_gene
ENSG00000211788	9.037994912790902	2.4497936412334758	0.9581648647699008	4.752032038441566e-4	0.039068897667442294	TRAV13-1	T-cell receptor alpha variable 13-1 [Source:HGNC Symbol;Acc:HGNC:12108]	NA	TR_V_gene
ENSG00000108786	325.4157086508896	-1.9515988040660206	0.7669565335779713	4.7733166555878815e-4	0.039088159724091874	HSD17B1	hydroxysteroid 17-beta dehydrogenase 1 [Source:HGNC Symbol;Acc:HGNC:5210]	3292	protein_coding
ENSG00000211973	2053.5734968227057	4.837200305023509	3.835751608627409	4.909309933035886e-4	0.04004289319293618	IGHV1-69	immunoglobulin heavy variable 1-69 [Source:HGNC Symbol;Acc:HGNC:5558]	NA	IG_V_gene
ENSG00000004939	722.2374584485356	3.4135920834218947	1.7853038666046104	5.009553602615728e-4	0.04038169849358522	SLC4A1	solute carrier family 4 member 1 (Diego blood group) [Source:HGNC Symbol;Acc:HGNC:11027]	6521	protein_coding
ENSG00000213654	400.0554462988296	1.5822561972903766	0.6712965113505059	4.97884928244969e-4	0.04038169849358522	GPSM3	G protein signaling modulator 3 [Source:HGNC Symbol;Acc:HGNC:13945]	63940	protein_coding
ENSG00000116106	2166.7283938531928	-2.1014275671548215	0.8367400033610595	5.058831531126329e-4	0.04062025193631242	EPHA4	EPH receptor A4 [Source:HGNC Symbol;Acc:HGNC:3388]	2043	protein_coding
ENSG00000106178	22.11777282425618	2.439053242954058	1.0836253050062579	5.325551746874169e-4	0.04259615730561835	CCL24	C-C motif chemokine ligand 24 [Source:HGNC Symbol;Acc:HGNC:10623]	6369	protein_coding
ENSG00000211976	217.151568265128	3.0420242241341957	1.5535797029040277	5.491800870995509e-4	0.04358800106687051	IGHV3-73	immunoglobulin heavy variable 3-73 [Source:HGNC Symbol;Acc:HGNC:5623]	NA	IG_V_gene
ENSG00000013725	192.65653787907527	1.8101776810142507	0.8064065661276922	5.64320686033964e-4	0.04434030506522278	CD6	CD6 molecule [Source:HGNC Symbol;Acc:HGNC:1691]	923	protein_coding
ENSG00000051523	1461.2164575081383	1.678878188391967	0.7381740824039166	5.651046826978868e-4	0.04434030506522278	CYBA	cytochrome b-245 alpha chain [Source:HGNC Symbol;Acc:HGNC:2577]	1535	protein_coding
ENSG00000048462	33.08510811851794	3.1801768056097295	1.551842330874517	5.698967591852666e-4	0.04454693000964834	TNFRSF17	TNF receptor superfamily member 17 [Source:HGNC Symbol;Acc:HGNC:11913]	608	protein_coding
ENSG00000004468	722.9381240652014	2.6249644152231184	1.2850356145128403	5.781698515675543e-4	0.04485380848476711	CD38	CD38 molecule [Source:HGNC Symbol;Acc:HGNC:1667]	952	protein_coding
ENSG00000204261	113.51319881380215	1.827868484355918	0.8156945290424781	5.779670391807004e-4	0.04485380848476711	PSMB8-AS1	PSMB8 antisense RNA 1 (head to head) [Source:HGNC Symbol;Acc:HGNC:39758]	100507463	lincRNA
ENSG00000020633	366.2786587400744	2.059609843744893	0.9580262797853849	5.966630170234554e-4	0.04611512366777538	RUNX3	runt related transcription factor 3 [Source:HGNC Symbol;Acc:HGNC:10473]	864	protein_coding
ENSG00000175489	256.28974272031337	1.7493056998645697	0.7853335964114003	6.019520031439703e-4	0.046350304242085714	LRRC25	leucine rich repeat containing 25 [Source:HGNC Symbol;Acc:HGNC:29806]	126364	protein_coding
ENSG00000175463	222.459521042978	1.6701842152973652	0.7434204739615401	6.087467643703035e-4	0.04666770247037085	TBC1D10C	TBC1 domain family member 10C [Source:HGNC Symbol;Acc:HGNC:24702]	374403	protein_coding
ENSG00000230006	10.686756350326164	3.4856160862426036	1.4382723370466302	6.105969987885312e-4	0.04666770247037085	ANKRD36BP2	ankyrin repeat domain 36B pseudogene 2 [Source:HGNC Symbol;Acc:HGNC:33607]	645784	transcribed_unprocessed_pseudogene
ENSG00000211662	286.59574473142294	2.6572163021997803	1.3287758483397085	6.173128601317006e-4	0.04700689365932758	IGLV3-21	immunoglobulin lambda variable 3-21 [Source:HGNC Symbol;Acc:HGNC:5905]	NA	IG_V_gene
ENSG00000111796	50.68889410805744	2.389911116980818	1.1353905485641025	6.270453487845025e-4	0.04757245521145954	KLRB1	killer cell lectin like receptor B1 [Source:HGNC Symbol;Acc:HGNC:6373]	3820	protein_coding
ENSG00000158106	3741.0523371254167	-1.8247925704286716	0.7521470477509612	6.467384333578013e-4	0.04853125203916941	RHPN1	rhophilin Rho GTPase binding protein 1 [Source:HGNC Symbol;Acc:HGNC:19973]	114822	protein_coding
ENSG00000221978	10094.954267136925	-1.3777282945331686	0.5584813939595662	6.631499321436534e-4	0.04958247101346533	CCNL2	cyclin L2 [Source:HGNC Symbol;Acc:HGNC:20570]	81669	protein_coding

## Sheet: GO_BP_CDK12_MHC_UP
Term	Overlap	P-value	Adjusted P-value	Old P-value	Old Adjusted P-value	Odds Ratio	Combined Score	Genes
Antigen Receptor-Mediated Signaling Pathway (GO:0050851)	23/134	3.082447661448321E-20	3.868471815117643E-17	0	0	18.762278407439698	842.9137047715102	BLK;EIF2B5;CD3G;SLA2;BMX;CD3E;LAX1;CD3D;CD79B;IGHG4;CD79A;ZAP70;PTPRC;CD8B;CD8A;LCK;TRBC2;CD38;TRDC;CD247;IGHA1;MS4A1;HLA-DPA1
T Cell Activation (GO:0042110)	19/111	6.825016507273054E-17	4.2826978583138414E-14	0	0	18.37950029510132	684.146605782086	CRTAM;CD3G;SLA2;CD3E;CD3D;CD2;ZAP70;PTPRC;CD8B;JAML;CD8A;LCK;TRBC2;CD7;SLAMF7;SLAMF6;TRDC;CCR7;CD247
Positive Regulation Of T Cell Activation (GO:0050870)	16/107	1.8412496071578345E-13	7.702560856610274E-11	0	0	15.438775510204081	452.71371125266853	SIRPG;CD1D;LILRB2;CD3E;ZAP70;PTPRC;CD40LG;CD6;LCK;CCL5;PRKCQ;CCR7;HLA-DOB;HLA-DQA1;CCR2;HLA-DPA1
Regulation Of T Cell Activation (GO:0050863)	13/62	3.812063462467266E-13	1.1960349113491048E-10	0	0	23.037220174413378	658.7593453289697	SIRPG;CRTAM;LAX1;CD2;SIT1;LCK;CCL5;CTSG;PRKCQ;HLA-DOB;HLA-DQA1;CCR2;HLA-DPA1
T Cell Receptor Signaling Pathway (GO:0050852)	13/95	1.1289124328984128E-10	2.8335702065750162E-8	0	0	13.743096593961534	314.78007815187993	EIF2B5;CD3G;CD3E;CD3D;ZAP70;PTPRC;CD8B;CD8A;LCK;TRBC2;TRDC;CD247;HLA-DPA1
B Cell Receptor Signaling Pathway (GO:0050853)	10/46	1.4327101496083135E-10	2.9967520629307224E-8	0	0	23.82125603864734	539.9393324500687	BLK;CD79B;CD79A;IGHG4;PTPRC;LCK;CD38;IGHA1;BMX;MS4A1
Positive Regulation Of T Cell Proliferation (GO:0042102)	11/65	2.9891466704116593E-10	5.359112959095189E-8	0	0	17.529192948406923	384.43032866261075	CD40LG;PTPRC;CD6;CCL5;EBI3;CD1D;LILRB2;CD3E;IL12RB1;CCR2;HLA-DPA1
Alpha-Beta T Cell Activation (GO:0046631)	6/15	1.2823715651908778E-8	2.0117203928931895E-6	0	0	56.27065527065527	1022.5486366693561	TRBC2;NKG7;CD3G;CD247;CD3E;CD3D
Cellular Response To Cytokine Stimulus (GO:0071345)	18/308	3.7744825196147034E-8	5.263306180129393E-6	0	0	5.443616029822927	93.04455762765328	GBP5;CCL24;PYHIN1;EBI3;LILRB2;IL2RG;CXCL12;AIM2;NLRP7;CCL5;IL2RB;HCLS1;CCR7;CTSG;IL12RB1;GBP4;CCR2;HLA-DPA1
Positive Regulation Of Cytokine Production (GO:0001819)	18/320	6.740702931445468E-8	8.459582178964062E-6	0	0	5.224091641310184	86.26289959164454	GBP5;TRAF3IP3;EBI3;CRTAM;CYBA;LILRB2;CD2;CD40LG;PTPRC;CD6;PRKCQ;SLAMF6;CCR7;LTB;IL12RB1;CD244;CCR2;HLA-DPA1
Cellular Defense Response (GO:0006968)	8/48	9.543978838075323E-8	1.0888812219804119E-5	0	0	17.0	274.80109469983057	CXCL9;GNLY;TRAT1;CD5L;PRF1;LILRB2;CCR5;CCR2
Positive Regulation Of Lymphocyte Proliferation (GO:0050671)	9/74	2.491134330449228E-7	2.6053113205948175E-5	0	0	11.805194805194805	179.5022072499273	CD40LG;PTPRC;CD6;CCL5;CD38;CD1D;LILRB2;CD3E;HLA-DPA1
Regulation Of T Cell Proliferation (GO:0042129)	9/77	3.524336158944779E-7	3.402339907288998E-5	0	0	11.282658517952635	167.6422934457798	CD40LG;PTPRC;CD6;CCL5;VSIG4;CD1D;LILRB2;CD3E;HLA-DPA1
Positive Regulation Of Type II Interferon Production (GO:0032729)	8/58	4.372439389125476E-7	3.919579595251766E-5	0	0	13.593103448275862	199.04074970340423	CD2;EBI3;CRTAM;SLAMF6;IL12RB1;CD244;CCR2;HLA-DPA1
Positive Regulation Of Leukocyte Cell-Cell Adhesion (GO:1903039)	7/44	8.618506704438592E-7	7.210817276046955E-5	0	0	16.01449947801879	223.6294144552528	LCK;SIRPG;PRKCQ;HLA-DOB;HLA-DQA1;CCR2;HLA-DPA1
Regulation Of Type II Interferon Production (GO:0032649)	9/87	1.009852294654172E-6	7.921028936193662E-5	0	0	9.831168831168831	135.72623124554266	CD2;EBI3;CRTAM;CCR7;SLAMF6;IL12RB1;CD244;CCR2;HLA-DPA1
Positive Regulation Of Lymphocyte Activation (GO:0051251)	7/47	1.3718430001163523E-6	1.0127429206741308E-4	0	0	14.811158798283262	199.94109749044028	LCK;SIRPG;PRKCQ;HLA-DOB;HLA-DQA1;CCR2;HLA-DPA1
Regulation Of T Cell Receptor Signaling Pathway (GO:0050856)	6/34	2.8470750775313763E-6	1.985044012389932E-4	0	0	18.06959706959707	230.73463100699243	TESPA1;TRAT1;LCK;SH2D1A;UBASH3A;SLA2
Natural Killer Cell Mediated Immunity (GO:0002228)	5/22	5.319545667460006E-6	3.5136999014012145E-4	0	0	24.709637046307886	300.0768631524753	CD2;KLRK1;GZMB;NKG7;SLAMF7
Natural Killer Cell Mediated Cytotoxicity (GO:0042267)	5/24	8.419330726253098E-6	5.283130030723818E-4	0	0	22.106382978723403	258.31264782140187	CD2;KLRK1;GZMB;NKG7;SLAMF7
Gamma-Delta T Cell Activation (GO:0046629)	4/12	9.28116984727224E-6	5.546603884917457E-4	0	0	41.847457627118644	484.9083759874467	JAML;CD3G;TRDC;CD3E
Cytokine-Mediated Signaling Pathway (GO:0019221)	13/257	1.4681826996748174E-5	8.375314945872254E-4	0	0	4.580558965840976	50.97658307667368	CCL24;CXCL9;EBI3;LILRB2;IL2RG;IL18RAP;CXCL12;AIM2;CCL5;IL2RB;CTSG;IL12RB1;CCR2
Natural Killer Cell Activation (GO:0030101)	6/45	1.5442724766774667E-5	8.426356340131395E-4	0	0	12.965811965811966	143.64009542763247	CD2;KLRK1;PTPRC;IL2RB;SLAMF7;CD244
Positive Regulation Of Defense Response (GO:0031349)	9/124	1.9025807557970397E-5	9.948911868855352E-4	0	0	6.655561829474873	72.34405497951899	GBP5;LGALS2;AIM2;CCL5;NKG7;CYBA;CD1D;GPSM3;CCR2
Dendritic Cell Chemotaxis (GO:0002407)	4/15	2.487795224957332E-5	0.0012488732029285808	0	0	30.42989214175655	322.6033717919892	CCL5;CCR7;CCR5;CCR2
Immunoglobulin Mediated Immune Response (GO:0016064)	5/30	2.661800993247766E-5	0.001284830864048441	0	0	16.795744680851065	176.92507290118417	IL2RB;CD27;HLA-DOB;HLA-DQA1;HLA-DPA1
Dendritic Cell Migration (GO:0036336)	4/18	5.421259872546132E-5	0.002519881903720517	0	0	23.90556900726392	234.81477585785473	CCL5;CCR7;CCR5;CCR2
Immunological Synapse Formation (GO:0001771)	3/7	5.7638384059817944E-5	0.002583434714109697	0	0	62.51898734177215	610.2679554457255	CD6;PRF1;CCR7
Regulation Of Lymphocyte Differentiation (GO:0045619)	4/19	6.802434386438561E-5	0.0029438121224070325	0	0	22.310734463276837	214.08588578832033	CD2;CRTAM;SLAMF8;CCR2
Positive Regulation Of Antigen Receptor-Mediated Signaling Pathway (GO:0050857)	4/20	8.423209849301924E-5	0.0035237094536246386	0	0	20.915254237288135	196.22554513993933	PTPRC;TESPA1;TRAT1;LCK
Positive Regulation Of Response To External Stimulus (GO:0032103)	9/155	1.0925998321048625E-4	0.004423267062230975	0	0	5.2341220423412205	47.7445115883289	GBP5;LGALS2;AIM2;CCL5;NKG7;CYBA;CD1D;GPSM3;CCR2
B Cell Activation (GO:0042113)	7/92	1.2094129246965267E-4	0.004743166314044191	0	0	6.954052007068922	62.72697688405697	CD79B;ZAP70;CD79A;CD40LG;PTPRC;LAX1;MS4A1
Enzyme-Linked Receptor Protein Signaling Pathway (GO:0007167)	8/124	1.2737796171408597E-4	0.004844222483369027	0	0	5.8394768133174795	52.37048247599755	BLK;ZAP70;DOK2;CD8B;CD8A;LCK;CD7;CD3E
Inflammatory Response (GO:0006954)	11/236	1.3869944915052482E-4	0.0050076923515981805	0	0	4.1704997573993206	37.04738845857458	CCL24;CD96;CXCL9;XCR1;CD40LG;CCL5;CCR7;CYBA;CCR5;ITGAL;CCR2
Cellular Response To Type II Interferon (GO:0071346)	6/66	1.39656758809511E-4	0.0050076923515981805	0	0	8.418803418803419	74.72801731205014	GBP5;CCL24;CCL5;IL12RB1;GBP4;HLA-DPA1
Regulation Of Respiratory Burst (GO:0060263)	3/10	1.9241074355822626E-4	0.006707652310154833	0	0	35.719710669077756	305.6134931663387	RAC2;IGHA1;JCHAIN
Regulation Of Monocyte Chemotaxis (GO:0090025)	4/25	2.098035232248062E-4	0.007116308693165724	0	0	15.931396287328491	134.92839699821678	CXCL12;CCL5;SLAMF8;CCR2
Negative Regulation Of Leukocyte Apoptotic Process (GO:2000107)	3/11	2.622229816108054E-4	0.00866025899793581	0	0	31.253164556962027	257.72345035061255	CXCL12;HCLS1;CCR7
Positive Regulation Of Leukocyte Mediated Cytotoxicity (GO:0001912)	5/51	3.574982036676723E-4	0.011504108861613557	0	0	9.11840888066605	72.36715988339319	KLRK1;CRTAM;SLAMF6;CD1D;IL12RB1
Response To Type II Interferon (GO:0034341)	6/80	4.0178171538522917E-4	0.012298440312401527	0	0	6.8212058212058215	53.33911204466689	GBP5;CCL24;CCL5;IL12RB1;GBP4;HLA-DPA1
Positive Regulation Of Immune Response (GO:0050778)	6/80	4.0178171538522917E-4	0.012298440312401527	0	0	6.8212058212058215	53.33911204466689	GBP5;PTPRC;CCL5;CCR7;CD1D;IL12RB1
Positive Regulation Of T Cell Receptor Signaling Pathway (GO:0050862)	3/13	4.4651551673151904E-4	0.013342308892810866	0	0	25.0	192.85091015833146	TESPA1;TRAT1;LCK
B Cell Proliferation (GO:0042100)	4/31	4.932260290744217E-4	0.014068151511099984	0	0	12.387319522912744	94.32377731265757	CD79A;CD40LG;PTPRC;MS4A1
Positive Regulation Of Mononuclear Cell Migration (GO:0071677)	4/31	4.932260290744217E-4	0.014068151511099984	0	0	12.387319522912744	94.32377731265757	CXCL12;CCL5;CCR7;CCR2
Regulation Of Interleukin-1 Beta Production (GO:0032651)	6/84	5.222973800126328E-4	0.014426619922651656	0	0	6.47008547008547	48.89620506974302	GBP5;AIM2;NLRP7;PYHIN1;NLRP2;CCR7
Regulation Of Natural Killer Cell Mediated Cytotoxicity (GO:0042269)	4/32	5.584178872422163E-4	0.014426619922651656	0	0	11.944309927360775	89.46769460230794	KLRK1;KLRB1;CRTAM;SLAMF6
MHC Class II Protein Complex Assembly (GO:0002399)	3/14	5.632704192907818E-4	0.014426619922651656	0	0	22.726121979286535	170.031179633247	HLA-DOB;HLA-DQA1;HLA-DPA1
Peptide Antigen Assembly With MHC Class II Protein Complex (GO:0002503)	3/14	5.632704192907818E-4	0.014426619922651656	0	0	22.726121979286535	170.031179633247	HLA-DOB;HLA-DQA1;HLA-DPA1
Positive Regulation Of Adaptive Immune Response Based On Somatic Recombination Of Immune Receptors Built From Immunoglobulin Superfamily Domains (GO:0002824)	3/14	5.632704192907818E-4	0.014426619922651656	0	0	22.726121979286535	170.031179633247	PRKCQ;IL12RB1;CCR2
Chemokine-Mediated Signaling Pathway (GO:0070098)	5/57	6.011280469939024E-4	0.015088313979546951	0	0	8.063829787234043	59.80702726475108	CCL24;CXCL9;CXCL12;CCL5;CCR2
Regulation Of Phagocytosis (GO:0050764)	5/58	6.514814444930809E-4	0.01603155319291797	0	0	7.911280610196708	58.03922448769724	PTPRC;SIRPG;IL2RB;CYBA;IL2RG
Regulation Of Inflammatory Response (GO:0050727)	10/240	6.704944297029014E-4	0.016182125178406562	0	0	3.6918714555765595	26.978332803872018	LGALS2;AIM2;MMP26;NLRP7;CCL5;NLRP2;NKG7;AOAH;GPSM3;CCR2
B Cell Mediated Immunity (GO:0019724)	3/15	6.978693830776945E-4	0.016383035450645213	0	0	20.831223628691983	151.39047199528824	IL2RB;CD27;SLA2
Cellular Response To Chemokine (GO:1990869)	5/59	7.049274217807502E-4	0.016383035450645213	0	0	7.764381402679275	56.34934355688338	CCL24;CXCL9;CXCL12;CCL5;CCR2
Cellular Response To Lipopolysaccharide (GO:0071222)	7/124	7.52006278263319E-4	0.017067658228621593	0	0	5.0438721983786365	36.279391878285104	CXCL9;CD6;NLRP7;CCL5;CTSG;LILRB2;CCR5
Positive Regulation Of Phagocytosis (GO:0050766)	5/60	7.615847496436727E-4	0.017067658228621593	0	0	7.6228239845261125	54.73270784977	PTPRC;SIRPG;IL2RB;CYBA;IL2RG
Lymphocyte Differentiation (GO:0030098)	6/91	7.98975781103484E-4	0.017591484303243376	0	0	5.935143288084465	42.33050980633312	CD79B;ZAP70;CD79A;PTPRC;LCK;MS4A1
Lymphocyte Proliferation (GO:0046651)	4/38	0.0010835411224723074	0.02344558808108182	0	0	9.833499501495513	67.13842222927578	CD79A;CD40LG;PTPRC;MS4A1
Release Of Sequestered Calcium Ion Into Cytosol (GO:0051209)	4/39	0.0011961188442673677	0.02427787677298728	0	0	9.552058111380145	64.27267799462554	PTPRC;LCK;FASLG;CCR7
Regulation Of Lymphocyte Activation (GO:0051249)	3/18	0.0012187300690822299	0.02427787677298728	0	0	16.662447257383967	111.8041194813529	LCK;SIT1;CRTAM
Peptide Antigen Assembly With MHC Protein Complex (GO:0002501)	3/18	0.0012187300690822299	0.02427787677298728	0	0	16.662447257383967	111.8041194813529	HLA-DOB;HLA-DQA1;HLA-DPA1
Positive Regulation Of Monocyte Chemotaxis (GO:0090026)	3/18	0.0012187300690822299	0.02427787677298728	0	0	16.662447257383967	111.8041194813529	CXCL12;CCL5;CCR2
Negative Regulation Of T Cell Receptor Signaling Pathway (GO:0050860)	3/18	0.0012187300690822299	0.02427787677298728	0	0	16.662447257383967	111.8041194813529	SH2D1A;UBASH3A;SLA2
Cell Junction Disassembly (GO:0150146)	2/5	0.001400210278974627	0.026289244422705554	0	0	55.34173669467787	363.65790421240854	C1QB;C1QC
Establishment Of Lymphocyte Polarity (GO:0001767)	2/5	0.001400210278974627	0.026289244422705554	0	0	55.34173669467787	363.65790421240854	CRTAM;CCR7
Humoral Immune Response Mediated By Circulating Immunoglobulin (GO:0002455)	2/5	0.001400210278974627	0.026289244422705554	0	0	55.34173669467787	363.65790421240854	C1QB;C1QC
Immunoglobulin Production Involved In Immunoglobulin-Mediated Immune Response (GO:0002381)	3/19	0.0014344885253128143	0.026289244422705554	0	0	15.620253164556962	102.26496837124101	HLA-DOB;HLA-DQA1;HLA-DPA1
Positive Regulation Of Response To Biotic Stimulus (GO:0002833)	4/41	0.001445384753120863	0.026289244422705554	0	0	9.03481447549244	59.08208262478682	GBP5;CCL5;CYBA;CD1D
Lymphocyte Migration (GO:0072676)	4/41	0.001445384753120863	0.026289244422705554	0	0	9.03481447549244	59.08208262478682	CCL24;ZAP70;CCL5;CRTAM
T Cell Mediated Immunity (GO:0002456)	3/20	0.0016727702722147627	0.029990381308993244	0	0	14.700670141474312	93.98541486301063	CD8A;CRTAM;PRF1
Positive Regulation Of Natural Killer Cell Mediated Cytotoxicity (GO:0045954)	3/21	0.0019343874435457456	0.03419234143168888	0	0	13.883263009845288	86.74213539124817	KLRK1;CRTAM;SLAMF6
Regulation Of Natural Killer Cell Chemotaxis (GO:2000501)	2/6	0.0020837042779582936	0.035822587244351486	0	0	41.50420168067227	256.2306742824512	KLRK1;CCL5
Negative Regulation Of Dendritic Cell Apoptotic Process (GO:2000669)	2/6	0.0020837042779582936	0.035822587244351486	0	0	41.50420168067227	256.2306742824512	CXCL12;CCR7
Regulation Of Cytokine Production Involved In Inflammatory Response (GO:1900015)	4/46	0.002222719779831071	0.036704122680105186	0	0	7.957223567393059	48.61086741432712	GBP5;ABCD2;CD6;NLRP7
T Cell Differentiation (GO:0030217)	4/46	0.002222719779831071	0.036704122680105186	0	0	7.957223567393059	48.61086741432712	ZAP70;PTPRC;CD8A;LCK
Positive Regulation Of Cell-Cell Adhesion (GO:0022409)	4/46	0.002222719779831071	0.036704122680105186	0	0	7.957223567393059	48.61086741432712	LCK;CCL5;SIRPG;CD3E
Regulation Of T Cell Differentiation (GO:0045580)	4/47	0.0024069070654201626	0.03922945931301694	0	0	7.771777690185258	46.859255348134674	CD2;ZAP70;CRTAM;CCR2
Positive Regulation Of Tumor Necrosis Factor Production (GO:0032760)	5/78	0.002473174058126191	0.039792736448056025	0	0	5.737977266103177	34.44079074027648	CD2;PTPRC;TNFRSF8;CYBA;CCR2
Adaptive Immune Response Based On Somatic Recombination Of Immune Receptors Built From Immunoglobulin Superfamily Domains (GO:0002460)	3/23	0.002530683523059388	0.04020263065113332	0	0	12.49367088607595	74.70297961420843	CD8A;EBI3;SLA2
Heterophilic Cell-Cell Adhesion Via Plasma Membrane Cell Adhesion Molecules (GO:0007157)	4/49	0.00280625243429248	0.040810558340841345	0	0	7.425612052730696	43.632193506133014	JAML;CD6;CRTAM;ITGAL
Negative Regulation Of T Cell Activation (GO:0050868)	4/49	0.00280625243429248	0.040810558340841345	0	0	7.425612052730696	43.632193506133014	CTSG;VSIG4;LILRB2;LAX1
Positive Regulation Of Natural Killer Cell Mediated Immunity (GO:0002717)	3/24	0.002866796593431904	0.040810558340841345	0	0	11.898131404460518	69.65832469653874	KLRK1;CRTAM;SLAMF6
Negative Regulation Of Antigen Receptor-Mediated Signaling Pathway (GO:0050858)	3/24	0.002866796593431904	0.040810558340841345	0	0	11.898131404460518	69.65832469653874	SH2D1A;UBASH3A;SLA2
Regulation Of Dendritic Cell Chemotaxis (GO:2000508)	2/7	0.0028941352130158406	0.040810558340841345	0	0	33.20168067226891	194.0661121219417	SLAMF8;CCR7
Cellular Response To Interleukin-2 (GO:0071352)	2/7	0.0028941352130158406	0.040810558340841345	0	0	33.20168067226891	194.0661121219417	IL2RB;IL2RG
Release Of Sequestered Calcium Ion Into Cytosol By Endoplasmic Reticulum (GO:1903514)	2/7	0.0028941352130158406	0.040810558340841345	0	0	33.20168067226891	194.0661121219417	FASLG;CCR5
Positive Regulation Of Calcium Ion Import (GO:0090280)	2/7	0.0028941352130158406	0.040810558340841345	0	0	33.20168067226891	194.0661121219417	CXCL12;STC1
Interleukin-2-Mediated Signaling Pathway (GO:0038110)	2/7	0.0028941352130158406	0.040810558340841345	0	0	33.20168067226891	194.0661121219417	IL2RB;IL2RG
Negative Regulation Of T Cell Apoptotic Process (GO:0070233)	2/7	0.0028941352130158406	0.040810558340841345	0	0	33.20168067226891	194.0661121219417	CCL5;PRKCQ
Positive Regulation Of Tumor Necrosis Factor Superfamily Cytokine Production (GO:1903557)	5/82	0.003075482018193472	0.042885888142586745	0	0	5.438795247305886	31.459588737174016	CD2;PTPRC;TNFRSF8;CYBA;CCR2
Positive Regulation Of T Cell Migration (GO:2000406)	3/25	0.0032291153465408133	0.044533403955040886	0	0	11.356731875719218	65.13707018664526	CXCL12;CCL5;CCR2
Fc Receptor Signaling Pathway (GO:0038093)	3/26	0.003618267609594788	0.04882715967786515	0	0	10.862410566868464	61.06586445256905	LCK;PRKCQ;CD247
Antigen Processing And Presentation Of Exogenous Peptide Antigen Via MHC Class II (GO:0019886)	3/26	0.003618267609594788	0.04882715967786515	0	0	10.862410566868464	61.06586445256905	HLA-DOB;HLA-DQA1;HLA-DPA1
T Cell Mediated Cytotoxicity (GO:0001913)	2/8	0.003828383775873612	0.04902675141552432	0	0	27.666666666666668	153.97364736845176	CRTAM;PRF1
Regulation Of Neutrophil Migration (GO:1902622)	2/8	0.003828383775873612	0.04902675141552432	0	0	27.666666666666668	153.97364736845176	RAC2;SLAMF8
Synapse Pruning (GO:0098883)	2/8	0.003828383775873612	0.04902675141552432	0	0	27.666666666666668	153.97364736845176	C1QB;C1QC
Positive Regulation Of Respiratory Burst (GO:0060267)	2/8	0.003828383775873612	0.04902675141552432	0	0	27.666666666666668	153.97364736845176	IGHA1;JCHAIN
Integrin Activation (GO:0033622)	2/8	0.003828383775873612	0.04902675141552432	0	0	27.666666666666668	153.97364736845176	CXCL12;MZB1
Peptidyl-Tyrosine Modification (GO:0018212)	4/54	0.003998008679038736	0.05017500892193614	0	0	6.68135593220339	36.89417266722909	BLK;EPHA4;ZAP70;LCK
Positive Regulation Of Leukocyte Chemotaxis (GO:0002690)	4/54	0.003998008679038736	0.05017500892193614	0	0	6.68135593220339	36.89417266722909	CXCL12;CCL5;CCR7;CCR2
Positive Regulation Of Cell Adhesion (GO:0045785)	5/88	0.0041677183291023105	0.051786995079439596	0	0	5.044091258651628	27.643569922184035	EPHA4;CXCL12;CCL5;SIRPG;CCR7
Antigen Processing And Presentation Of Peptide Antigen Via MHC Class II (GO:0002495)	3/28	0.004479414712840848	0.05511436730014965	0	0	9.99240506329114	54.041553441130816	HLA-DOB;HLA-DQA1;HLA-DPA1
Positive Regulation Of Interleukin-1 Beta Production (GO:0032731)	4/57	0.0048562365693426875	0.05727710538556464	0	0	6.302206587783818	33.57495208750717	GBP5;AIM2;PYHIN1;NLRP2
Regulation Of Dendritic Cell Apoptotic Process (GO:2000668)	2/9	0.004883386674307104	0.05727710538556464	0	0	23.713085234093636	126.19905504831083	CXCL12;CCR7
Negative Regulation Of Lymphocyte Apoptotic Process (GO:0070229)	2/9	0.004883386674307104	0.05727710538556464	0	0	23.713085234093636	126.19905504831083	CCL5;PRKCQ
Regulation Of Granulocyte Differentiation (GO:0030852)	2/9	0.004883386674307104	0.05727710538556464	0	0	23.713085234093636	126.19905504831083	HCLS1;C1QC
Regulation Of Cell-Cell Adhesion Mediated By Integrin (GO:0033632)	2/9	0.004883386674307104	0.05727710538556464	0	0	23.713085234093636	126.19905504831083	CCL5;CD3E
Positive Regulation Of Calcium Ion Transport (GO:0051928)	3/29	0.004952498625610498	0.057549868288344214	0	0	9.60759493670886	50.99579823027307	CXCL12;CCL5;STC1
Antigen Processing And Presentation Of Exogenous Peptide Antigen (GO:0002478)	3/31	0.0059861731102850944	0.06786116405627957	0	0	8.920433996383364	45.65748364590476	HLA-DOB;HLA-DQA1;HLA-DPA1
Leukocyte Cell-Cell Adhesion (GO:0007159)	3/31	0.0059861731102850944	0.06786116405627957	0	0	8.920433996383364	45.65748364590476	CD40LG;CCL5;ITGAL
Cellular Response To Interleukin-15 (GO:0071350)	2/10	0.006056135756416981	0.06786116405627957	0	0	20.747899159663866	105.95295110838458	IL2RB;IL2RG
Interleukin-15-Mediated Signaling Pathway (GO:0035723)	2/10	0.006056135756416981	0.06786116405627957	0	0	20.747899159663866	105.95295110838458	IL2RB;IL2RG
Protein-Containing Complex Assembly (GO:0065003)	10/328	0.006469935405415538	0.07185636224598672	0	0	2.6581897730380093	13.39884253985037	CXCL12;AIM2;TESPA1;IL2RB;MZB1;CD3G;CYBA;CD247;CD3E;JCHAIN
Antimicrobial Humoral Response (GO:0019730)	5/100	0.00713732002223985	0.0774480236093452	0	0	4.404255319148936	21.7676704141288	CXCL9;GNLY;CTSG;IGHA1;JCHAIN
Positive Regulation Of Interleukin-12 Production (GO:0032735)	3/33	0.00713948515193767	0.0774480236093452	0	0	8.324894514767932	41.1425828314721	CD40LG;CCR7;LTB
Positive Regulation Of T Cell Differentiation (GO:0045582)	4/64	0.007319827672202466	0.0774480236093452	0	0	5.564971751412429	27.363903762343817	ZAP70;TESPA1;LILRB2;IL12RB1
Positive Regulation Of Interleukin-1 Production (GO:0032732)	4/64	0.007319827672202466	0.0774480236093452	0	0	5.564971751412429	27.363903762343817	GBP5;AIM2;PYHIN1;NLRP2
Regulation Of Homotypic Cell-Cell Adhesion (GO:0034110)	2/11	0.00734367713905345	0.0774480236093452	0	0	18.441643323996264	90.62067861983672	CCL5;PRKCQ
Response To Nitric Oxide (GO:0071731)	2/11	0.00734367713905345	0.0774480236093452	0	0	18.441643323996264	90.62067861983672	KCNC2;CCR7
Transmembrane Receptor Protein Tyrosine Kinase Signaling Pathway (GO:0007169)	9/284	0.007537868119506348	0.0788335374165039	0	0	2.7605667060212515	13.493141782696542	BLK;EPHA4;ZAP70;DOK2;CD8B;CD8A;LCK;CD7;CD3E
Regulation Of Cell Adhesion (GO:0030155)	6/144	0.007918970946284564	0.08213478130237295	0	0	3.645856558900037	17.64045513111737	EPHA4;CXCL12;CCL5;CXCR3;RAC2;CCR7
Positive Regulation Of Protein Kinase Activity (GO:0045860)	6/145	0.008180221964753837	0.08414900463742678	0	0	3.6194429072126915	17.395172889134518	EPHA4;MRNIP;PTPRC;CCL5;SH2D1A;CCR7
Positive Regulation Of Inflammatory Response (GO:0050729)	5/104	0.00839024657640527	0.08560780043405376	0	0	4.225445948850204	20.200527627761364	LGALS2;AIM2;NKG7;GPSM3;CCR2
Peptidyl-Tyrosine Phosphorylation (GO:0018108)	4/67	0.008588181248275793	0.08639845273678436	0	0	5.299165994081248	25.210084286786465	BLK;EPHA4;ZAP70;LCK
Positive Regulation Of T Cell Chemotaxis (GO:0010820)	2/12	0.008743110356630767	0.08639845273678436	0	0	16.596638655462186	78.65959093481695	CCL5;CCR2
Granulocyte Activation (GO:0036230)	2/12	0.008743110356630767	0.08639845273678436	0	0	16.596638655462186	78.65959093481695	CCL5;CTSG
Macrophage Migration (GO:1905517)	2/12	0.008743110356630767	0.08639845273678436	0	0	16.596638655462186	78.65959093481695	CCL5;CCR2
B Cell Differentiation (GO:0030183)	4/68	0.00904087204539308	0.08718463773904764	0	0	5.216101694915254	24.546972719506787	CD79B;CD79A;PTPRC;MS4A1
Negative Regulation Of Sequestering Of Calcium Ion (GO:0051283)	3/36	0.009100547843677483	0.08718463773904764	0	0	7.566935174530111	35.560211527401435	PTPRC;LCK;CCR7
Regulation Of T Cell Mediated Cytotoxicity (GO:0001914)	3/36	0.009100547843677483	0.08718463773904764	0	0	7.566935174530111	35.560211527401435	PTPRC;CD1D;IL12RB1
Negative Regulation Of T Cell Proliferation (GO:0042130)	3/36	0.009100547843677483	0.08718463773904764	0	0	7.566935174530111	35.560211527401435	CRTAM;VSIG4;LILRB2
Positive Regulation Of Immune Effector Process (GO:0002699)	3/37	0.009817191426300682	0.09255929728220515	0	0	7.344005956813105	33.95589431281092	PTPRC;IL12RB1;CCR2
Neutrophil Chemotaxis (GO:0030593)	4/70	0.009992304571194427	0.09255929728220515	0	0	5.057524396507447	23.294654045888283	CCL24;CXCL9;JAML;CCL5
Negative Regulation Of Neuroinflammatory Response (GO:0150079)	2/13	0.010251587507750211	0.09255929728220515	0	0	15.087089381207027	69.10373806902459	PTPRC;CST7
Regulation Of Oxidoreductase Activity (GO:0051341)	2/13	0.010251587507750211	0.09255929728220515	0	0	15.087089381207027	69.10373806902459	GZMA;SLAMF8
Positive Regulation Of T-helper 17 Type Immune Response (GO:2000318)	2/13	0.010251587507750211	0.09255929728220515	0	0	15.087089381207027	69.10373806902459	PRKCQ;IL12RB1
Glomerular Filtration (GO:0003094)	2/13	0.010251587507750211	0.09255929728220515	0	0	15.087089381207027	69.10373806902459	IGHA1;JCHAIN
Regulation Of T Cell Chemotaxis (GO:0010819)	2/13	0.010251587507750211	0.09255929728220515	0	0	15.087089381207027	69.10373806902459	CCL5;CCR2
Regulation Of T-helper 17 Type Immune Response (GO:2000316)	2/13	0.010251587507750211	0.09255929728220515	0	0	15.087089381207027	69.10373806902459	PRKCQ;IL12RB1
Granulocyte Chemotaxis (GO:0071621)	4/73	0.011537393831403822	0.1034244947029414	0	0	4.836895111766151	21.583008991282288	CCL24;CXCL9;JAML;CCL5
Regulation Of Microglial Cell Activation (GO:1903978)	2/14	0.011866312431347325	0.10561859646341058	0	0	13.829131652661065	61.319085841477786	PTPRC;CST7
Response To Lipopolysaccharide (GO:0032496)	6/159	0.012517233858135413	0.11062766543633762	0	0	3.28590581531758	14.394399615097107	CXCL9;CD6;NLRP7;CTSG;LILRB2;CCR5
Negative Regulation Of Proteolysis (GO:0045861)	3/41	0.013005723292191887	0.11290461951063575	0	0	6.569620253164557	28.527694077431036	EPHA4;NLRP7;CST7
Cellular Response To Molecule Of Bacterial Origin (GO:0071219)	5/117	0.013500396687694935	0.11290461951063575	0	0	3.7325227963525838	16.06864579181276	CXCL9;NLRP7;CTSG;LILRB2;CCR5
Protein Maturation (GO:0051604)	5/117	0.013500396687694935	0.11290461951063575	0	0	3.7325227963525838	16.06864579181276	SRGN;GZMA;GZMB;TLL2;CTSG
Protein Processing (GO:0016485)	5/117	0.013500396687694935	0.11290461951063575	0	0	3.7325227963525838	16.06864579181276	SRGN;MEP1A;CD5L;TLL2;CTSG
Negative Regulation Of Macrophage Activation (GO:0043031)	2/15	0.013584539877375297	0.11290461951063575	0	0	12.764705882352942	54.87321004281362	PTPRC;CST7
Astrocyte Development (GO:0014002)	2/15	0.013584539877375297	0.11290461951063575	0	0	12.764705882352942	54.87321004281362	EIF2B5;C1QA
Renal Filtration (GO:0097205)	2/15	0.013584539877375297	0.11290461951063575	0	0	12.764705882352942	54.87321004281362	IGHA1;JCHAIN
Defense Response To Protozoan (GO:0042832)	2/15	0.013584539877375297	0.11290461951063575	0	0	12.764705882352942	54.87321004281362	NKG7;GBP4
Positive Regulation Of Endothelial Cell Apoptotic Process (GO:2000353)	2/15	0.013584539877375297	0.11290461951063575	0	0	12.764705882352942	54.87321004281362	CD40LG;FASLG
Neutrophil Migration (GO:1990266)	4/77	0.013825018977716092	0.11388856807335694	0	0	4.570931042488971	19.56941443927757	CCL24;CXCL9;JAML;CCL5
Monocyte Chemotaxis (GO:0002548)	3/42	0.013884423040018816	0.11388856807335694	0	0	6.40084388185654	27.3763306281075	CCL24;CCL5;CTSG
Positive Regulation Of Endocytosis (GO:0045807)	4/79	0.015069232976876873	0.12280446354532777	0	0	4.448587570621469	18.662270451499655	SIRPG;IL2RB;CYBA;IL2RG
Positive Regulation Of Homotypic Cell-Cell Adhesion (GO:0034112)	2/16	0.015403574694812131	0.12313048561776575	0	0	11.85234093637455	49.46166382240405	CCL5;CTSG
Positive Regulation Of Lymphocyte Migration (GO:2000403)	2/16	0.015403574694812131	0.12313048561776575	0	0	11.85234093637455	49.46166382240405	CXCL12;CCL5
Lymphocyte Mediated Immunity (GO:0002449)	2/16	0.015403574694812131	0.12313048561776575	0	0	11.85234093637455	49.46166382240405	CD8A;SLA2
Regulation Of B Cell Proliferation (GO:0030888)	3/44	0.015740897909985056	0.12503054985462814	0	0	6.087990120407533	25.274248315623993	PTPRC;MZB1;CD38
Positive Regulation Of Innate Immune Response (GO:0045089)	3/45	0.016718929734207414	0.13196387934861828	0	0	5.942736588306208	24.313005253376243	GBP5;CCL5;CD1D
Positive Regulation Of Cell Migration (GO:0030335)	8/272	0.017265397832536278	0.1325461442985419	0	0	2.54649947753396	10.336371010615899	EPHA4;FERMT1;CCL24;CLDN4;CXCL12;PTPRC;CCL5;CCR2
Positive Regulation Of Cell Adhesion Mediated By Integrin (GO:0033630)	2/17	0.017320771047777586	0.1325461442985419	0	0	11.061624649859944	44.864277715580286	CCL5;CD3E
Positive Regulation Of Lymphocyte Chemotaxis (GO:0140131)	2/17	0.017320771047777586	0.1325461442985419	0	0	11.061624649859944	44.864277715580286	CCL5;CCR2
Intracellular Zinc Ion Homeostasis (GO:0006882)	2/17	0.017320771047777586	0.1325461442985419	0	0	11.061624649859944	44.864277715580286	SLC30A2;LCK
Negative Regulation Of Calcium Ion Transport (GO:0051926)	2/17	0.017320771047777586	0.1325461442985419	0	0	11.061624649859944	44.864277715580286	STC1;LILRB2
Cell-Cell Adhesion Via Plasma-Membrane Adhesion Molecules (GO:0098742)	6/172	0.017799823500922046	0.13538653632519496	0	0	3.0265678097003397	12.192730406680061	CLDN4;JAML;CD6;CRTAM;ITGAL;PCDHA7
Protein-Containing Complex Organization (GO:0043933)	5/126	0.018061946867512838	0.13655267059475068	0	0	3.4533145771056795	13.861424921999244	IL2RB;CD3G;CD247;CD3E;JCHAIN
Regulation Of Tumor Necrosis Factor Production (GO:0032680)	5/127	0.018624271615863986	0.13996084358029523	0	0	3.4248343215905126	13.642107014899224	CD2;PTPRC;TNFRSF8;CYBA;CCR2
Regulation Of Interleukin-2 Production (GO:0032663)	3/47	0.018775074274827625	0.14025192002497508	0	0	5.672036823935558	22.547623294080744	PTPRC;VSIG4;CCR2
Negative Regulation Of Monoatomic Ion Transport (GO:0043271)	2/18	0.019333531605036407	0.14025192002497508	0	0	10.369747899159664	40.9181365405613	STC1;LILRB2
Neutrophil Activation (GO:0042119)	2/18	0.019333531605036407	0.14025192002497508	0	0	10.369747899159664	40.9181365405613	CCL5;CTSG
Positive Regulation Of Cytokine Production Involved In Inflammatory Response (GO:1900017)	2/18	0.019333531605036407	0.14025192002497508	0	0	10.369747899159664	40.9181365405613	GBP5;CD6
Positive Regulation Of Interleukin-4 Production (GO:0032753)	2/18	0.019333531605036407	0.14025192002497508	0	0	10.369747899159664	40.9181365405613	CD40LG;PRKCQ
Positive Regulation Of Neutrophil Chemotaxis (GO:0090023)	2/18	0.019333531605036407	0.14025192002497508	0	0	10.369747899159664	40.9181365405613	RAC2;CCR7
Apoptotic Process (GO:0006915)	7/228	0.020472900572520346	0.14681994410578877	0	0	2.656147437515779	10.328836207708214	CD2;GZMM;GZMA;PRF1;GZMB;FASLG;GZMH
Cellular Response To Lipid (GO:0071396)	7/228	0.020472900572520346	0.14681994410578877	0	0	2.656147437515779	10.328836207708214	CXCL9;NLRP7;OR51E2;CTSG;LILRB2;CCR5;BRINP3
Negative Regulation Of Cytokine Production (GO:0001818)	6/178	0.02068832913985062	0.1475218924460939	0	0	2.9200954084675015	11.32467181009025	SRGN;ABCD2;PTPRC;NLRP7;CCR7;VSIG4
Antibacterial Humoral Response (GO:0019731)	3/49	0.020965094511738974	0.14865081136854472	0	0	5.424876169510181	20.966584325348762	CTSG;IGHA1;JCHAIN
Negative Regulation Of Leukocyte Cell-Cell Adhesion (GO:1903038)	2/19	0.021439306795157077	0.14947961126623407	0	0	9.759268413247652	37.50027458651492	CTSG;LAX1
Regulation Of B Cell Differentiation (GO:0045577)	2/19	0.021439306795157077	0.14947961126623407	0	0	9.759268413247652	37.50027458651492	SLAMF8;CD27
Regulation Of Behavior (GO:0050795)	2/19	0.021439306795157077	0.14947961126623407	0	0	9.759268413247652	37.50027458651492	AIM2;GPR171
Regulation Of Interleukin-12 Production (GO:0032655)	3/50	0.022110403168695048	0.15330693909785792	0	0	5.3091839482897925	20.237053883333374	CD40LG;CCR7;LTB
Regulation Of Macrophage Chemotaxis (GO:0010758)	2/20	0.02363559401388097	0.1603387593914628	0	0	9.216619981325863	34.51625549136612	CCL5;SLAMF8
Lipopolysaccharide-Mediated Signaling Pathway (GO:0031663)	2/20	0.02363559401388097	0.1603387593914628	0	0	9.216619981325863	34.51625549136612	CD6;CCL5
Regulation Of Calcium Ion Import (GO:0090279)	2/20	0.02363559401388097	0.1603387593914628	0	0	9.216619981325863	34.51625549136612	CXCL12;STC1
Negative Regulation Of Cytokine Production Involved In Inflammatory Response (GO:1900016)	2/20	0.02363559401388097	0.1603387593914628	0	0	9.216619981325863	34.51625549136612	ABCD2;NLRP7
Positive Regulation Of B Cell Activation (GO:0050871)	3/52	0.02450165749250742	0.1653203234037463	0	0	5.091965900284165	18.88617541348985	PTPRC;CD38;CD27
Positive Regulation Of Intracellular Signal Transduction (GO:1902533)	12/525	0.02519980592587414	0.1691216921763211	0	0	1.9746588693957114	7.2685593229330365	DOK2;PTPRC;LCK;TRAT1;CCL5;OR51E2;CD27;HCLS1;CCR7;FASLG;LTB;HCST
Negative Regulation Of Interleukin-2 Production (GO:0032703)	2/21	0.025919936885837606	0.17031162718181253	0	0	8.731092436974789	31.892435406025	PTPRC;VSIG4
Regulation Of Transferase Activity (GO:0051338)	2/21	0.025919936885837606	0.17031162718181253	0	0	8.731092436974789	31.892435406025	SLAMF8;SPTSSB
Positive Regulation Of Granulocyte Chemotaxis (GO:0071624)	2/21	0.025919936885837606	0.17031162718181253	0	0	8.731092436974789	31.892435406025	RAC2;CCR7
Positive Regulation Of Translational Initiation (GO:0045948)	2/21	0.025919936885837606	0.17031162718181253	0	0	8.731092436974789	31.892435406025	EIF2B5;CCL5
Intracellular Monoatomic Cation Homeostasis (GO:0030003)	6/190	0.027385487394279446	0.17900409729073283	0	0	2.7279821627647713	9.814576174226453	CXCL12;SLC30A2;LCK;CCL5;STC1;CCR2
Cellular Response To Interferon-Beta (GO:0035458)	2/22	0.028289924528736972	0.18395779939670934	0	0	8.294117647058824	29.57059930374123	AIM2;PYHIN1
Positive Regulation Of Programmed Cell Death (GO:0043068)	7/245	0.02882562918797029	0.1864750754170243	0	0	2.464276697803585	8.739533615253784	GBP5;LGALS2;TNFAIP8;GZMA;PRF1;TNFRSF8;FASLG
Negative Regulation Of Lymphocyte Activation (GO:0051250)	2/23	0.030743190814111556	0.19195375359059702	0	0	7.898759503801521	27.504165779528396	CTSG;LAX1
Regulation Of Interleukin-4 Production (GO:0032673)	2/23	0.030743190814111556	0.19195375359059702	0	0	7.898759503801521	27.504165779528396	CD40LG;PRKCQ
Positive Regulation Of Epithelial Cell Apoptotic Process (GO:1904037)	2/23	0.030743190814111556	0.19195375359059702	0	0	7.898759503801521	27.504165779528396	CD40LG;FASLG
Positive Regulation Of Neutrophil Migration (GO:1902624)	2/23	0.030743190814111556	0.19195375359059702	0	0	7.898759503801521	27.504165779528396	RAC2;CCR7
Immune Response-Activating Cell Surface Receptor Signaling Pathway (GO:0002429)	2/23	0.030743190814111556	0.19195375359059702	0	0	7.898759503801521	27.504165779528396	SLA2;LAX1
Long-Chain Fatty Acid Transport (GO:0015909)	2/23	0.030743190814111556	0.19195375359059702	0	0	7.898759503801521	27.504165779528396	ABCD2;FABP4
Regulation Of T Cell Migration (GO:2000404)	2/23	0.030743190814111556	0.19195375359059702	0	0	7.898759503801521	27.504165779528396	CXCL12;CCL5
Regulation Of Calcium Ion Transport (GO:0051924)	3/57	0.031065358385378723	0.19300507313688264	0	0	4.619315518049695	16.036701960188346	CCL5;STC1;LILRB2
Regulation Of Cysteine-Type Endopeptidase Activity (GO:2000116)	2/24	0.033277413646495765	0.20175436776015548	0	0	7.539343009931245	25.655452256738442	PCID2;PSMB9
Fc-gamma Receptor Signaling Pathway (GO:0038094)	2/24	0.033277413646495765	0.20175436776015548	0	0	7.539343009931245	25.655452256738442	LCK;CD247
Eosinophil Chemotaxis (GO:0048245)	2/24	0.033277413646495765	0.20175436776015548	0	0	7.539343009931245	25.655452256738442	CCL24;CCL5
Eosinophil Migration (GO:0072677)	2/24	0.033277413646495765	0.20175436776015548	0	0	7.539343009931245	25.655452256738442	CCL24;CCL5
Positive Regulation Of Interleukin-17 Production (GO:0032740)	2/24	0.033277413646495765	0.20175436776015548	0	0	7.539343009931245	25.655452256738442	PRKCQ;SLAMF6
Calcium Ion Homeostasis (GO:0055074)	4/102	0.03452207502470545	0.20829425075002567	0	0	3.4005534417156693	11.446794404160732	CXCL12;CCL5;STC1;CCR2
Regulation Of Neutrophil Chemotaxis (GO:0090022)	2/25	0.03589031425331496	0.21246388862221827	0	0	7.211180124223603	23.99367177963481	RAC2;CCR7
Regulation Of Platelet Aggregation (GO:0090330)	2/25	0.03589031425331496	0.21246388862221827	0	0	7.211180124223603	23.99367177963481	CTSG;PRKCQ
Positive Regulation Of Interleukin-2 Production (GO:0032743)	2/25	0.03589031425331496	0.21246388862221827	0	0	7.211180124223603	23.99367177963481	PTPRC;CCR2
Regulation Of B Cell Activation (GO:0050864)	2/25	0.03589031425331496	0.21246388862221827	0	0	7.211180124223603	23.99367177963481	SLAMF8;MZB1
Defense Response To Bacterium (GO:0042742)	6/204	0.03684648829163698	0.21710020096715688	0	0	2.5332815332815333	8.362349579362395	GNLY;SLAMF8;CTSG;IGHA1;GBP4;JCHAIN
Regulation Of Reactive Oxygen Species Biosynthetic Process (GO:1903426)	2/26	0.03857965650981706	0.22624985476551596	0	0	6.910364145658264	22.493443813434673	ABCD2;CYBA
Protein Phosphorylation (GO:0006468)	11/500	0.03957525899194347	0.2310090699297165	0	0	1.8930086353935043	6.113568175460793	BLK;EPHA4;ZAP70;PNCK;STK36;LCK;PRKCQ;CTSG;BMX;RUNX3;HCST
Positive Regulation Of Metabolic Process (GO:0009893)	4/108	0.04122167815293698	0.23692134246420282	0	0	3.2033898305084745	10.2149406361724	FABP4;IGHA1;JCHAIN;CCR2
Regulation Of Immunoglobulin Production (GO:0002637)	2/27	0.04134324621486886	0.23692134246420282	0	0	6.633613445378152	21.133672207261792	PTPRC;MZB1
Positive Regulation Of Cytosolic Calcium Ion Concentration Involved In Phospholipase C-activating G Protein-Coupled Signaling Pathway (GO:0051482)	2/27	0.04134324621486886	0.23692134246420282	0	0	6.633613445378152	21.133672207261792	P2RY10;GPR18
Regulation Of Actin Polymerization Or Depolymerization (GO:0008064)	2/27	0.04134324621486886	0.23692134246420282	0	0	6.633613445378152	21.133672207261792	CXCL12;HCLS1
Cell-Matrix Adhesion (GO:0007160)	4/109	0.04240494843676884	0.24190095585520405	0	0	3.1727199354318	10.027350311311062	CD96;FERMT1;ITGB8;ITGAL
Adenylate Cyclase-Activating G Protein-Coupled Receptor Signaling Pathway (GO:0007189)	4/110	0.04360727114446635	0.24763405106925462	0	0	3.1426287176207226	9.844383052150295	ADGRE1;CXCL9;ADGRF1;ADGRG5
Regulation Of Monoatomic Ion Transport (GO:0043269)	2/28	0.04417893044379942	0.2486303036186918	0	0	6.378151260504202	19.896689356044455	KCNJ10;STC1
Pyroptosis (GO:0070269)	2/28	0.04417893044379942	0.2486303036186918	0	0	6.378151260504202	19.896689356044455	GZMA;GZMB
Protein Secretion (GO:0009306)	3/67	0.04666210439874962	0.25580592664084395	0	0	3.8955696202531644	11.939231030185445	RAB3C;GAL;PRF1
Adenylate Cyclase-Modulating G Protein-Coupled Receptor Signaling Pathway (GO:0007188)	5/163	0.046990689958365604	0.25580592664084395	0	0	2.639644492324266	8.07152019339211	ADGRE1;CXCL9;ADGRF1;ADGRG5;GPR171
Organic Cyclic Compound Biosynthetic Process (GO:1901362)	2/29	0.04708459685580474	0.25580592664084395	0	0	6.14161220043573	18.767596060529893	HDC;HSD17B1
Positive Regulation Of B Cell Proliferation (GO:0030890)	2/29	0.04708459685580474	0.25580592664084395	0	0	6.14161220043573	18.767596060529893	PTPRC;CD38
Response To Alcohol (GO:0097305)	2/29	0.04708459685580474	0.25580592664084395	0	0	6.14161220043573	18.767596060529893	CCR7;CCR5
Response To Interferon-Beta (GO:0035456)	2/29	0.04708459685580474	0.25580592664084395	0	0	6.14161220043573	18.767596060529893	AIM2;PYHIN1
Positive Regulation Of Endopeptidase Activity (GO:0010950)	2/29	0.04708459685580474	0.25580592664084395	0	0	6.14161220043573	18.767596060529893	EPHA4;AIM2
Heterotypic Cell-Cell Adhesion (GO:0034113)	2/29	0.04708459685580474	0.25580592664084395	0	0	6.14161220043573	18.767596060529893	CD2;LILRB2
Positive Regulation Of Phosphate Metabolic Process (GO:0045937)	2/30	0.050058173062132574	0.26905367681660003	0	0	5.921968787515006	17.733747043580514	CCL5;CD244
Regulation Of Calcium-Mediated Signaling (GO:0050848)	2/30	0.050058173062132574	0.26905367681660003	0	0	5.921968787515006	17.733747043580514	TRAT1;SLA2
Positive Regulation Of Phosphatidylinositol 3-Kinase Signaling (GO:0014068)	3/69	0.050166183565804316	0.26905367681660003	0	0	3.777138473341005	11.30276247598696	CCL5;HCLS1;HCST
Positive Regulation Of Cell Motility (GO:2000147)	6/221	0.05086355512473115	0.26930848120743767	0	0	2.330948121645796	6.942982170750909	EPHA4;CCL24;CLDN4;CXCL12;CCL5;CCR7
Regulation Of Cytokine Production (GO:0001817)	5/167	0.051169627355240443	0.26930848120743767	0	0	2.5739427370633043	7.651325702624884	SRGN;PTPRC;CRTAM;CCR7;CCR2
Regulation Of Actin Filament Polymerization (GO:0030833)	3/70	0.05196501618679082	0.26930848120743767	0	0	3.720574343472511	11.002424974750161	CCL24;HCLS1;CCR7
Regulation Of Long-Term Synaptic Potentiation (GO:1900271)	2/31	0.05309762595883403	0.26930848120743767	0	0	5.717473196175022	16.78434616309322	EPHA4;LILRB2
Positive Regulation Of Rho Protein Signal Transduction (GO:0035025)	2/31	0.05309762595883403	0.26930848120743767	0	0	5.717473196175022	16.78434616309322	P2RY10;GPR18
Purine Ribonucleoside Triphosphate Metabolic Process (GO:0009205)	2/32	0.056200961096582486	0.26930848120743767	0	0	5.526610644257703	15.910125107475345	GIMAP7;MYH6
Cellular Response To Oxygen-Containing Compound (GO:1901701)	9/406	0.057003843668556556	0.26930848120743767	0	0	1.9002584317445779	5.443549816243939	CXCL9;KCNC2;NLRP7;CPNE7;OR51E2;CTSG;LILRB2;CCR5;BRINP3
CD4-positive, Alpha-Beta T Cell Activation (GO:0035710)	1/5	0.058582641728789235	0.26930848120743767	0	0	20.665271966527197	58.63392420572137	NKG7
Negative Regulation Of Monocyte Chemotaxis (GO:0090027)	1/5	0.058582641728789235	0.26930848120743767	0	0	20.665271966527197	58.63392420572137	SLAMF8
Regulation Of Hydrogen Peroxide Metabolic Process (GO:0010310)	1/5	0.058582641728789235	0.26930848120743767	0	0	20.665271966527197	58.63392420572137	RAC2
Negative Regulation Of Relaxation Of Muscle (GO:1901078)	1/5	0.058582641728789235	0.26930848120743767	0	0	20.665271966527197	58.63392420572137	TIFAB
Regulation Of Monoatomic Anion Transport (GO:0044070)	1/5	0.058582641728789235	0.26930848120743767	0	0	20.665271966527197	58.63392420572137	STC1
Aromatic Compound Biosynthetic Process (GO:0019438)	1/5	0.058582641728789235	0.26930848120743767	0	0	20.665271966527197	58.63392420572137	HDC
Regulation Of Natural Killer Cell Mediated Immunity (GO:0002715)	1/5	0.058582641728789235	0.26930848120743767	0	0	20.665271966527197	58.63392420572137	KLRB1
Astrocyte Differentiation (GO:0048708)	1/5	0.058582641728789235	0.26930848120743767	0	0	20.665271966527197	58.63392420572137	EIF2B5
Neutrophil Extravasation (GO:0072672)	1/5	0.058582641728789235	0.26930848120743767	0	0	20.665271966527197	58.63392420572137	JAML
Peripheral Nervous System Neuron Development (GO:0048935)	1/5	0.058582641728789235	0.26930848120743767	0	0	20.665271966527197	58.63392420572137	RUNX3
Phagosome Acidification (GO:0090383)	1/5	0.058582641728789235	0.26930848120743767	0	0	20.665271966527197	58.63392420572137	SLAMF8
Positive Regulation Of T Cell Differentiation In Thymus (GO:0033089)	1/5	0.058582641728789235	0.26930848120743767	0	0	20.665271966527197	58.63392420572137	TESPA1
Positive Regulation Of Antigen Processing And Presentation (GO:0002579)	1/5	0.058582641728789235	0.26930848120743767	0	0	20.665271966527197	58.63392420572137	CCR7
Positive Regulation Of Cell-Cell Adhesion Mediated By Integrin (GO:0033634)	1/5	0.058582641728789235	0.26930848120743767	0	0	20.665271966527197	58.63392420572137	CD3E
Positive Regulation Of Dendritic Cell Antigen Processing And Presentation (GO:0002606)	1/5	0.058582641728789235	0.26930848120743767	0	0	20.665271966527197	58.63392420572137	CCR7
Positive Regulation Of Granulocyte Differentiation (GO:0030854)	1/5	0.058582641728789235	0.26930848120743767	0	0	20.665271966527197	58.63392420572137	HCLS1
Positive Regulation Of Interleukin-18 Production (GO:0032741)	1/5	0.058582641728789235	0.26930848120743767	0	0	20.665271966527197	58.63392420572137	GBP5
Positive Regulation Of Killing Of Cells Of Another Organism (GO:0051712)	1/5	0.058582641728789235	0.26930848120743767	0	0	20.665271966527197	58.63392420572137	PRF1
Trigeminal Nerve Development (GO:0021559)	1/5	0.058582641728789235	0.26930848120743767	0	0	20.665271966527197	58.63392420572137	TIFAB
Positive Regulation Of Natural Killer Cell Mediated Cytotoxicity Directed Against Tumor Cell Target (GO:0002860)	1/5	0.058582641728789235	0.26930848120743767	0	0	20.665271966527197	58.63392420572137	CRTAM
Positive Regulation Of Natural Killer Cell Mediated Immune Response To Tumor Cell (GO:0002857)	1/5	0.058582641728789235	0.26930848120743767	0	0	20.665271966527197	58.63392420572137	CRTAM
Zymogen Inhibition (GO:0097341)	1/5	0.058582641728789235	0.26930848120743767	0	0	20.665271966527197	58.63392420572137	CST7
Hydrogen Peroxide Biosynthetic Process (GO:0050665)	1/5	0.058582641728789235	0.26930848120743767	0	0	20.665271966527197	58.63392420572137	CYBA
Positive Regulation Of Sterol Transport (GO:0032373)	1/5	0.058582641728789235	0.26930848120743767	0	0	20.665271966527197	58.63392420572137	CETP
Leukocyte Chemotaxis Involved In Inflammatory Response (GO:0002232)	1/5	0.058582641728789235	0.26930848120743767	0	0	20.665271966527197	58.63392420572137	SLAMF8
Protein Import (GO:0017038)	1/5	0.058582641728789235	0.26930848120743767	0	0	20.665271966527197	58.63392420572137	PRF1
Regulation Of DNA Damage Response, Signal Transduction By P53 Class Mediator Resulting In Transcription Of P21 Class Mediator (GO:1902162)	1/5	0.058582641728789235	0.26930848120743767	0	0	20.665271966527197	58.63392420572137	PYHIN1
Natural Killer Cell Degranulation (GO:0043320)	1/5	0.058582641728789235	0.26930848120743767	0	0	20.665271966527197	58.63392420572137	NKG7
Regulation Of T-helper 17 Cell Lineage Commitment (GO:2000328)	1/5	0.058582641728789235	0.26930848120743767	0	0	20.665271966527197	58.63392420572137	IL12RB1
Negative Regulation Of Axon Regeneration (GO:0048681)	1/5	0.058582641728789235	0.26930848120743767	0	0	20.665271966527197	58.63392420572137	EPHA4
Negative Regulation Of Cellular Extravasation (GO:0002692)	1/5	0.058582641728789235	0.26930848120743767	0	0	20.665271966527197	58.63392420572137	CXCL12
Negative Regulation Of Cellular Response To Hypoxia (GO:1900038)	1/5	0.058582641728789235	0.26930848120743767	0	0	20.665271966527197	58.63392420572137	EPHA4
Positive Regulation Of T Cell Mediated Cytotoxicity (GO:0001916)	2/33	0.05936622205418365	0.26994423434058146	0	0	5.348061805367308	15.103086267015524	CD1D;IL12RB1
Positive Regulation Of Establishment Of Protein Localization To Mitochondrion (GO:1903749)	2/33	0.05936622205418365	0.26994423434058146	0	0	5.348061805367308	15.103086267015524	RAC2;GZMB
Regulation Of Activated T Cell Proliferation (GO:0046006)	2/33	0.05936622205418365	0.26994423434058146	0	0	5.348061805367308	15.103086267015524	CRTAM;IL12RB1
Regulation Of Interleukin-17 Production (GO:0032660)	2/34	0.0625914898065732	0.2775394829158631	0	0	5.180672268907563	14.356295392341954	SLAMF6;PRKCQ
Positive Regulation Of Immunoglobulin Production (GO:0002639)	2/34	0.0625914898065732	0.2775394829158631	0	0	5.180672268907563	14.356295392341954	PTPRC;MZB1
Regulation Of Innate Immune Response (GO:0045088)	3/78	0.06744640083590492	0.2775394829158631	0	0	3.322362869198312	8.958492525943758	GBP5;CCL5;CD1D
Proteolysis Involved In Protein Catabolic Process (GO:0051603)	3/78	0.06744640083590492	0.2775394829158631	0	0	3.322362869198312	8.958492525943758	GZMA;GZMB;CTSW
Negative Regulation Of Digestive System Process (GO:0060457)	1/6	0.06988245147522928	0.2775394829158631	0	0	16.531380753138077	43.9890240900752	TIFAB
Regulation Of Cellular Response To Hypoxia (GO:1900037)	1/6	0.06988245147522928	0.2775394829158631	0	0	16.531380753138077	43.9890240900752	EPHA4
Negative Regulation Of Hematopoietic Progenitor Cell Differentiation (GO:1901533)	1/6	0.06988245147522928	0.2775394829158631	0	0	16.531380753138077	43.9890240900752	PCID2
Regulation Of Glial Cell Differentiation (GO:0045685)	1/6	0.06988245147522928	0.2775394829158631	0	0	16.531380753138077	43.9890240900752	EPHA4
Negative Regulation Of Neuron Projection Regeneration (GO:0070571)	1/6	0.06988245147522928	0.2775394829158631	0	0	16.531380753138077	43.9890240900752	EPHA4
Regulation Of Inositol Phosphate Biosynthetic Process (GO:0010919)	1/6	0.06988245147522928	0.2775394829158631	0	0	16.531380753138077	43.9890240900752	CD244
Regulation Of Metallopeptidase Activity (GO:1905048)	1/6	0.06988245147522928	0.2775394829158631	0	0	16.531380753138077	43.9890240900752	CLDN4
Negative Regulation Of Type 2 Immune Response (GO:0002829)	1/6	0.06988245147522928	0.2775394829158631	0	0	16.531380753138077	43.9890240900752	CCR2
Regulation Of Muscle Organ Development (GO:0048634)	1/6	0.06988245147522928	0.2775394829158631	0	0	16.531380753138077	43.9890240900752	TIFAB
Regulation Of Phospholipid Transport (GO:2001138)	1/6	0.06988245147522928	0.2775394829158631	0	0	16.531380753138077	43.9890240900752	CETP
Nucleotide Transport (GO:0006862)	1/6	0.06988245147522928	0.2775394829158631	0	0	16.531380753138077	43.9890240900752	ABCC11
Regulation Of Relaxation Of Muscle (GO:1901077)	1/6	0.06988245147522928	0.2775394829158631	0	0	16.531380753138077	43.9890240900752	TIFAB
Cellular Hyperosmotic Response (GO:0071474)	1/6	0.06988245147522928	0.2775394829158631	0	0	16.531380753138077	43.9890240900752	RCSD1
Regulation Of Saliva Secretion (GO:0046877)	1/6	0.06988245147522928	0.2775394829158631	0	0	16.531380753138077	43.9890240900752	TIFAB
Placenta Blood Vessel Development (GO:0060674)	1/6	0.06988245147522928	0.2775394829158631	0	0	16.531380753138077	43.9890240900752	ITGB8
Release Of Sequestered Calcium Ion Into Cytosol By Sarcoplasmic Reticulum (GO:0014808)	1/6	0.06988245147522928	0.2775394829158631	0	0	16.531380753138077	43.9890240900752	CCR5
Positive Regulation Of T-helper 17 Cell Differentiation (GO:2000321)	1/6	0.06988245147522928	0.2775394829158631	0	0	16.531380753138077	43.9890240900752	IL12RB1
Positive Regulation Of Activation Of Janus Kinase Activity (GO:0010536)	1/6	0.06988245147522928	0.2775394829158631	0	0	16.531380753138077	43.9890240900752	CCL5
Positive Regulation Of Aspartic-Type Endopeptidase Activity Involved In Amyloid Precursor Protein Catabolic Process (GO:1902961)	1/6	0.06988245147522928	0.2775394829158631	0	0	16.531380753138077	43.9890240900752	EPHA4
Positive Regulation Of cAMP-mediated Signaling (GO:0043950)	1/6	0.06988245147522928	0.2775394829158631	0	0	16.531380753138077	43.9890240900752	OR51E2
Positive Regulation Of Cell Killing (GO:0031343)	1/6	0.06988245147522928	0.2775394829158631	0	0	16.531380753138077	43.9890240900752	PRF1
Skeletal Muscle Thin Filament Assembly (GO:0030240)	1/6	0.06988245147522928	0.2775394829158631	0	0	16.531380753138077	43.9890240900752	ACTL8
Positive Regulation Of Humoral Immune Response (GO:0002922)	1/6	0.06988245147522928	0.2775394829158631	0	0	16.531380753138077	43.9890240900752	CCR7
Transcription-Dependent Tethering Of RNA Polymerase II Gene DNA At Nuclear Periphery (GO:0000972)	1/6	0.06988245147522928	0.2775394829158631	0	0	16.531380753138077	43.9890240900752	PCID2
Very Long-Chain Fatty Acid Catabolic Process (GO:0042760)	1/6	0.06988245147522928	0.2775394829158631	0	0	16.531380753138077	43.9890240900752	ABCD2
Histidine Catabolic Process (GO:0006548)	1/6	0.06988245147522928	0.2775394829158631	0	0	16.531380753138077	43.9890240900752	HDC
Histidine Metabolic Process (GO:0006547)	1/6	0.06988245147522928	0.2775394829158631	0	0	16.531380753138077	43.9890240900752	HDC
Zinc Ion Import Into Organelle (GO:0062111)	1/6	0.06988245147522928	0.2775394829158631	0	0	16.531380753138077	43.9890240900752	SLC30A2
Keratinocyte Proliferation (GO:0043616)	1/6	0.06988245147522928	0.2775394829158631	0	0	16.531380753138077	43.9890240900752	FERMT1
Positive Regulation Of Unsaturated Fatty Acid Biosynthetic Process (GO:2001280)	1/6	0.06988245147522928	0.2775394829158631	0	0	16.531380753138077	43.9890240900752	ABCD2
Leucine Metabolic Process (GO:0006551)	1/6	0.06988245147522928	0.2775394829158631	0	0	16.531380753138077	43.9890240900752	MCCC2
Leukotriene Transport (GO:0071716)	1/6	0.06988245147522928	0.2775394829158631	0	0	16.531380753138077	43.9890240900752	ABCC11
Lymphocyte Migration Into Lymphoid Organs (GO:0097021)	1/6	0.06988245147522928	0.2775394829158631	0	0	16.531380753138077	43.9890240900752	CRTAM
Regulation Of NAD(P)H Oxidase Activity (GO:0033860)	1/6	0.06988245147522928	0.2775394829158631	0	0	16.531380753138077	43.9890240900752	SLAMF8
Regulation Of T Cell Tolerance Induction (GO:0002664)	1/6	0.06988245147522928	0.2775394829158631	0	0	16.531380753138077	43.9890240900752	LILRB2
Regulation Of Antigen Receptor-Mediated Signaling Pathway (GO:0050854)	1/6	0.06988245147522928	0.2775394829158631	0	0	16.531380753138077	43.9890240900752	PTPRC
Positive Regulation Of Peptidyl-Tyrosine Phosphorylation (GO:0050731)	4/130	0.07161281912573693	0.28097851839019194	0	0	2.6411084207694375	6.963232653547486	EPHA4;PTPRC;CCL5;HCLS1
Synapse Organization (GO:0050808)	4/131	0.07320728392738751	0.28097851839019194	0	0	2.6201788335780063	6.850353685392846	C1QB;C1QA;ADGRF1;C1QC
Regulation Of Interleukin-8 Production (GO:0032677)	3/81	0.07373406467054223	0.28097851839019194	0	0	3.1940928270042193	8.327927498672462	CD2;PTPRC;CD244
Cellular Response To Interleukin-1 (GO:0071347)	3/81	0.07373406467054223	0.28097851839019194	0	0	3.1940928270042193	8.327927498672462	CCL24;NLRP7;CCL5
Phosphorylation (GO:0016310)	9/429	0.0747694176409371	0.28097851839019194	0	0	1.7940630797773656	4.6526269085254	EPHA4;ZAP70;STK36;LCK;PRKCQ;CTSG;BMX;RUNX3;HCST
Cellular Response To Organic Substance (GO:0071310)	3/82	0.07588608178053978	0.28097851839019194	0	0	3.1535010414997595	8.13137177199622	CCL5;HCLS1;CCR7
Amino Acid Catabolic Process (GO:0009063)	2/38	0.07605552377081039	0.28097851839019194	0	0	4.604108309990663	11.861525700362334	MCCC2;HDC
Positive Regulation Of Production Of Molecular Mediator Of Immune Response (GO:0002702)	2/38	0.07605552377081039	0.28097851839019194	0	0	4.604108309990663	11.861525700362334	PTPRC;MZB1
Positive Regulation Of DNA-binding Transcription Factor Activity (GO:0051091)	6/246	0.07671161287506265	0.28097851839019194	0	0	2.0854700854700856	5.354866075641945	CD40LG;IL18RAP;AIM2;STK36;HCLS1;PRKCQ
Calcium Ion Transmembrane Import Into Cytosol (GO:0097553)	3/83	0.0780656528696128	0.28097851839019194	0	0	3.1139240506329116	7.941145003872671	PTPRC;LCK;CCR7
Negative Regulation Of Lymphocyte Proliferation (GO:0050672)	2/39	0.07955330727660942	0.28097851839019194	0	0	4.479445832387009	11.338946437136848	VSIG4;LILRB2
Regulation Of Protein Tyrosine Kinase Activity (GO:0061097)	2/39	0.07955330727660942	0.28097851839019194	0	0	4.479445832387009	11.338946437136848	EPHA4;PTPRC
Retina Homeostasis (GO:0001895)	2/39	0.07955330727660942	0.28097851839019194	0	0	4.479445832387009	11.338946437136848	IGHA1;JCHAIN
Positive Regulation Of Lymphocyte Differentiation (GO:0045621)	2/39	0.07955330727660942	0.28097851839019194	0	0	4.479445832387009	11.338946437136848	ZAP70;CD27
Regulation Of Endodeoxyribonuclease Activity (GO:0032071)	1/7	0.08104719016513903	0.28097851839019194	0	0	13.775453277545328	34.613907919373425	GZMA
Negative Regulation Of Macrophage Migration (GO:1905522)	1/7	0.08104719016513903	0.28097851839019194	0	0	13.775453277545328	34.613907919373425	SLAMF8
Negative Regulation Of Microglial Cell Activation (GO:1903979)	1/7	0.08104719016513903	0.28097851839019194	0	0	13.775453277545328	34.613907919373425	PTPRC
T Cell Apoptotic Process (GO:0070231)	1/7	0.08104719016513903	0.28097851839019194	0	0	13.775453277545328	34.613907919373425	FASLG
T-helper 17 Cell Lineage Commitment (GO:0072540)	1/7	0.08104719016513903	0.28097851839019194	0	0	13.775453277545328	34.613907919373425	SLAMF6
Regulation Of Lymphocyte Apoptotic Process (GO:0070228)	1/7	0.08104719016513903	0.28097851839019194	0	0	13.775453277545328	34.613907919373425	CD3G
Regulation Of Natural Killer Cell Mediated Cytotoxicity Directed Against Tumor Cell Target (GO:0002858)	1/7	0.08104719016513903	0.28097851839019194	0	0	13.775453277545328	34.613907919373425	CRTAM
Olefinic Compound Biosynthetic Process (GO:0120255)	1/7	0.08104719016513903	0.28097851839019194	0	0	13.775453277545328	34.613907919373425	HSD17B1
Cellular Response To Interferon-Alpha (GO:0035457)	1/7	0.08104719016513903	0.28097851839019194	0	0	13.775453277545328	34.613907919373425	PYHIN1
Regulation Of Transforming Growth Factor Beta Activation (GO:1901388)	1/7	0.08104719016513903	0.28097851839019194	0	0	13.775453277545328	34.613907919373425	ITGB8
Cellular Response To Nitric Oxide (GO:0071732)	1/7	0.08104719016513903	0.28097851839019194	0	0	13.775453277545328	34.613907919373425	KCNC2
Cellular Response To Reactive Nitrogen Species (GO:1902170)	1/7	0.08104719016513903	0.28097851839019194	0	0	13.775453277545328	34.613907919373425	KCNC2
Regulation Of Wound Healing, Spreading Of Epidermal Cells (GO:1903689)	1/7	0.08104719016513903	0.28097851839019194	0	0	13.775453277545328	34.613907919373425	FERMT1
Response To Auditory Stimulus (GO:0010996)	1/7	0.08104719016513903	0.28097851839019194	0	0	13.775453277545328	34.613907919373425	TIFAB
Positive Regulation Of Aspartic-Type Peptidase Activity (GO:1905247)	1/7	0.08104719016513903	0.28097851839019194	0	0	13.775453277545328	34.613907919373425	EPHA4
Cytochrome Complex Assembly (GO:0017004)	1/7	0.08104719016513903	0.28097851839019194	0	0	13.775453277545328	34.613907919373425	CYBA
Positive Regulation Of Dendritic Cell Chemotaxis (GO:2000510)	1/7	0.08104719016513903	0.28097851839019194	0	0	13.775453277545328	34.613907919373425	CCR7
Positive Regulation Of Glial Cell Migration (GO:1903977)	1/7	0.08104719016513903	0.28097851839019194	0	0	13.775453277545328	34.613907919373425	CCR2
Spleen Development (GO:0048536)	1/7	0.08104719016513903	0.28097851839019194	0	0	13.775453277545328	34.613907919373425	PCID2
Store-Operated Calcium Entry (GO:0002115)	1/7	0.08104719016513903	0.28097851839019194	0	0	13.775453277545328	34.613907919373425	MS4A1
Estrogen Biosynthetic Process (GO:0006703)	1/7	0.08104719016513903	0.28097851839019194	0	0	13.775453277545328	34.613907919373425	HSD17B1
Very-Low-Density Lipoprotein Particle Remodeling (GO:0034372)	1/7	0.08104719016513903	0.28097851839019194	0	0	13.775453277545328	34.613907919373425	CETP
Hyperosmotic Response (GO:0006972)	1/7	0.08104719016513903	0.28097851839019194	0	0	13.775453277545328	34.613907919373425	RCSD1
Inhibition Of Cysteine-Type Endopeptidase Activity (GO:0097340)	1/7	0.08104719016513903	0.28097851839019194	0	0	13.775453277545328	34.613907919373425	CST7
Leukocyte Aggregation (GO:0070486)	1/7	0.08104719016513903	0.28097851839019194	0	0	13.775453277545328	34.613907919373425	RAC2
Lymphocyte Apoptotic Process (GO:0070227)	1/7	0.08104719016513903	0.28097851839019194	0	0	13.775453277545328	34.613907919373425	FASLG
Melanin Biosynthetic Process (GO:0042438)	1/7	0.08104719016513903	0.28097851839019194	0	0	13.775453277545328	34.613907919373425	DCT
Regulation Of CD8-positive, Alpha-Beta T Cell Differentiation (GO:0043376)	1/7	0.08104719016513903	0.28097851839019194	0	0	13.775453277545328	34.613907919373425	RUNX3
Natural Killer Cell Differentiation (GO:0001779)	1/7	0.08104719016513903	0.28097851839019194	0	0	13.775453277545328	34.613907919373425	PTPRC
Negative Regulation Of T Cell Mediated Cytotoxicity (GO:0001915)	1/7	0.08104719016513903	0.28097851839019194	0	0	13.775453277545328	34.613907919373425	PTPRC
Regulation Of Activation Of Janus Kinase Activity (GO:0010533)	1/7	0.08104719016513903	0.28097851839019194	0	0	13.775453277545328	34.613907919373425	CCL5
Regulation Of Alpha-Beta T Cell Proliferation (GO:0046640)	1/7	0.08104719016513903	0.28097851839019194	0	0	13.775453277545328	34.613907919373425	EBI3
Response To Interleukin-1 (GO:0070555)	3/85	0.08250619975350362	0.28446505684243695	0	0	3.037665946279716	7.5786176051704155	CCL24;NLRP7;CCL5
Integrin-Mediated Signaling Pathway (GO:0007229)	3/85	0.08250619975350362	0.28446505684243695	0	0	3.037665946279716	7.5786176051704155	CD40LG;ITGB8;ITGAL
Positive Regulation Of Wound Healing (GO:0090303)	2/40	0.0831003354951034	0.2857285508119309	0	0	4.361344537815126	10.849745329407241	FERMT1;CLDN4
Intracellular Calcium Ion Homeostasis (GO:0006874)	4/139	0.08660284454277278	0.2963037789956948	0	0	2.4639045825486505	6.027751896972957	CXCL12;CCL5;STC1;CCR2
Positive Regulation Of Actin Filament Polymerization (GO:0030838)	2/41	0.08669493466569789	0.2963037789956948	0	0	4.249299719887955	10.391066800687005	CCL24;CCR7
CD40 Signaling Pathway (GO:0023035)	1/8	0.09207846518591313	0.2963037789956948	0	0	11.806933652121936	28.160884911121965	CD40LG
Regulation Of Dendritic Cell Antigen Processing And Presentation (GO:0002604)	1/8	0.09207846518591313	0.2963037789956948	0	0	11.806933652121936	28.160884911121965	CCR7
Negative Regulation Of Long-Term Synaptic Potentiation (GO:1900272)	1/8	0.09207846518591313	0.2963037789956948	0	0	11.806933652121936	28.160884911121965	EPHA4
T-helper 17 Cell Differentiation (GO:0072539)	1/8	0.09207846518591313	0.2963037789956948	0	0	11.806933652121936	28.160884911121965	SLAMF6
Regulation Of Interleukin-18 Production (GO:0032661)	1/8	0.09207846518591313	0.2963037789956948	0	0	11.806933652121936	28.160884911121965	GBP5
Adult Heart Development (GO:0007512)	1/8	0.09207846518591313	0.2963037789956948	0	0	11.806933652121936	28.160884911121965	MYH6
Angiotensin Maturation (GO:0002003)	1/8	0.09207846518591313	0.2963037789956948	0	0	11.806933652121936	28.160884911121965	CTSG
Auditory Behavior (GO:0031223)	1/8	0.09207846518591313	0.2963037789956948	0	0	11.806933652121936	28.160884911121965	TIFAB
Positive Regulation Of CD8-positive, Alpha-Beta T Cell Activation (GO:2001187)	1/8	0.09207846518591313	0.2963037789956948	0	0	11.806933652121936	28.160884911121965	RUNX3
Positive Regulation Of Blood Pressure (GO:0045777)	1/8	0.09207846518591313	0.2963037789956948	0	0	11.806933652121936	28.160884911121965	OR51E2
Skeletal Myofibril Assembly (GO:0014866)	1/8	0.09207846518591313	0.2963037789956948	0	0	11.806933652121936	28.160884911121965	ACTL8
Positive Regulation Of Epithelial Cell Proliferation Involved In Wound Healing (GO:0060054)	1/8	0.09207846518591313	0.2963037789956948	0	0	11.806933652121936	28.160884911121965	JAML
Positive Regulation Of Fatty Acid Beta-Oxidation (GO:0032000)	1/8	0.09207846518591313	0.2963037789956948	0	0	11.806933652121936	28.160884911121965	ABCD2
Positive Regulation Of Inositol Phosphate Biosynthetic Process (GO:0060732)	1/8	0.09207846518591313	0.2963037789956948	0	0	11.806933652121936	28.160884911121965	CD244
Positive Regulation Of Memory T Cell Differentiation (GO:0043382)	1/8	0.09207846518591313	0.2963037789956948	0	0	11.806933652121936	28.160884911121965	IL12RB1
Triglyceride-Rich Lipoprotein Particle Remodeling (GO:0034370)	1/8	0.09207846518591313	0.2963037789956948	0	0	11.806933652121936	28.160884911121965	CETP
Immune Response-Inhibiting Cell Surface Receptor Signaling Pathway (GO:0002767)	1/8	0.09207846518591313	0.2963037789956948	0	0	11.806933652121936	28.160884911121965	LILRB2
Interleukin-12-Mediated Signaling Pathway (GO:0035722)	1/8	0.09207846518591313	0.2963037789956948	0	0	11.806933652121936	28.160884911121965	IL12RB1
Learned Vocalization Behavior Or Vocal Learning (GO:0098598)	1/8	0.09207846518591313	0.2963037789956948	0	0	11.806933652121936	28.160884911121965	TIFAB
Regulation Of T-helper 1 Type Immune Response (GO:0002825)	1/8	0.09207846518591313	0.2963037789956948	0	0	11.806933652121936	28.160884911121965	IL12RB1
Negative Regulation Of Alpha-Beta T Cell Differentiation (GO:0046639)	1/8	0.09207846518591313	0.2963037789956948	0	0	11.806933652121936	28.160884911121965	RUNX3
Regulation Of Angiotensin Levels In Blood (GO:0002002)	1/8	0.09207846518591313	0.2963037789956948	0	0	11.806933652121936	28.160884911121965	CTSG
Regulation Of Aspartic-Type Endopeptidase Activity Involved In Amyloid Precursor Protein Catabolic Process (GO:1902959)	1/8	0.09207846518591313	0.2963037789956948	0	0	11.806933652121936	28.160884911121965	EPHA4
Cellular Component Assembly (GO:0022607)	6/260	0.0939159141921446	0.29887219410480265	0	0	1.9691096305269533	4.6576441507546384	STK36;IL2RB;CD3G;CD247;CD3E;JCHAIN
Regulation Of Endothelial Cell Apoptotic Process (GO:2000351)	2/43	0.09402031423079059	0.29887219410480265	0	0	4.041606886657102	9.555346494135751	CD40LG;FASLG
Positive Regulation Of T Cell Mediated Immunity (GO:0002711)	2/43	0.09402031423079059	0.29887219410480265	0	0	4.041606886657102	9.555346494135751	CD1D;IL12RB1
Positive Regulation Of Cell-Matrix Adhesion (GO:0001954)	2/43	0.09402031423079059	0.29887219410480265	0	0	4.041606886657102	9.555346494135751	CCR7;CD3E
Regulation Of Phosphatidylinositol 3-Kinase Signaling (GO:0014066)	3/90	0.09406734396127255	0.29887219410480265	0	0	2.8623599592608757	6.7658871186896885	CCL5;HCLS1;HCST
Organic Substance Transport (GO:0071702)	5/201	0.09514498136023895	0.30153270607853505	0	0	2.123751628310899	4.995814429740312	CETP;CCL5;CD3G;CCR5;ABCC11
Regulation Of Insulin Receptor Signaling Pathway (GO:0046626)	2/44	0.0977479088847257	0.30668406412582694	0	0	3.9451780712284914	9.17397298064113	MZB1;PRKCQ
Bone Development (GO:0060348)	2/44	0.0977479088847257	0.30668406412582694	0	0	3.9451780712284914	9.17397298064113	PTPRC;STC1
Positive Regulation Of Biosynthetic Process (GO:0009891)	2/44	0.0977479088847257	0.30668406412582694	0	0	3.9451780712284914	9.17397298064113	CCL5;CYBA
Lymphocyte Chemotaxis (GO:0048247)	2/44	0.0977479088847257	0.30668406412582694	0	0	3.9451780712284914	9.17397298064113	CCL24;CCL5
Establishment Of Protein Localization To Extracellular Region (GO:0035592)	2/45	0.10151670189610797	0.3084646228922722	0	0	3.853234316982607	8.814396585258907	RAB3C;PRF1
Negative Regulation Of Leukocyte Migration (GO:0002686)	1/9	0.10297786496237005	0.3084646228922722	0	0	10.330543933054393	23.483818263944816	SLAMF8
Negative Regulation Of Protein Maturation (GO:1903318)	1/9	0.10297786496237005	0.3084646228922722	0	0	10.330543933054393	23.483818263944816	NLRP7
Regulation Of Leukocyte Mediated Cytotoxicity (GO:0001910)	1/9	0.10297786496237005	0.3084646228922722	0	0	10.330543933054393	23.483818263944816	KLRB1
Regulation Of Long-Term Synaptic Depression (GO:1900452)	1/9	0.10297786496237005	0.3084646228922722	0	0	10.330543933054393	23.483818263944816	LILRB2
Regulation Of Memory T Cell Differentiation (GO:0043380)	1/9	0.10297786496237005	0.3084646228922722	0	0	10.330543933054393	23.483818263944816	IL12RB1
Neuron Remodeling (GO:0016322)	1/9	0.10297786496237005	0.3084646228922722	0	0	10.330543933054393	23.483818263944816	C1QA
Positive Regulation Of T Cell Apoptotic Process (GO:0070234)	1/9	0.10297786496237005	0.3084646228922722	0	0	10.330543933054393	23.483818263944816	CCL5
Somatic Recombination Of Immunoglobulin Genes Involved In Immune Response (GO:0002204)	1/9	0.10297786496237005	0.3084646228922722	0	0	10.330543933054393	23.483818263944816	CD40LG
Ketone Biosynthetic Process (GO:0042181)	1/9	0.10297786496237005	0.3084646228922722	0	0	10.330543933054393	23.483818263944816	HSD17B1
Protein O-linked Glycosylation Via Serine (GO:0018242)	1/9	0.10297786496237005	0.3084646228922722	0	0	10.330543933054393	23.483818263944816	GALNT13
Protein O-linked Glycosylation Via Threonine (GO:0018243)	1/9	0.10297786496237005	0.3084646228922722	0	0	10.330543933054393	23.483818263944816	GALNT13
Regulation Of CD8-positive, Alpha-Beta T Cell Activation (GO:2001185)	1/9	0.10297786496237005	0.3084646228922722	0	0	10.330543933054393	23.483818263944816	CRTAM
Motor Neuron Axon Guidance (GO:0008045)	1/9	0.10297786496237005	0.3084646228922722	0	0	10.330543933054393	23.483818263944816	EPHA4
Myelin Maintenance (GO:0043217)	1/9	0.10297786496237005	0.3084646228922722	0	0	10.330543933054393	23.483818263944816	ABCD2
Necroptotic Process (GO:0070266)	1/9	0.10297786496237005	0.3084646228922722	0	0	10.330543933054393	23.483818263944816	FASLG
Regulation Of Actin Filament Length (GO:0030832)	1/9	0.10297786496237005	0.3084646228922722	0	0	10.330543933054393	23.483818263944816	CXCL12
Regulation Of Actin Filament-Based Movement (GO:1903115)	1/9	0.10297786496237005	0.3084646228922722	0	0	10.330543933054393	23.483818263944816	STC1
Defense Response To Symbiont (GO:0140546)	4/148	0.10298539999351558	0.3084646228922722	0	0	2.3088512241054615	5.248406831227538	GBP5;PTPRC;AIM2;PRF1
Proteolysis (GO:0006508)	7/330	0.10354688482533919	0.3094079534661921	0	0	1.8078767987881847	4.099777854681676	SRGN;MMP26;GZMA;GZMB;TLL2;CTSW;CTSG
Negative Regulation Of Hydrolase Activity (GO:0051346)	2/47	0.10917185247614984	0.31652424364332915	0	0	3.6816059757236226	8.154138763626094	KLRK1;CST7
Positive Regulation Of NF-kappaB Transcription Factor Activity (GO:0051092)	4/152	0.11069148086955545	0.31652424364332915	0	0	2.245991754466331	4.943446715987363	IL18RAP;AIM2;CD40LG;PRKCQ
Regulation Of Defense Response (GO:0031347)	3/97	0.11129066294213051	0.31652424364332915	0	0	2.6482628602208456	5.8145521937607265	NLRP7;NLRP2;CCR2
Chloride Transmembrane Transport (GO:1902476)	2/48	0.11305526964331536	0.31652424364332915	0	0	3.6013883814395324	7.850588987455158	GABRA3;SLC4A1
Regulation Of DNA Binding (GO:0051101)	2/48	0.11305526964331536	0.31652424364332915	0	0	3.6013883814395324	7.850588987455158	GZMA;PYHIN1
Myelination (GO:0042552)	2/48	0.11305526964331536	0.31652424364332915	0	0	3.6013883814395324	7.850588987455158	EIF2B5;ABCD2
Negative Regulation Of ERK1 And ERK2 Cascade (GO:0070373)	2/48	0.11305526964331536	0.31652424364332915	0	0	3.6013883814395324	7.850588987455158	EPHA4;PTPRC
Regulation Of Dendritic Cell Differentiation (GO:2001198)	1/10	0.11374695926943541	0.31652424364332915	0	0	9.182240818224082	19.960161833921305	LILRB2
Negative Regulation Of Oxidoreductase Activity (GO:0051354)	1/10	0.11374695926943541	0.31652424364332915	0	0	9.182240818224082	19.960161833921305	GZMA
T Cell Chemotaxis (GO:0010818)	1/10	0.11374695926943541	0.31652424364332915	0	0	9.182240818224082	19.960161833921305	CCR2
T-helper Cell Lineage Commitment (GO:0002295)	1/10	0.11374695926943541	0.31652424364332915	0	0	9.182240818224082	19.960161833921305	SLAMF6
Negative Regulation Of Response To Cytokine Stimulus (GO:0060761)	1/10	0.11374695926943541	0.31652424364332915	0	0	9.182240818224082	19.960161833921305	PTPRC
Neuron Projection Fasciculation (GO:0106030)	1/10	0.11374695926943541	0.31652424364332915	0	0	9.182240818224082	19.960161833921305	EPHA4
Neuron Projection Maintenance (GO:1990535)	1/10	0.11374695926943541	0.31652424364332915	0	0	9.182240818224082	19.960161833921305	ABCD2
Phenol-Containing Compound Biosynthetic Process (GO:0046189)	1/10	0.11374695926943541	0.31652424364332915	0	0	9.182240818224082	19.960161833921305	DDC
Cellular Response To Interleukin-12 (GO:0071349)	1/10	0.11374695926943541	0.31652424364332915	0	0	9.182240818224082	19.960161833921305	IL12RB1
Regulation Of Toll-Like Receptor 2 Signaling Pathway (GO:0034135)	1/10	0.11374695926943541	0.31652424364332915	0	0	9.182240818224082	19.960161833921305	CYBA
Positive Regulation Of B Cell Differentiation (GO:0045579)	1/10	0.11374695926943541	0.31652424364332915	0	0	9.182240818224082	19.960161833921305	CD27
Response To Prostaglandin E (GO:0034695)	1/10	0.11374695926943541	0.31652424364332915	0	0	9.182240818224082	19.960161833921305	CCR7
Response To Sterol (GO:0036314)	1/10	0.11374695926943541	0.31652424364332915	0	0	9.182240818224082	19.960161833921305	CCR5
Sarcoplasmic Reticulum Calcium Ion Transport (GO:0070296)	1/10	0.11374695926943541	0.31652424364332915	0	0	9.182240818224082	19.960161833921305	CCR5
Steroid Hormone Mediated Signaling Pathway (GO:0043401)	1/10	0.11374695926943541	0.31652424364332915	0	0	9.182240818224082	19.960161833921305	OR51E2
Positive Regulation Of Integrin Activation (GO:0033625)	1/10	0.11374695926943541	0.31652424364332915	0	0	9.182240818224082	19.960161833921305	FERMT1
Positive Regulation Of Mitochondrial Outer Membrane Permeabilization Involved In Apoptotic Signaling Pathway (GO:1901030)	1/10	0.11374695926943541	0.31652424364332915	0	0	9.182240818224082	19.960161833921305	GZMB
Positive Regulation Of Phospholipid Transport (GO:2001140)	1/10	0.11374695926943541	0.31652424364332915	0	0	9.182240818224082	19.960161833921305	CETP
Induction Of Positive Chemotaxis (GO:0050930)	1/10	0.11374695926943541	0.31652424364332915	0	0	9.182240818224082	19.960161833921305	CXCL12
Protein Localization To Endosome (GO:0036010)	1/10	0.11374695926943541	0.31652424364332915	0	0	9.182240818224082	19.960161833921305	RCSD1
Muscle Filament Sliding (GO:0030049)	1/10	0.11374695926943541	0.31652424364332915	0	0	9.182240818224082	19.960161833921305	MYH6
Negative Regulation Of Activated T Cell Proliferation (GO:0046007)	1/10	0.11374695926943541	0.31652424364332915	0	0	9.182240818224082	19.960161833921305	CRTAM
Negative Regulation Of Adenylate Cyclase Activity (GO:0007194)	1/10	0.11374695926943541	0.31652424364332915	0	0	9.182240818224082	19.960161833921305	CCR2
Regulation Of Axon Regeneration (GO:0048679)	1/10	0.11374695926943541	0.31652424364332915	0	0	9.182240818224082	19.960161833921305	EPHA4
Protein Complex Oligomerization (GO:0051259)	3/100	0.11901673363022872	0.3252209596414835	0	0	2.565966331723868	5.461636697591999	KCNC2;PRF1;MS4A1
Cell Chemotaxis (GO:0060326)	2/50	0.12092665623398641	0.3252209596414835	0	0	3.450980392156863	7.290441318878535	CXCL12;PRKCQ
Hemopoiesis (GO:0030097)	3/101	0.12163545026301659	0.3252209596414835	0	0	2.5396538362180316	5.350356850705541	PTPRC;LCK;RUNX3
Protein Catabolic Process (GO:0030163)	3/102	0.12427525092520969	0.3252209596414835	0	0	2.5138729062779697	5.242069586439478	GZMA;GZMB;CTSW
Negative Regulation Of Leukocyte Chemotaxis (GO:0002689)	1/11	0.12438729930510922	0.3252209596414835	0	0	8.263598326359833	17.22427413818764	SLAMF8
Negative Regulation Of Nitrogen Compound Metabolic Process (GO:0051172)	1/11	0.12438729930510922	0.3252209596414835	0	0	8.263598326359833	17.22427413818764	LILRB2
Negative Regulation Of Reactive Oxygen Species Biosynthetic Process (GO:1903427)	1/11	0.12438729930510922	0.3252209596414835	0	0	8.263598326359833	17.22427413818764	ABCD2
Regulation Of Leukocyte Cell-Cell Adhesion (GO:1903037)	1/11	0.12438729930510922	0.3252209596414835	0	0	8.263598326359833	17.22427413818764	LCK
Regulation Of Leukocyte Tethering Or Rolling (GO:1903236)	1/11	0.12438729930510922	0.3252209596414835	0	0	8.263598326359833	17.22427413818764	CXCL12
Biogenic Amine Biosynthetic Process (GO:0042401)	1/11	0.12438729930510922	0.3252209596414835	0	0	8.263598326359833	17.22427413818764	HDC
Regulation Of Pseudopodium Assembly (GO:0031272)	1/11	0.12438729930510922	0.3252209596414835	0	0	8.263598326359833	17.22427413818764	CCR7
Phasic Smooth Muscle Contraction (GO:0014821)	1/11	0.12438729930510922	0.3252209596414835	0	0	8.263598326359833	17.22427413818764	TIFAB
Central Nervous System Projection Neuron Axonogenesis (GO:0021952)	1/11	0.12438729930510922	0.3252209596414835	0	0	8.263598326359833	17.22427413818764	EPHA4
Cochlea Morphogenesis (GO:0090103)	1/11	0.12438729930510922	0.3252209596414835	0	0	8.263598326359833	17.22427413818764	TIFAB
Positive Regulation Of Lipid Transport (GO:0032370)	1/11	0.12438729930510922	0.3252209596414835	0	0	8.263598326359833	17.22427413818764	CETP
Positive Regulation Of Mitotic Cell Cycle Spindle Assembly Checkpoint (GO:0090267)	1/11	0.12438729930510922	0.3252209596414835	0	0	8.263598326359833	17.22427413818764	PCID2
Heterocycle Biosynthetic Process (GO:0018130)	1/11	0.12438729930510922	0.3252209596414835	0	0	8.263598326359833	17.22427413818764	HDC
Positive Regulation Of Pseudopodium Assembly (GO:0031274)	1/11	0.12438729930510922	0.3252209596414835	0	0	8.263598326359833	17.22427413818764	CCR7
Positive Regulation Of Spindle Checkpoint (GO:0090232)	1/11	0.12438729930510922	0.3252209596414835	0	0	8.263598326359833	17.22427413818764	PCID2
Isotype Switching (GO:0045190)	1/11	0.12438729930510922	0.3252209596414835	0	0	8.263598326359833	17.22427413818764	CD40LG
Programmed Necrotic Cell Death (GO:0097300)	1/11	0.12438729930510922	0.3252209596414835	0	0	8.263598326359833	17.22427413818764	FASLG
Macrophage Chemotaxis (GO:0048246)	1/11	0.12438729930510922	0.3252209596414835	0	0	8.263598326359833	17.22427413818764	CCL5
Melanocyte Differentiation (GO:0030318)	1/11	0.12438729930510922	0.3252209596414835	0	0	8.263598326359833	17.22427413818764	OR51E2
Regulation Of CD4-positive, Alpha-Beta T Cell Differentiation (GO:0043370)	1/11	0.12438729930510922	0.3252209596414835	0	0	8.263598326359833	17.22427413818764	RUNX3
Negative Regulation Of CD4-positive, Alpha-Beta T Cell Activation (GO:2000515)	1/11	0.12438729930510922	0.3252209596414835	0	0	8.263598326359833	17.22427413818764	RUNX3
Regulation Of T Cell Apoptotic Process (GO:0070232)	1/11	0.12438729930510922	0.3252209596414835	0	0	8.263598326359833	17.22427413818764	PRKCQ
Regulation Of T Cell Mediated Immunity (GO:0002709)	1/11	0.12438729930510922	0.3252209596414835	0	0	8.263598326359833	17.22427413818764	CCR2
Regulation Of Astrocyte Differentiation (GO:0048710)	1/11	0.12438729930510922	0.3252209596414835	0	0	8.263598326359833	17.22427413818764	EPHA4
Negative Regulation Of Cyclase Activity (GO:0031280)	1/11	0.12438729930510922	0.3252209596414835	0	0	8.263598326359833	17.22427413818764	CCR2
Positive Regulation Of Ras Protein Signal Transduction (GO:0046579)	2/51	0.12491185879135124	0.32591347771963786	0	0	3.3803807237180585	7.031688551105707	P2RY10;GPR18
Negative Regulation Of Innate Immune Response (GO:0045824)	2/52	0.1289282694730002	0.33196083235815876	0	0	3.312605042016807	6.785868380546897	SLAMF8;VSIG4
Positive Regulation Of Kinase Activity (GO:0033674)	3/104	0.12961666855030665	0.33196083235815876	0	0	2.4638425867903244	5.0340588374154605	MRNIP;PTPRC;CCR7
Negative Regulation Of MAPK Cascade (GO:0043409)	3/105	0.13231756602084774	0.33196083235815876	0	0	2.4395631670389677	4.9341395630473945	EPHA4;PTPRC;LAX1
Regulation Of Receptor Signaling Pathway Via JAK-STAT (GO:0046425)	2/53	0.1329745739354785	0.33196083235815876	0	0	3.2474872301861923	6.55212160527633	PTPRC;CCL5
Negative Regulation Of Cysteine-Type Endopeptidase Activity (GO:2000117)	2/53	0.1329745739354785	0.33196083235815876	0	0	3.2474872301861923	6.55212160527633	PCID2;CST7
Negative Regulation Of Macrophage Derived Foam Cell Differentiation (GO:0010745)	1/12	0.13490041793040713	0.33196083235815876	0	0	7.511981742107265	15.048140179197086	CETP
Negative Regulation Of Mononuclear Cell Migration (GO:0071676)	1/12	0.13490041793040713	0.33196083235815876	0	0	7.511981742107265	15.048140179197086	SLAMF8
Actin-Myosin Filament Sliding (GO:0033275)	1/12	0.13490041793040713	0.33196083235815876	0	0	7.511981742107265	15.048140179197086	MYH6
Astrocyte Activation (GO:0048143)	1/12	0.13490041793040713	0.33196083235815876	0	0	7.511981742107265	15.048140179197086	C1QA
Atrial Cardiac Muscle Tissue Development (GO:0003228)	1/12	0.13490041793040713	0.33196083235815876	0	0	7.511981742107265	15.048140179197086	MYH6
Axonal Fasciculation (GO:0007413)	1/12	0.13490041793040713	0.33196083235815876	0	0	7.511981742107265	15.048140179197086	EPHA4
Biogenic Amine Metabolic Process (GO:0006576)	1/12	0.13490041793040713	0.33196083235815876	0	0	7.511981742107265	15.048140179197086	DDC
Regulation Of Sensory Perception (GO:0051931)	1/12	0.13490041793040713	0.33196083235815876	0	0	7.511981742107265	15.048140179197086	GPR171
Phospholipid Homeostasis (GO:0055091)	1/12	0.13490041793040713	0.33196083235815876	0	0	7.511981742107265	15.048140179197086	CETP
Positive Regulation Of CD4-positive, Alpha-Beta T Cell Activation (GO:2000516)	1/12	0.13490041793040713	0.33196083235815876	0	0	7.511981742107265	15.048140179197086	PRKCQ
Positive Regulation Of T-helper 1 Type Immune Response (GO:0002827)	1/12	0.13490041793040713	0.33196083235815876	0	0	7.511981742107265	15.048140179197086	IL12RB1
Positive Regulation Of Alcohol Biosynthetic Process (GO:1902932)	1/12	0.13490041793040713	0.33196083235815876	0	0	7.511981742107265	15.048140179197086	CD244
Positive Regulation Of Calcium-Mediated Signaling (GO:0050850)	1/12	0.13490041793040713	0.33196083235815876	0	0	7.511981742107265	15.048140179197086	TRAT1
Defense Response To Tumor Cell (GO:0002357)	1/12	0.13490041793040713	0.33196083235815876	0	0	7.511981742107265	15.048140179197086	PRF1
Positive Regulation Of Cellular Extravasation (GO:0002693)	1/12	0.13490041793040713	0.33196083235815876	0	0	7.511981742107265	15.048140179197086	CCR2
Positive Regulation Of Fatty Acid Oxidation (GO:0046321)	1/12	0.13490041793040713	0.33196083235815876	0	0	7.511981742107265	15.048140179197086	ABCD2
Epithelial Cell Morphogenesis (GO:0003382)	1/12	0.13490041793040713	0.33196083235815876	0	0	7.511981742107265	15.048140179197086	STC1
Fatty Acid Transmembrane Transport (GO:1902001)	1/12	0.13490041793040713	0.33196083235815876	0	0	7.511981742107265	15.048140179197086	ABCD2
Positive Regulation Of Reactive Oxygen Species Biosynthetic Process (GO:1903428)	1/12	0.13490041793040713	0.33196083235815876	0	0	7.511981742107265	15.048140179197086	CYBA
Low-Density Lipoprotein Particle Remodeling (GO:0034374)	1/12	0.13490041793040713	0.33196083235815876	0	0	7.511981742107265	15.048140179197086	CETP
Negative Regulation By Host Of Viral Transcription (GO:0043922)	1/12	0.13490041793040713	0.33196083235815876	0	0	7.511981742107265	15.048140179197086	CCL5
Regulation Of T Cell Differentiation In Thymus (GO:0033081)	1/12	0.13490041793040713	0.33196083235815876	0	0	7.511981742107265	15.048140179197086	TESPA1
Regulation Of Actin Filament Organization (GO:0110053)	1/12	0.13490041793040713	0.33196083235815876	0	0	7.511981742107265	15.048140179197086	CXCL12
Negative Regulation Of Complement Activation (GO:0045916)	1/12	0.13490041793040713	0.33196083235815876	0	0	7.511981742107265	15.048140179197086	VSIG4
Monoatomic Anion Transmembrane Transport (GO:0098656)	2/54	0.13704948466942365	0.3365892431705023	0	0	3.1848739495798317	6.329660579979403	GABRA3;SLC4A1
Lipid Transport (GO:0006869)	3/108	0.1405366879200185	0.3389149191938612	0	0	2.3694996986136228	4.649637744976582	CETP;FABP4;ABCC11
Positive Regulation Of Tyrosine Phosphorylation Of STAT Protein (GO:0042531)	2/55	0.14115174050398424	0.3389149191938612	0	0	3.124623434279372	6.117762069136834	CCL5;HCLS1
Regulation Of Apoptotic Process (GO:0042981)	12/705	0.14276994129029164	0.3389149191938612	0	0	1.4480899217741323	2.8187370753859495	LGALS2;PCID2;TNFAIP8;CD40LG;GZMA;IL2RB;CD27;CD38;TNFRSF8;FASLG;CCNL2;CD3E
Positive Regulation Of Cysteine-Type Endopeptidase Activity Involved In Apoptotic Process (GO:0043280)	3/109	0.14331400249245155	0.3389149191938612	0	0	2.3470265106281345	4.559608851766688	LCK;NLRP2;FASLG
Negative Regulation Of Interleukin-12 Production (GO:0032695)	1/13	0.14528782990143213	0.3389149191938612	0	0	6.885634588563459	13.282654014006905	CCR7
GTP Metabolic Process (GO:0046039)	1/13	0.14528782990143213	0.3389149191938612	0	0	6.885634588563459	13.282654014006905	GIMAP7
Negative Regulation Of Lyase Activity (GO:0051350)	1/13	0.14528782990143213	0.3389149191938612	0	0	6.885634588563459	13.282654014006905	CCR2
Regulation Of Fatty Acid Beta-Oxidation (GO:0031998)	1/13	0.14528782990143213	0.3389149191938612	0	0	6.885634588563459	13.282654014006905	ABCD2
Regulation Of Humoral Immune Response (GO:0002920)	1/13	0.14528782990143213	0.3389149191938612	0	0	6.885634588563459	13.282654014006905	CCR7
T Cell Differentiation In Thymus (GO:0033077)	1/13	0.14528782990143213	0.3389149191938612	0	0	6.885634588563459	13.282654014006905	PTPRC
Regulation Of Leukocyte Migration (GO:0002685)	1/13	0.14528782990143213	0.3389149191938612	0	0	6.885634588563459	13.282654014006905	RAC2
Negative Regulation Of Secretion (GO:0051048)	1/13	0.14528782990143213	0.3389149191938612	0	0	6.885634588563459	13.282654014006905	TIFAB
Neuromuscular Process Controlling Balance (GO:0050885)	1/13	0.14528782990143213	0.3389149191938612	0	0	6.885634588563459	13.282654014006905	TIFAB
Catecholamine Metabolic Process (GO:0006584)	1/13	0.14528782990143213	0.3389149191938612	0	0	6.885634588563459	13.282654014006905	DDC
Peptidyl-Tyrosine Autophosphorylation (GO:0038083)	1/13	0.14528782990143213	0.3389149191938612	0	0	6.885634588563459	13.282654014006905	LCK
Positive Regulation Of Alpha-Beta T Cell Differentiation (GO:0046638)	1/13	0.14528782990143213	0.3389149191938612	0	0	6.885634588563459	13.282654014006905	RUNX3
Response To Chemokine (GO:1990868)	1/13	0.14528782990143213	0.3389149191938612	0	0	6.885634588563459	13.282654014006905	CXCL12
Cranial Nerve Development (GO:0021545)	1/13	0.14528782990143213	0.3389149191938612	0	0	6.885634588563459	13.282654014006905	TIFAB
Positive Regulation Of Fatty Acid Biosynthetic Process (GO:0045723)	1/13	0.14528782990143213	0.3389149191938612	0	0	6.885634588563459	13.282654014006905	ABCD2
Sphingoid Biosynthetic Process (GO:0046520)	1/13	0.14528782990143213	0.3389149191938612	0	0	6.885634588563459	13.282654014006905	SPTSSB
Sphingosine Biosynthetic Process (GO:0046512)	1/13	0.14528782990143213	0.3389149191938612	0	0	6.885634588563459	13.282654014006905	SPTSSB
Positive Regulation Of Glycoprotein Biosynthetic Process (GO:0010560)	1/13	0.14528782990143213	0.3389149191938612	0	0	6.885634588563459	13.282654014006905	CCR7
Substrate-Dependent Cell Migration (GO:0006929)	1/13	0.14528782990143213	0.3389149191938612	0	0	6.885634588563459	13.282654014006905	PTPRC
Positive Regulation Of Macrophage Chemotaxis (GO:0010759)	1/13	0.14528782990143213	0.3389149191938612	0	0	6.885634588563459	13.282654014006905	CCL5
Positive Regulation Of Potassium Ion Transmembrane Transporter Activity (GO:1901018)	1/13	0.14528782990143213	0.3389149191938612	0	0	6.885634588563459	13.282654014006905	GAL
Immune Response-Regulating Cell Surface Receptor Signaling Pathway (GO:0002768)	1/13	0.14528782990143213	0.3389149191938612	0	0	6.885634588563459	13.282654014006905	LILRB2
Negative Regulation Of Bone Mineralization (GO:0030502)	1/13	0.14528782990143213	0.3389149191938612	0	0	6.885634588563459	13.282654014006905	SRGN
Negative Regulation Of Multicellular Organismal Process (GO:0051241)	5/231	0.14573128545935485	0.3393186702253995	0	0	1.8390133684805121	3.541922945817819	SRGN;EPHA4;TIFAB;SLAMF8;STC1
Protein Modification Process (GO:0036211)	12/711	0.14890546781031602	0.34546804525884206	0	0	1.4352081921542053	2.7332730829214964	EPHA4;ZAP70;PTPRC;STK36;LCK;DAPP1;PRKCQ;CTSG;BMX;RUNX3;HCST;TGM4
Negative Regulation Of Inflammatory Response (GO:0050728)	3/111	0.14892287847413033	0.34546804525884206	0	0	2.303328645100797	4.3862902404308235	MMP26;SLAMF8;AOAH
Striated Muscle Contraction (GO:0006941)	2/57	0.14943337191231565	0.34601269695563863	0	0	3.0106951871657754	5.723044506066133	RCSD1;MYH6
Calcium Ion Transport (GO:0006816)	3/112	0.15175371929718268	0.34985043926516324	0	0	2.2820810591104403	4.3028554844698785	CCL5;CCR5;MS4A1
Negative Regulation Of Leukocyte Mediated Cytotoxicity (GO:0001911)	1/14	0.15555103196012834	0.34985043926516324	0	0	6.355648535564853	11.8264727158901	PTPRC
Regulation Of Feeding Behavior (GO:0060259)	1/14	0.15555103196012834	0.34985043926516324	0	0	6.355648535564853	11.8264727158901	GPR171
T Cell Proliferation (GO:0042098)	1/14	0.15555103196012834	0.34985043926516324	0	0	6.355648535564853	11.8264727158901	CRTAM
Regulation Of Integrin Activation (GO:0033623)	1/14	0.15555103196012834	0.34985043926516324	0	0	6.355648535564853	11.8264727158901	FERMT1
Regulation Of Leukocyte Activation (GO:0002694)	1/14	0.15555103196012834	0.34985043926516324	0	0	6.355648535564853	11.8264727158901	LCK
Regulation Of Macrophage Differentiation (GO:0045649)	1/14	0.15555103196012834	0.34985043926516324	0	0	6.355648535564853	11.8264727158901	C1QC
Cardiac Cell Development (GO:0055006)	1/14	0.15555103196012834	0.34985043926516324	0	0	6.355648535564853	11.8264727158901	MYH6
Regulation Of Sensory Perception Of Pain (GO:0051930)	1/14	0.15555103196012834	0.34985043926516324	0	0	6.355648535564853	11.8264727158901	GPR171
Positive Regulation Of Heterotypic Cell-Cell Adhesion (GO:0034116)	1/14	0.15555103196012834	0.34985043926516324	0	0	6.355648535564853	11.8264727158901	LCK
Striated Muscle Cell Development (GO:0055002)	1/14	0.15555103196012834	0.34985043926516324	0	0	6.355648535564853	11.8264727158901	MYH6
Establishment Of Spindle Localization (GO:0051293)	1/14	0.15555103196012834	0.34985043926516324	0	0	6.355648535564853	11.8264727158901	NUSAP1
Synaptic Transmission, GABAergic (GO:0051932)	1/14	0.15555103196012834	0.34985043926516324	0	0	6.355648535564853	11.8264727158901	GABRA3
Genitalia Development (GO:0048806)	1/14	0.15555103196012834	0.34985043926516324	0	0	6.355648535564853	11.8264727158901	TIFAB
Icosanoid Transport (GO:0071715)	1/14	0.15555103196012834	0.34985043926516324	0	0	6.355648535564853	11.8264727158901	ABCC11
Negative Regulation Of T Cell Mediated Immunity (GO:0002710)	1/14	0.15555103196012834	0.34985043926516324	0	0	6.355648535564853	11.8264727158901	PTPRC
Negative Regulation Of Immune Effector Process (GO:0002698)	1/15	0.16569150322145093	0.3660965432093678	0	0	5.901374775851763	10.608474375358167	SLAMF8
T Cell Homeostasis (GO:0043029)	1/15	0.16569150322145093	0.3660965432093678	0	0	5.901374775851763	10.608474375358167	LGALS2
Regulation Of Intrinsic Apoptotic Signaling Pathway In Response To DNA Damage (GO:1902229)	1/15	0.16569150322145093	0.3660965432093678	0	0	5.901374775851763	10.608474375358167	CXCL12
Negative Regulation Of Protein Processing (GO:0010955)	1/15	0.16569150322145093	0.3660965432093678	0	0	5.901374775851763	10.608474375358167	NLRP7
Branched-Chain Amino Acid Metabolic Process (GO:0009081)	1/15	0.16569150322145093	0.3660965432093678	0	0	5.901374775851763	10.608474375358167	MCCC2
Phagosome Maturation (GO:0090382)	1/15	0.16569150322145093	0.3660965432093678	0	0	5.901374775851763	10.608474375358167	SLAMF8
Positive Regulation Of DNA Damage Response, Signal Transduction By P53 Class Mediator (GO:0043517)	1/15	0.16569150322145093	0.3660965432093678	0	0	5.901374775851763	10.608474375358167	PYHIN1
Stem Cell Development (GO:0048864)	1/15	0.16569150322145093	0.3660965432093678	0	0	5.901374775851763	10.608474375358167	PTPRC
High-Density Lipoprotein Particle Remodeling (GO:0034375)	1/15	0.16569150322145093	0.3660965432093678	0	0	5.901374775851763	10.608474375358167	CETP
Mitotic Chromosome Condensation (GO:0007076)	1/15	0.16569150322145093	0.3660965432093678	0	0	5.901374775851763	10.608474375358167	NUSAP1
Positive Regulation Of Interleukin-8 Production (GO:0032757)	2/61	0.16627210805563258	0.36673373569388207	0	0	2.806010539809144	5.034346644553272	CD2;CD244
Positive Regulation Of ERK1 And ERK2 Cascade (GO:0070374)	4/179	0.16877043427096208	0.3715910438772937	0	0	1.8968523002421307	3.374909705364339	CCL24;PTPRC;CCL5;CCR7
Positive Regulation Of Cell Cycle Process (GO:0090068)	3/118	0.16908578564691068	0.3716333817633501	0	0	2.162355531095212	3.8432606256529374	PCID2;NUSAP1;CXCR5
Positive Regulation Of Apoptotic Signaling Pathway (GO:2001235)	2/62	0.17053258965787835	0.37249482260502453	0	0	2.7591036414565826	4.880382145526173	LCK;LTB
Regulation Of ERK1 And ERK2 Cascade (GO:0070372)	5/244	0.17062425408761345	0.37249482260502453	0	0	1.73782604825069	3.0729830030118164	EPHA4;CCL24;PTPRC;CCL5;CCR7
Regulation Of Protein Kinase Activity (GO:0045859)	3/119	0.17202896674083637	0.37249482260502453	0	0	2.1436054124836317	3.7729436059672516	MRNIP;PTPRC;CCR7
Cellular Response To Tumor Necrosis Factor (GO:0071356)	3/119	0.17202896674083637	0.37249482260502453	0	0	2.1436054124836317	3.7729436059672516	CCL24;AIM2;CCL5
Inorganic Anion Transmembrane Transport (GO:0098661)	2/63	0.17481122420484285	0.37249482260502453	0	0	2.7137346741975477	4.732885175924598	GABRA3;SLC4A1
B Cell Activation Involved In Immune Response (GO:0002312)	1/16	0.1757107051650793	0.37249482260502453	0	0	5.507670850767085	9.577378931304391	CD40LG
Regulation Of Interleukin-1 Production (GO:0032652)	1/16	0.1757107051650793	0.37249482260502453	0	0	5.507670850767085	9.577378931304391	CCR7
Neuron Projection Organization (GO:0106027)	1/16	0.1757107051650793	0.37249482260502453	0	0	5.507670850767085	9.577378931304391	ABCD2
Oligodendrocyte Development (GO:0014003)	1/16	0.1757107051650793	0.37249482260502453	0	0	5.507670850767085	9.577378931304391	EIF2B5
Regulation Of Stem Cell Proliferation (GO:0072091)	1/16	0.1757107051650793	0.37249482260502453	0	0	5.507670850767085	9.577378931304391	PTPRC
Cellular Response To Fatty Acid (GO:0071398)	1/16	0.1757107051650793	0.37249482260502453	0	0	5.507670850767085	9.577378931304391	OR51E2
Regulation Of Transforming Growth Factor Beta Production (GO:0071634)	1/16	0.1757107051650793	0.37249482260502453	0	0	5.507670850767085	9.577378931304391	ITGB8
Reverse Cholesterol Transport (GO:0043691)	1/16	0.1757107051650793	0.37249482260502453	0	0	5.507670850767085	9.577378931304391	CETP
Ruffle Organization (GO:0031529)	1/16	0.1757107051650793	0.37249482260502453	0	0	5.507670850767085	9.577378931304391	CCR7
Positive Regulation Of Positive Chemotaxis (GO:0050927)	1/16	0.1757107051650793	0.37249482260502453	0	0	5.507670850767085	9.577378931304391	CXCL12
Positive Regulation Of Smooth Muscle Cell Migration (GO:0014911)	1/16	0.1757107051650793	0.37249482260502453	0	0	5.507670850767085	9.577378931304391	CCL5
Positive Regulation Of Stem Cell Proliferation (GO:2000648)	1/16	0.1757107051650793	0.37249482260502453	0	0	5.507670850767085	9.577378931304391	PTPRC
Positive Regulation Of Telomere Capping (GO:1904355)	1/16	0.1757107051650793	0.37249482260502453	0	0	5.507670850767085	9.577378931304391	PRKCQ
Protein Kinase A Signaling (GO:0010737)	1/16	0.1757107051650793	0.37249482260502453	0	0	5.507670850767085	9.577378931304391	GAL
Regulation Of NMDA Receptor Activity (GO:2000310)	1/16	0.1757107051650793	0.37249482260502453	0	0	5.507670850767085	9.577378931304391	CCR2
Negative Regulation Of Biosynthetic Process (GO:0009890)	1/16	0.1757107051650793	0.37249482260502453	0	0	5.507670850767085	9.577378931304391	ABCD2
Positive Regulation Of Cysteine-Type Endopeptidase Activity (GO:2001056)	2/64	0.17910696857423422	0.3790543769994333	0	0	2.6698292220113853	4.591497705864152	AIM2;NLRP2
Antimicrobial Humoral Immune Response Mediated By Antimicrobial Peptide (GO:0061844)	2/65	0.18341880197549532	0.3806219819481393	0	0	2.627317593704148	4.4558865143426525	CXCL9;GNLY
Regulation Of Translational Initiation (GO:0006446)	2/65	0.18341880197549532	0.3806219819481393	0	0	2.627317593704148	4.4558865143426525	EIF2B5;CCL5
Regulation Of Tyrosine Phosphorylation Of STAT Protein (GO:0042509)	2/65	0.18341880197549532	0.3806219819481393	0	0	2.627317593704148	4.4558865143426525	CCL5;HCLS1
Regulation Of Cell-Matrix Adhesion (GO:0001952)	2/65	0.18341880197549532	0.3806219819481393	0	0	2.627317593704148	4.4558865143426525	CCR7;CD3E
Negative Regulation Of Macromolecule Metabolic Process (GO:0010605)	4/186	0.18531808583808948	0.3806219819481393	0	0	1.8232445520581113	3.073409697878278	TRAT1;ITGB8;LILRB2;CD3E
T Cell Migration (GO:0072678)	1/17	0.18561008203367432	0.3806219819481393	0	0	5.163179916317992	8.695348155996752	ZAP70
Regulation Of Mitotic Cell Cycle Spindle Assembly Checkpoint (GO:0090266)	1/17	0.18561008203367432	0.3806219819481393	0	0	5.163179916317992	8.695348155996752	PCID2
Neuron Maturation (GO:0042551)	1/17	0.18561008203367432	0.3806219819481393	0	0	5.163179916317992	8.695348155996752	C1QA
Branched-Chain Amino Acid Catabolic Process (GO:0009083)	1/17	0.18561008203367432	0.3806219819481393	0	0	5.163179916317992	8.695348155996752	MCCC2
cGMP-mediated Signaling (GO:0019934)	1/17	0.18561008203367432	0.3806219819481393	0	0	5.163179916317992	8.695348155996752	KCNC2
Regulation Of Receptor Recycling (GO:0001919)	1/17	0.18561008203367432	0.3806219819481393	0	0	5.163179916317992	8.695348155996752	TRAT1
Regulation Of Receptor Signaling Pathway Via STAT (GO:1904892)	1/17	0.18561008203367432	0.3806219819481393	0	0	5.163179916317992	8.695348155996752	PTPRC
Peroxisomal Membrane Transport (GO:0015919)	1/17	0.18561008203367432	0.3806219819481393	0	0	5.163179916317992	8.695348155996752	ABCD2
Positive Regulation Of Alpha-Beta T Cell Proliferation (GO:0046641)	1/17	0.18561008203367432	0.3806219819481393	0	0	5.163179916317992	8.695348155996752	EBI3
Positive Regulation Of Amyloid-Beta Formation (GO:1902004)	1/17	0.18561008203367432	0.3806219819481393	0	0	5.163179916317992	8.695348155996752	EPHA4
Response To Interferon-Alpha (GO:0035455)	1/17	0.18561008203367432	0.3806219819481393	0	0	5.163179916317992	8.695348155996752	PYHIN1
Diol Biosynthetic Process (GO:0034312)	1/17	0.18561008203367432	0.3806219819481393	0	0	5.163179916317992	8.695348155996752	SPTSSB
Positive Regulation Of Regulatory T Cell Differentiation (GO:0045591)	1/17	0.18561008203367432	0.3806219819481393	0	0	5.163179916317992	8.695348155996752	LILRB2
Regulation Of Adenylate Cyclase Activity (GO:0045761)	1/17	0.18561008203367432	0.3806219819481393	0	0	5.163179916317992	8.695348155996752	CCR2
Neuron Projection Guidance (GO:0097485)	3/124	0.18695722652883234	0.3827590853078052	0	0	2.0545036091641387	3.445146609558365	EPHA4;CXCL12;PRKCQ
Activation Of Cysteine-Type Endopeptidase Activity Involved In Apoptotic Process (GO:0006919)	2/67	0.1920867612372255	0.3879996541755862	0	0	2.546218487394958	4.200771955093932	LCK;FASLG
Extrinsic Apoptotic Signaling Pathway (GO:0097191)	2/67	0.1920867612372255	0.3879996541755862	0	0	2.546218487394958	4.200771955093932	CD27;FASLG
Defense Response To Virus (GO:0051607)	4/189	0.19256740373109135	0.3879996541755862	0	0	1.79340357306459	2.9542899134171514	GBP5;PTPRC;AIM2;PRF1
Positive Regulation Of Intracellular Protein Transport (GO:0090316)	3/126	0.1930211070057683	0.3879996541755862	0	0	2.0208912215704435	3.324276601364086	RAC2;HCLS1;GZMB
Regulation Of Lymphocyte Proliferation (GO:0050670)	1/18	0.1953910609075462	0.3879996541755862	0	0	4.859217327098203	7.933898209089424	MZB1
Neuromuscular Process (GO:0050905)	1/18	0.1953910609075462	0.3879996541755862	0	0	4.859217327098203	7.933898209089424	TIFAB
Nitric Oxide Mediated Signal Transduction (GO:0007263)	1/18	0.1953910609075462	0.3879996541755862	0	0	4.859217327098203	7.933898209089424	KCNC2
Cardiac Atrium Morphogenesis (GO:0003209)	1/18	0.1953910609075462	0.3879996541755862	0	0	4.859217327098203	7.933898209089424	MYH6
Cellular Response To Inorganic Substance (GO:0071241)	1/18	0.1953910609075462	0.3879996541755862	0	0	4.859217327098203	7.933898209089424	KCNC2
Positive Regulation Of NLRP3 Inflammasome Complex Assembly (GO:1900227)	1/18	0.1953910609075462	0.3879996541755862	0	0	4.859217327098203	7.933898209089424	GBP5
Renal Absorption (GO:0070293)	1/18	0.1953910609075462	0.3879996541755862	0	0	4.859217327098203	7.933898209089424	CLDN4
Response To Cholesterol (GO:0070723)	1/18	0.1953910609075462	0.3879996541755862	0	0	4.859217327098203	7.933898209089424	CCR5
Positive Regulation Of Macrophage Migration (GO:1905523)	1/18	0.1953910609075462	0.3879996541755862	0	0	4.859217327098203	7.933898209089424	CCL5
Positive Regulation Of Nervous System Process (GO:0031646)	1/18	0.1953910609075462	0.3879996541755862	0	0	4.859217327098203	7.933898209089424	CST7
Positive Regulation Of Neuroblast Proliferation (GO:0002052)	1/18	0.1953910609075462	0.3879996541755862	0	0	4.859217327098203	7.933898209089424	DCT
Positive Regulation Of Phosphoprotein Phosphatase Activity (GO:0032516)	1/18	0.1953910609075462	0.3879996541755862	0	0	4.859217327098203	7.933898209089424	PTPRC
Intracellular Lipid Transport (GO:0032365)	1/18	0.1953910609075462	0.3879996541755862	0	0	4.859217327098203	7.933898209089424	ABCD2
Regulation Of T Cell Cytokine Production (GO:0002724)	1/18	0.1953910609075462	0.3879996541755862	0	0	4.859217327098203	7.933898209089424	CCR2
Regulation Of cAMP-mediated Signaling (GO:0043949)	1/18	0.1953910609075462	0.3879996541755862	0	0	4.859217327098203	7.933898209089424	OR51E2
Regulation Of Response To External Stimulus (GO:0032101)	3/127	0.19607150103334606	0.38873575639312685	0	0	2.004491629236423	3.2658698733693563	NLRP7;NLRP2;CCR2
Protein Homooligomerization (GO:0051260)	3/129	0.20220748739722774	0.3949498140740645	0	0	1.9724733775366687	3.152921655930991	GBP5;KCNC2;PRF1
Regulation Of Granulocyte Chemotaxis (GO:0071622)	1/19	0.20505505198013865	0.3949498140740645	0	0	4.589028358902836	7.271208921732858	CCL5
Bicarbonate Transport (GO:0015701)	1/19	0.20505505198013865	0.3949498140740645	0	0	4.589028358902836	7.271208921732858	SLC4A1
Calcium-Independent Cell-Cell Adhesion Via Plasma Membrane Cell-Adhesion Molecules (GO:0016338)	1/19	0.20505505198013865	0.3949498140740645	0	0	4.589028358902836	7.271208921732858	CLDN4
Oligodendrocyte Differentiation (GO:0048709)	1/19	0.20505505198013865	0.3949498140740645	0	0	4.589028358902836	7.271208921732858	EIF2B5
Regulation Of Smooth Muscle Cell Migration (GO:0014910)	1/19	0.20505505198013865	0.3949498140740645	0	0	4.589028358902836	7.271208921732858	CCL5
Positive Regulation Of Activated T Cell Proliferation (GO:0042104)	1/19	0.20505505198013865	0.3949498140740645	0	0	4.589028358902836	7.271208921732858	IL12RB1
Positive Regulation Of Alpha-Beta T Cell Activation (GO:0046635)	1/19	0.20505505198013865	0.3949498140740645	0	0	4.589028358902836	7.271208921732858	EBI3
Response To Fatty Acid (GO:0070542)	1/19	0.20505505198013865	0.3949498140740645	0	0	4.589028358902836	7.271208921732858	OR51E2
Skeletal Muscle Contraction (GO:0003009)	1/19	0.20505505198013865	0.3949498140740645	0	0	4.589028358902836	7.271208921732858	RCSD1
Sphingosine Metabolic Process (GO:0006670)	1/19	0.20505505198013865	0.3949498140740645	0	0	4.589028358902836	7.271208921732858	SPTSSB
Steroid Hormone Biosynthetic Process (GO:0120178)	1/19	0.20505505198013865	0.3949498140740645	0	0	4.589028358902836	7.271208921732858	HSD17B1
Establishment Of Epithelial Cell Polarity (GO:0090162)	1/19	0.20505505198013865	0.3949498140740645	0	0	4.589028358902836	7.271208921732858	FERMT1
Establishment Of Skin Barrier (GO:0061436)	1/19	0.20505505198013865	0.3949498140740645	0	0	4.589028358902836	7.271208921732858	CLDN4
Superoxide Anion Generation (GO:0042554)	1/19	0.20505505198013865	0.3949498140740645	0	0	4.589028358902836	7.271208921732858	CYBA
Insulin Secretion (GO:0030073)	1/19	0.20505505198013865	0.3949498140740645	0	0	4.589028358902836	7.271208921732858	GAL
Protein Heterooligomerization (GO:0051291)	1/19	0.20505505198013865	0.3949498140740645	0	0	4.589028358902836	7.271208921732858	KCNC2
Receptor Clustering (GO:0043113)	1/19	0.20505505198013865	0.3949498140740645	0	0	4.589028358902836	7.271208921732858	ITGAL
Positive Regulation Of Protein Polymerization (GO:0032273)	2/70	0.20518508269027094	0.3949498140740645	0	0	2.4335145823035096	3.8543047074932426	CCL24;CCR7
Positive Regulation Of Cell-Substrate Adhesion (GO:0010811)	2/71	0.209573209775707	0.40277852721058544	0	0	2.3981244671781754	3.747506299920362	CCR7;CD3E
Positive Regulation Of Protein Localization To Nucleus (GO:1900182)	2/72	0.21397087104988682	0.4043953875402214	0	0	2.36374549819928	3.644695561277747	PYHIN1;HCLS1
Negative Regulation Of Cell Adhesion (GO:0007162)	2/72	0.21397087104988682	0.4043953875402214	0	0	2.36374549819928	3.644695561277747	EPHA4;PTPRC
Calcium-Mediated Signaling Using Intracellular Calcium Source (GO:0035584)	1/20	0.21460344868668324	0.4043953875402214	0	0	4.347280334728033	6.690305231712002	PTPRC
Response To Fibroblast Growth Factor (GO:0071774)	1/20	0.21460344868668324	0.4043953875402214	0	0	4.347280334728033	6.690305231712002	CCL5
Response To Ketone (GO:1901654)	1/20	0.21460344868668324	0.4043953875402214	0	0	4.347280334728033	6.690305231712002	CCR7
Sensory Perception Of Pain (GO:0019233)	1/20	0.21460344868668324	0.4043953875402214	0	0	4.347280334728033	6.690305231712002	CCR2
Endothelial Cell Development (GO:0001885)	1/20	0.21460344868668324	0.4043953875402214	0	0	4.347280334728033	6.690305231712002	STC1
Positive Regulation Of Lipid Catabolic Process (GO:0050996)	1/20	0.21460344868668324	0.4043953875402214	0	0	4.347280334728033	6.690305231712002	ABCD2
Gamma-Aminobutyric Acid Signaling Pathway (GO:0007214)	1/20	0.21460344868668324	0.4043953875402214	0	0	4.347280334728033	6.690305231712002	GABRA3
Positive Regulation Of Phospholipase Activity (GO:0010518)	1/20	0.21460344868668324	0.4043953875402214	0	0	4.347280334728033	6.690305231712002	CCL5
Xenobiotic Transport (GO:0042908)	1/20	0.21460344868668324	0.4043953875402214	0	0	4.347280334728033	6.690305231712002	ABCC11
Intracellular Monoatomic Ion Homeostasis (GO:0006873)	1/20	0.21460344868668324	0.4043953875402214	0	0	4.347280334728033	6.690305231712002	SLC4A1
Microglial Cell Activation (GO:0001774)	1/20	0.21460344868668324	0.4043953875402214	0	0	4.347280334728033	6.690305231712002	C1QA
Protein Tetramerization (GO:0051262)	2/73	0.21837721029060608	0.4096612838784912	0	0	2.330334950881761	3.5456777747489574	GBP5;MS4A1
Monocarboxylic Acid Transport (GO:0015718)	2/73	0.21837721029060608	0.4096612838784912	0	0	2.330334950881761	3.5456777747489574	FABP4;ABCC11
Regulation Of Rho Protein Signal Transduction (GO:0035023)	2/73	0.21837721029060608	0.4096612838784912	0	0	2.330334950881761	3.5456777747489574	P2RY10;GPR18
Regulation Of Protein Kinase B Signaling (GO:0051896)	3/136	0.2240177160569273	0.41409016650581004	0	0	1.867992766726944	2.7945734816604695	AIM2;HCLS1;CCR7
Negative Regulation Of Reactive Oxygen Species Metabolic Process (GO:2000378)	1/21	0.22403762793421914	0.41409016650581004	0	0	4.129707112970712	6.1777992594697375	ABCD2
poly(A)+ mRNA Export From Nucleus (GO:0016973)	1/21	0.22403762793421914	0.41409016650581004	0	0	4.129707112970712	6.1777992594697375	PCID2
Positive Regulation Of Amyloid Precursor Protein Catabolic Process (GO:1902993)	1/21	0.22403762793421914	0.41409016650581004	0	0	4.129707112970712	6.1777992594697375	EPHA4
Skin Epidermis Development (GO:0098773)	1/21	0.22403762793421914	0.41409016650581004	0	0	4.129707112970712	6.1777992594697375	CLDN4
Zinc Ion Transmembrane Transport (GO:0071577)	1/21	0.22403762793421914	0.41409016650581004	0	0	4.129707112970712	6.1777992594697375	SLC30A2
Positive Regulation Of Smoothened Signaling Pathway (GO:0045880)	1/21	0.22403762793421914	0.41409016650581004	0	0	4.129707112970712	6.1777992594697375	STK36
Lipid Catabolic Process (GO:0016042)	1/21	0.22403762793421914	0.41409016650581004	0	0	4.129707112970712	6.1777992594697375	AOAH
Negative Regulation Of GTPase Activity (GO:0034260)	1/21	0.22403762793421914	0.41409016650581004	0	0	4.129707112970712	6.1777992594697375	KLRK1
Negative Regulation Of Biomineral Tissue Development (GO:0070168)	1/21	0.22403762793421914	0.41409016650581004	0	0	4.129707112970712	6.1777992594697375	SRGN
Positive Regulation Of Apoptotic Process (GO:0043065)	5/270	0.22476242657503856	0.41481889022304913	0	0	1.565234845443597	2.3364437667775784	LGALS2;TNFAIP8;GZMA;TNFRSF8;FASLG
Regulation Of Plasma Membrane Bounded Cell Projection Assembly (GO:0120032)	2/75	0.22721259246168354	0.41872511532953427	0	0	2.266259928628986	3.3583007174105735	TBC1D10C;CCR7
Positive Regulation Of Interleukin-6 Production (GO:0032755)	2/76	0.23164001666266373	0.42260531412648383	0	0	2.2355212355212357	3.269608002919494	CYBA;LILRB2
Positive Regulation Of Protein Secretion (GO:0050714)	2/76	0.23164001666266373	0.42260531412648383	0	0	2.2355212355212357	3.269608002919494	BLK;OR51E2
Fc-epsilon Receptor Signaling Pathway (GO:0038095)	1/22	0.23335895035032136	0.42260531412648383	0	0	3.932855150428372	5.723002134593974	PRKCQ
Regulation Of Mononuclear Cell Migration (GO:0071675)	1/22	0.23335895035032136	0.42260531412648383	0	0	3.932855150428372	5.723002134593974	CCL5
Regulation Of Regulatory T Cell Differentiation (GO:0045589)	1/22	0.23335895035032136	0.42260531412648383	0	0	3.932855150428372	5.723002134593974	LILRB2
Placenta Development (GO:0001890)	1/22	0.23335895035032136	0.42260531412648383	0	0	3.932855150428372	5.723002134593974	ITGB8
Regulation Of Telomere Capping (GO:1904353)	1/22	0.23335895035032136	0.42260531412648383	0	0	3.932855150428372	5.723002134593974	PRKCQ
Dendritic Cell Differentiation (GO:0097028)	1/22	0.23335895035032136	0.42260531412648383	0	0	3.932855150428372	5.723002134593974	CCR7
Positive Regulation Of Synaptic Transmission, Glutamatergic (GO:0051968)	1/22	0.23335895035032136	0.42260531412648383	0	0	3.932855150428372	5.723002134593974	CCR2
Membrane Protein Ectodomain Proteolysis (GO:0006509)	1/22	0.23335895035032136	0.42260531412648383	0	0	3.932855150428372	5.723002134593974	PRKCQ
Natural Killer Cell Activation Involved In Immune Response (GO:0002323)	1/22	0.23335895035032136	0.42260531412648383	0	0	3.932855150428372	5.723002134593974	NKG7
Negative Regulation Of G Protein-Coupled Receptor Signaling Pathway (GO:0045744)	1/22	0.23335895035032136	0.42260531412648383	0	0	3.932855150428372	5.723002134593974	CCL5
Regulation Of Immune Response (GO:0050776)	2/77	0.2360728807851299	0.4250666648283185	0	0	2.2056022408963587	3.184039827775411	SH2D1A;SLA2
Positive Regulation Of JNK Cascade (GO:0046330)	2/77	0.2360728807851299	0.4250666648283185	0	0	2.2056022408963587	3.184039827775411	CD27;CCR7
Chloride Transport (GO:0006821)	2/77	0.2360728807851299	0.4250666648283185	0	0	2.2056022408963587	3.184039827775411	GABRA3;SLC4A1
Negative Regulation Of Blood Vessel Morphogenesis (GO:2000181)	2/77	0.2360728807851299	0.4250666648283185	0	0	2.2056022408963587	3.184039827775411	FASLG;CCR2
Regulation Of Centrosome Cycle (GO:0046605)	1/23	0.24256876036397682	0.4318068003642424	0	0	3.7538988208444275	5.317285291389026	CCNL2
Regulation Of Cholesterol Transport (GO:0032374)	1/23	0.24256876036397682	0.4318068003642424	0	0	3.7538988208444275	5.317285291389026	CETP
Negative Regulation Of Protein Tyrosine Kinase Activity (GO:0061099)	1/23	0.24256876036397682	0.4318068003642424	0	0	3.7538988208444275	5.317285291389026	PTPRC
Bile Acid And Bile Salt Transport (GO:0015721)	1/23	0.24256876036397682	0.4318068003642424	0	0	3.7538988208444275	5.317285291389026	ABCC11
Positive Regulation Of Lamellipodium Assembly (GO:0010592)	1/23	0.24256876036397682	0.4318068003642424	0	0	3.7538988208444275	5.317285291389026	RAC2
Glial Cell Development (GO:0021782)	1/23	0.24256876036397682	0.4318068003642424	0	0	3.7538988208444275	5.317285291389026	EIF2B5
Zinc Ion Transport (GO:0006829)	1/23	0.24256876036397682	0.4318068003642424	0	0	3.7538988208444275	5.317285291389026	SLC30A2
Lymphocyte Activation Involved In Immune Response (GO:0002285)	1/23	0.24256876036397682	0.4318068003642424	0	0	3.7538988208444275	5.317285291389026	CD244
Positive Regulation Of Cytoskeleton Organization (GO:0051495)	2/79	0.24495188834374126	0.43543147290565903	0	0	2.1480956018771145	3.021712038543111	CCL24;CCR7
Actin Filament Organization (GO:0007015)	3/144	0.249469275141197	0.44050742685666616	0	0	1.7612891641978634	2.445408250829565	RAC2;HCLS1;ACTL8
Regulation Of Cytokine Production Involved In Immune Response (GO:0002718)	1/24	0.25166838649898776	0.44050742685666616	0	0	3.590503911224304	4.953613532492497	CCR2
Regulation Of Heterotypic Cell-Cell Adhesion (GO:0034114)	1/24	0.25166838649898776	0.44050742685666616	0	0	3.590503911224304	4.953613532492497	LCK
Negative Regulation Of Ossification (GO:0030279)	1/24	0.25166838649898776	0.44050742685666616	0	0	3.590503911224304	4.953613532492497	SRGN
Acylglycerol Homeostasis (GO:0055090)	1/24	0.25166838649898776	0.44050742685666616	0	0	3.590503911224304	4.953613532492497	CETP
Regulation Of Neuroblast Proliferation (GO:1902692)	1/24	0.25166838649898776	0.44050742685666616	0	0	3.590503911224304	4.953613532492497	DCT
Regulation Of Proteolysis Involved In Protein Catabolic Process (GO:1903050)	1/24	0.25166838649898776	0.44050742685666616	0	0	3.590503911224304	4.953613532492497	EPHA4
Peroxisome Organization (GO:0007031)	1/24	0.25166838649898776	0.44050742685666616	0	0	3.590503911224304	4.953613532492497	ABCD2
Response To Hexose (GO:0009746)	1/24	0.25166838649898776	0.44050742685666616	0	0	3.590503911224304	4.953613532492497	EIF2B5
Ear Morphogenesis (GO:0042471)	1/24	0.25166838649898776	0.44050742685666616	0	0	3.590503911224304	4.953613532492497	TIFAB
Protein Kinase B Signaling (GO:0043491)	1/24	0.25166838649898776	0.44050742685666616	0	0	3.590503911224304	4.953613532492497	CCL5
Negative Regulation Of NF-kappaB Transcription Factor Activity (GO:0032088)	2/81	0.25384370702655756	0.4432618192597496	0	0	2.093500691415807	2.8702659193700617	AIM2;NLRP2
Negative Regulation Of Response To External Stimulus (GO:0032102)	3/146	0.25590184986591286	0.4432618192597496	0	0	1.7364787111622555	2.366753293708698	EPHA4;MMP26;AOAH
Regulation Of GTPase Activity (GO:0043087)	4/214	0.25596058424744056	0.4432618192597496	0	0	1.5778853914447135	2.150234621988878	EPHA4;CCL24;KLRK1;CCL5
Regulation Of Phosphorylation (GO:0042325)	2/82	0.25829264802195145	0.4432618192597496	0	0	2.0672268907563027	2.7983265746896553	CCL5;SLAMF8
Negative Regulation Of Protein Metabolic Process (GO:0051248)	3/147	0.25912691133500737	0.4432618192597496	0	0	1.7243319268635724	2.3286022070399746	EPHA4;GZMB;LILRB2
Regulation Of Double-Strand Break Repair Via Nonhomologous End Joining (GO:2001032)	1/25	0.26065914152485675	0.4432618192597496	0	0	3.4407252440725244	4.626198556346838	MRNIP
Negative Regulation Of Intrinsic Apoptotic Signaling Pathway In Response To DNA Damage (GO:1902230)	1/25	0.26065914152485675	0.4432618192597496	0	0	3.4407252440725244	4.626198556346838	CXCL12
Negative Regulation Of Proteolysis Involved In Protein Catabolic Process (GO:1903051)	1/25	0.26065914152485675	0.4432618192597496	0	0	3.4407252440725244	4.626198556346838	EPHA4
Negative Regulation Of Response To Wounding (GO:1903035)	1/25	0.26065914152485675	0.4432618192597496	0	0	3.4407252440725244	4.626198556346838	EPHA4
Negative Regulation Of Stress Fiber Assembly (GO:0051497)	1/25	0.26065914152485675	0.4432618192597496	0	0	3.4407252440725244	4.626198556346838	RHPN1
Regulation Of Postsynapse Organization (GO:0099175)	1/25	0.26065914152485675	0.4432618192597496	0	0	3.4407252440725244	4.626198556346838	EPHA4
Regulation Of Protein Processing (GO:0070613)	1/25	0.26065914152485675	0.4432618192597496	0	0	3.4407252440725244	4.626198556346838	NLRP7
Peptide Hormone Secretion (GO:0030072)	1/25	0.26065914152485675	0.4432618192597496	0	0	3.4407252440725244	4.626198556346838	GAL
Regulation Of Synapse Organization (GO:0050807)	1/25	0.26065914152485675	0.4432618192597496	0	0	3.4407252440725244	4.626198556346838	EPHA4
Cellular Response To Steroid Hormone Stimulus (GO:0071383)	1/25	0.26065914152485675	0.4432618192597496	0	0	3.4407252440725244	4.626198556346838	OR51E2
Response To Zinc Ion (GO:0010043)	1/25	0.26065914152485675	0.4432618192597496	0	0	3.4407252440725244	4.626198556346838	SLC30A2
Secretory Granule Organization (GO:0033363)	1/25	0.26065914152485675	0.4432618192597496	0	0	3.4407252440725244	4.626198556346838	SRGN
Sterol Transport (GO:0015918)	1/25	0.26065914152485675	0.4432618192597496	0	0	3.4407252440725244	4.626198556346838	CETP
Ventricular Cardiac Muscle Tissue Development (GO:0003229)	1/25	0.26065914152485675	0.4432618192597496	0	0	3.4407252440725244	4.626198556346838	MYH6
Positive Regulation Of Peptidase Activity (GO:0010952)	1/25	0.26065914152485675	0.4432618192597496	0	0	3.4407252440725244	4.626198556346838	CLDN4
Inner Ear Morphogenesis (GO:0042472)	1/25	0.26065914152485675	0.4432618192597496	0	0	3.4407252440725244	4.626198556346838	TIFAB
Phospholipase C-activating G Protein-Coupled Receptor Signaling Pathway (GO:0007200)	2/83	0.26274269759409397	0.4455974128116053	0	0	2.0416018259155515	2.728764294717862	P2RY10;GPR18
Regulation Of NIK/NF-kappaB Signaling (GO:1901222)	2/83	0.26274269759409397	0.4455974128116053	0	0	2.0416018259155515	2.728764294717862	NLRP2;CD27
Axon Guidance (GO:0007411)	3/149	0.2655930978897382	0.44864139898691435	0	0	1.7005375411825907	2.254555409226433	EPHA4;CXCL12;PRKCQ
Purine Ribonucleotide Metabolic Process (GO:0009150)	2/84	0.2671931913437855	0.44864139898691435	0	0	2.016601762656282	2.661477367706346	GIMAP7;MYH6
Negative Regulation Of Insulin Receptor Signaling Pathway (GO:0046627)	1/26	0.26954232257859234	0.44864139898691435	0	0	3.302928870292887	4.330238373930456	PRKCQ
Negative Regulation Of Interleukin-1 Beta Production (GO:0032691)	1/26	0.26954232257859234	0.44864139898691435	0	0	3.302928870292887	4.330238373930456	NLRP7
DNA-templated Transcription Elongation (GO:0006354)	1/26	0.26954232257859234	0.44864139898691435	0	0	3.302928870292887	4.330238373930456	PCID2
Acute Inflammatory Response (GO:0002526)	1/26	0.26954232257859234	0.44864139898691435	0	0	3.302928870292887	4.330238373930456	CD6
cAMP-mediated Signaling (GO:0019933)	1/26	0.26954232257859234	0.44864139898691435	0	0	3.302928870292887	4.330238373930456	GAL
Cardiac Muscle Cell Development (GO:0055013)	1/26	0.26954232257859234	0.44864139898691435	0	0	3.302928870292887	4.330238373930456	MYH6
Regulation Of Vascular Endothelial Growth Factor Production (GO:0010574)	1/26	0.26954232257859234	0.44864139898691435	0	0	3.302928870292887	4.330238373930456	CCR2
Cellular Response To Xenobiotic Stimulus (GO:0071466)	1/26	0.26954232257859234	0.44864139898691435	0	0	3.302928870292887	4.330238373930456	AIM2
Positive Regulation Of Nuclear Division (GO:0051785)	1/26	0.26954232257859234	0.44864139898691435	0	0	3.302928870292887	4.330238373930456	NUSAP1
Positive Regulation Of Phosphatidylinositol 3-Kinase Activity (GO:0043552)	1/26	0.26954232257859234	0.44864139898691435	0	0	3.302928870292887	4.330238373930456	CCR7
Negative Regulation Of Catalytic Activity (GO:0043086)	1/26	0.26954232257859234	0.44864139898691435	0	0	3.302928870292887	4.330238373930456	GZMA
Regulation Of Cardiac Muscle Cell Contraction (GO:0086004)	1/26	0.26954232257859234	0.44864139898691435	0	0	3.302928870292887	4.330238373930456	STC1
Calcium-Mediated Signaling (GO:0019722)	2/85	0.2716434804771571	0.45034685336701735	0	0	1.9922041105598867	2.5963695036384657	PTPRC;CCR5
Defense Response To Gram-positive Bacterium (GO:0050830)	2/85	0.2716434804771571	0.45034685336701735	0	0	1.9922041105598867	2.5963695036384657	CTSG;GBP4
Negative Regulation Of Cell Cycle (GO:0045786)	2/85	0.2716434804771571	0.45034685336701735	0	0	1.9922041105598867	2.5963695036384657	RUNX3;BRINP3
Negative Regulation Of Angiogenesis (GO:0016525)	2/86	0.27609293166057036	0.45362416932680355	0	0	1.9683873549419768	2.5333494863845942	FASLG;CCR2
T Cell Activation Involved In Immune Response (GO:0002286)	1/27	0.2783192114594731	0.45362416932680355	0	0	3.1757322175732217	4.061718892262195	ITGAL
Amino Acid Import Across Plasma Membrane (GO:0089718)	1/27	0.2783192114594731	0.45362416932680355	0	0	3.1757322175732217	4.061718892262195	SLC38A4
Regulation Of Peptidase Activity (GO:0052547)	1/27	0.2783192114594731	0.45362416932680355	0	0	3.1757322175732217	4.061718892262195	CST7
Cardiac Muscle Cell Differentiation (GO:0055007)	1/27	0.2783192114594731	0.45362416932680355	0	0	3.1757322175732217	4.061718892262195	MYH6
Peptide Cross-Linking (GO:0018149)	1/27	0.2783192114594731	0.45362416932680355	0	0	3.1757322175732217	4.061718892262195	TGM4
Dorsal/Ventral Pattern Formation (GO:0009953)	1/27	0.2783192114594731	0.45362416932680355	0	0	3.1757322175732217	4.061718892262195	TLL2
Positive Regulation Of Filopodium Assembly (GO:0051491)	1/27	0.2783192114594731	0.45362416932680355	0	0	3.1757322175732217	4.061718892262195	CCR7
Positive Regulation Of Immune System Process (GO:0002684)	1/27	0.2783192114594731	0.45362416932680355	0	0	3.1757322175732217	4.061718892262195	LILRB2
In Utero Embryonic Development (GO:0001701)	1/27	0.2783192114594731	0.45362416932680355	0	0	3.1757322175732217	4.061718892262195	MYH6
Positive Regulation Of Response To Wounding (GO:1903036)	1/27	0.2783192114594731	0.45362416932680355	0	0	3.1757322175732217	4.061718892262195	CLDN4
Negative Regulation Of NIK/NF-kappaB Signaling (GO:1901223)	1/27	0.2783192114594731	0.45362416932680355	0	0	3.1757322175732217	4.061718892262195	NLRP2
Negative Regulation Of Cellular Response To Insulin Stimulus (GO:1900077)	1/27	0.2783192114594731	0.45362416932680355	0	0	3.1757322175732217	4.061718892262195	PRKCQ
Regulation Of Insulin Secretion (GO:0050796)	2/87	0.2805409265910137	0.4566522216235048	0	0	1.9451309935739	2.4723308538934123	BLK;CCL5
Positive Regulation Of Plasma Membrane Bounded Cell Projection Assembly (GO:0120034)	2/88	0.2849868618689146	0.46058030543546036	0	0	1.9224154778190345	2.4132315998561205	RAC2;CCR7
Negative Regulation Of Signaling (GO:0023057)	1/28	0.2869910747812988	0.46058030543546036	0	0	3.057957539129087	3.817261123403041	TRAT1
Apoptotic Cell Clearance (GO:0043277)	1/28	0.2869910747812988	0.46058030543546036	0	0	3.057957539129087	3.817261123403041	TIMD4
Regulation Of Platelet Activation (GO:0010543)	1/28	0.2869910747812988	0.46058030543546036	0	0	3.057957539129087	3.817261123403041	PRKCQ
Cellular Response To Osmotic Stress (GO:0071470)	1/28	0.2869910747812988	0.46058030543546036	0	0	3.057957539129087	3.817261123403041	RCSD1
Positive Regulation Of Defense Response To Virus By Host (GO:0002230)	1/28	0.2869910747812988	0.46058030543546036	0	0	3.057957539129087	3.817261123403041	IL12RB1
Transcription Elongation By RNA Polymerase II (GO:0006368)	1/28	0.2869910747812988	0.46058030543546036	0	0	3.057957539129087	3.817261123403041	PCID2
Hematopoietic Progenitor Cell Differentiation (GO:0002244)	1/28	0.2869910747812988	0.46058030543546036	0	0	3.057957539129087	3.817261123403041	PTPRC
Positive Regulation Of Protein Import Into Nucleus (GO:0042307)	1/28	0.2869910747812988	0.46058030543546036	0	0	3.057957539129087	3.817261123403041	HCLS1
Protein Localization To Golgi Apparatus (GO:0034067)	1/28	0.2869910747812988	0.46058030543546036	0	0	3.057957539129087	3.817261123403041	GBP5
Negative Regulation Of Actin Filament Bundle Assembly (GO:0032232)	1/28	0.2869910747812988	0.46058030543546036	0	0	3.057957539129087	3.817261123403041	RHPN1
Positive Regulation Of Peptidyl-Serine Phosphorylation (GO:0033138)	2/89	0.28943014862584915	0.4639014515012014	0	0	1.9002221578286487	2.3559738988497143	SH2D1A;HCLS1
Regulation Of Peptidyl-Tyrosine Phosphorylation (GO:0050730)	2/90	0.2938702122940276	0.46893394549425127	0	0	1.8785332314744079	2.3004838503583596	PTPRC;HCLS1
Alpha-Amino Acid Catabolic Process (GO:1901606)	1/29	0.295559164052552	0.46893394549425127	0	0	2.9485953377166765	3.5940023004429005	MCCC2
Regulation Of Monoatomic Ion Transmembrane Transport (GO:0034765)	1/29	0.295559164052552	0.46893394549425127	0	0	2.9485953377166765	3.5940023004429005	KCNJ10
Sarcomere Organization (GO:0045214)	1/29	0.295559164052552	0.46893394549425127	0	0	2.9485953377166765	3.5940023004429005	MYH6
Positive Regulation Of Dephosphorylation (GO:0035306)	1/29	0.295559164052552	0.46893394549425127	0	0	2.9485953377166765	3.5940023004429005	LILRB2
Positive Regulation Of Neural Precursor Cell Proliferation (GO:2000179)	1/29	0.295559164052552	0.46893394549425127	0	0	2.9485953377166765	3.5940023004429005	DCT
Positive Regulation Of Viral Genome Replication (GO:0045070)	1/29	0.295559164052552	0.46893394549425127	0	0	2.9485953377166765	3.5940023004429005	CCL5
Negative Regulation Of DNA Binding (GO:0043392)	1/29	0.295559164052552	0.46893394549425127	0	0	2.9485953377166765	3.5940023004429005	GZMA
Positive Regulation Of Binding (GO:0051099)	2/91	0.2983064923750406	0.47269526253873223	0	0	1.8573316967236333	2.2466912411014226	BLK;PYHIN1
Negative Regulation Of Epithelial To Mesenchymal Transition (GO:0010719)	1/30	0.30402471597667174	0.47397642055990435	0	0	2.846775357091329	3.3895024841508117	EPHA4
Regulation Of Dendritic Spine Morphogenesis (GO:0061001)	1/30	0.30402471597667174	0.47397642055990435	0	0	2.846775357091329	3.3895024841508117	EPHA4
Negative Regulation Of Interleukin-1 Production (GO:0032692)	1/30	0.30402471597667174	0.47397642055990435	0	0	2.846775357091329	3.3895024841508117	NLRP7
Negative Regulation Of Myeloid Leukocyte Differentiation (GO:0002762)	1/30	0.30402471597667174	0.47397642055990435	0	0	2.846775357091329	3.3895024841508117	C1QC
Negative Regulation Of Peptidyl-Tyrosine Phosphorylation (GO:0050732)	1/30	0.30402471597667174	0.47397642055990435	0	0	2.846775357091329	3.3895024841508117	PTPRC
Regulation Of Macrophage Derived Foam Cell Differentiation (GO:0010743)	1/30	0.30402471597667174	0.47397642055990435	0	0	2.846775357091329	3.3895024841508117	CETP
Phagocytosis, Engulfment (GO:0006911)	1/30	0.30402471597667174	0.47397642055990435	0	0	2.846775357091329	3.3895024841508117	TIMD4
Positive Regulation Of Interleukin-10 Production (GO:0032733)	1/30	0.30402471597667174	0.47397642055990435	0	0	2.846775357091329	3.3895024841508117	CD40LG
Extrinsic Apoptotic Signaling Pathway Via Death Domain Receptors (GO:0008625)	1/30	0.30402471597667174	0.47397642055990435	0	0	2.846775357091329	3.3895024841508117	FASLG
Positive Regulation Of Lipid Kinase Activity (GO:0090218)	1/30	0.30402471597667174	0.47397642055990435	0	0	2.846775357091329	3.3895024841508117	CCR7
Positive Regulation Of Locomotion (GO:0040017)	1/30	0.30402471597667174	0.47397642055990435	0	0	2.846775357091329	3.3895024841508117	CCR7
Positive Regulation Of Protein Targeting To Mitochondrion (GO:1903955)	1/30	0.30402471597667174	0.47397642055990435	0	0	2.846775357091329	3.3895024841508117	RAC2
Mitotic G2 DNA Damage Checkpoint Signaling (GO:0007095)	1/30	0.30402471597667174	0.47397642055990435	0	0	2.846775357091329	3.3895024841508117	MRNIP
Regulation Of Peptidyl-Serine Phosphorylation (GO:0033135)	2/93	0.3071655285808332	0.47694420382604524	0	0	1.816326530612245	2.1439346145584066	SH2D1A;HCLS1
Positive Regulation Of Protein Kinase B Signaling (GO:0051897)	2/93	0.3071655285808332	0.47694420382604524	0	0	1.816326530612245	2.1439346145584066	HCLS1;CCR7
Negative Regulation Of Amide Metabolic Process (GO:0034249)	2/93	0.3071655285808332	0.47694420382604524	0	0	1.816326530612245	2.1439346145584066	EPHA4;GZMB
Protein Autophosphorylation (GO:0046777)	3/162	0.30799723340087093	0.47694420382604524	0	0	1.560464931136056	1.8377041193651198	EPHA4;LCK;BMX
Negative Regulation Of Programmed Cell Death (GO:0043069)	6/381	0.30822532591402907	0.47694420382604524	0	0	1.3254700854700854	1.559977801194626	PCID2;TNFAIP8;CD40LG;IL2RB;CD27;CD38
Positive Regulation Of GTPase Activity (GO:0043547)	4/234	0.3093081156028452	0.47694420382604524	0	0	1.4392041267501843	1.6887871083843864	CCL24;CCL5;TBC1D10C;CCR7
Retrograde Transport, Endosome To Golgi (GO:0042147)	2/94	0.311587231777388	0.47694420382604524	0	0	1.7964925100474973	2.0948466962177394	TBC1D10C;RCSD1
Cardiac Muscle Tissue Morphogenesis (GO:0055008)	1/31	0.3123889526255053	0.47694420382604524	0	0	2.7517433751743376	3.2016705453971914	MYH6
Central Nervous System Neuron Differentiation (GO:0021953)	1/31	0.3123889526255053	0.47694420382604524	0	0	2.7517433751743376	3.2016705453971914	BRINP3
Positive Regulation Of Cholesterol Transport (GO:0032376)	1/31	0.3123889526255053	0.47694420382604524	0	0	2.7517433751743376	3.2016705453971914	CETP
Positive Regulation Of Extrinsic Apoptotic Signaling Pathway (GO:2001238)	1/31	0.3123889526255053	0.47694420382604524	0	0	2.7517433751743376	3.2016705453971914	LTB
Positive Regulation Of Lamellipodium Organization (GO:1902745)	1/31	0.3123889526255053	0.47694420382604524	0	0	2.7517433751743376	3.2016705453971914	RAC2
Triglyceride Homeostasis (GO:0070328)	1/31	0.3123889526255053	0.47694420382604524	0	0	2.7517433751743376	3.2016705453971914	CETP
Positive Regulation Of Proteolysis Involved In Protein Catabolic Process (GO:1903052)	1/31	0.3123889526255053	0.47694420382604524	0	0	2.7517433751743376	3.2016705453971914	PYHIN1
Protein Localization To Chromatin (GO:0071168)	1/31	0.3123889526255053	0.47694420382604524	0	0	2.7517433751743376	3.2016705453971914	MRNIP
Receptor Signaling Pathway Via STAT (GO:0097696)	1/31	0.3123889526255053	0.47694420382604524	0	0	2.7517433751743376	3.2016705453971914	CCR2
Regulation Of Cell Morphogenesis (GO:0022604)	1/31	0.3123889526255053	0.47694420382604524	0	0	2.7517433751743376	3.2016705453971914	CLDN4
Positive Regulation Of MAPK Cascade (GO:0043410)	5/310	0.3158643192083145	0.48166430207343214	0	0	1.3571677711893966	1.5640578560566862	CCL24;DOK2;PTPRC;CCL5;CCR7
Positive Regulation Of Supramolecular Fiber Organization (GO:1902905)	2/96	0.3204124742404598	0.48367742451061857	0	0	1.7580904702306455	2.0009638670120196	CCL24;CCR7
Regulation Of Cholesterol Efflux (GO:0010874)	1/32	0.32065308142855353	0.48367742451061857	0	0	2.662842488864894	3.028705020078628	CETP
Cellular Nitrogen Compound Biosynthetic Process (GO:0044271)	1/32	0.32065308142855353	0.48367742451061857	0	0	2.662842488864894	3.028705020078628	SPTSSB
Regulation Of Transmembrane Transport (GO:0034762)	1/32	0.32065308142855353	0.48367742451061857	0	0	2.662842488864894	3.028705020078628	KCNJ10
Chromosome Condensation (GO:0030261)	1/32	0.32065308142855353	0.48367742451061857	0	0	2.662842488864894	3.028705020078628	NUSAP1
Very Long-Chain Fatty Acid Metabolic Process (GO:0000038)	1/32	0.32065308142855353	0.48367742451061857	0	0	2.662842488864894	3.028705020078628	ABCD2
Intracellular pH Reduction (GO:0051452)	1/32	0.32065308142855353	0.48367742451061857	0	0	2.662842488864894	3.028705020078628	SLAMF8
Positive Regulation Of Telomere Maintenance Via Telomerase (GO:0032212)	1/32	0.32065308142855353	0.48367742451061857	0	0	2.662842488864894	3.028705020078628	PRKCQ
Muscle Cell Development (GO:0055001)	1/32	0.32065308142855353	0.48367742451061857	0	0	2.662842488864894	3.028705020078628	MYH6
Peptidyl-Serine Modification (GO:0018209)	3/166	0.3211166631123956	0.48379521273236076	0	0	1.5218606818358313	1.7287588367885418	GALNT13;PNCK;PRKCQ
Negative Regulation Of Epithelial Cell Migration (GO:0010633)	1/33	0.3288182956596844	0.4860692782093187	0	0	2.579497907949791	2.8690464800553848	STC1
Regulation Of Lamellipodium Assembly (GO:0010591)	1/33	0.3288182956596844	0.4860692782093187	0	0	2.579497907949791	2.8690464800553848	RAC2
Cardiac Muscle Contraction (GO:0060048)	1/33	0.3288182956596844	0.4860692782093187	0	0	2.579497907949791	2.8690464800553848	MYH6
Regulation Of Protein Polymerization (GO:0032271)	1/33	0.3288182956596844	0.4860692782093187	0	0	2.579497907949791	2.8690464800553848	HCLS1
Positive Regulation Of DNA Binding (GO:0043388)	1/33	0.3288182956596844	0.4860692782093187	0	0	2.579497907949791	2.8690464800553848	PYHIN1
Positive Regulation Of Ion Transmembrane Transporter Activity (GO:0032414)	1/33	0.3288182956596844	0.4860692782093187	0	0	2.579497907949791	2.8690464800553848	CCR2
Vasculogenesis (GO:0001570)	1/33	0.3288182956596844	0.4860692782093187	0	0	2.579497907949791	2.8690464800553848	ITGB8
Ventricular Cardiac Muscle Tissue Morphogenesis (GO:0055010)	1/33	0.3288182956596844	0.4860692782093187	0	0	2.579497907949791	2.8690464800553848	MYH6
Positive Regulation Of Protein Dephosphorylation (GO:0035307)	1/33	0.3288182956596844	0.4860692782093187	0	0	2.579497907949791	2.8690464800553848	LILRB2
Positive Regulation Of Release Of Sequestered Calcium Ion Into Cytosol (GO:0051281)	1/33	0.3288182956596844	0.4860692782093187	0	0	2.579497907949791	2.8690464800553848	CXCL9
Positive Regulation Of Telomerase Activity (GO:0051973)	1/33	0.3288182956596844	0.4860692782093187	0	0	2.579497907949791	2.8690464800553848	PRKCQ
Regulation Of NLRP3 Inflammasome Complex Assembly (GO:1900225)	1/33	0.3288182956596844	0.4860692782093187	0	0	2.579497907949791	2.8690464800553848	GBP5
Regulation Of Amyloid-Beta Formation (GO:1902003)	1/33	0.3288182956596844	0.4860692782093187	0	0	2.579497907949791	2.8690464800553848	EPHA4
Negative Regulation Of Macromolecule Biosynthetic Process (GO:0010558)	2/98	0.3292102681098971	0.4860692782093187	0	0	1.7212885154061626	1.9124524418025515	EPHA4;GZMB
MAPK Cascade (GO:0000165)	2/98	0.3292102681098971	0.4860692782093187	0	0	1.7212885154061626	1.9124524418025515	CCL5;CCR5
Positive Regulation Of Cold-Induced Thermogenesis (GO:0120162)	2/98	0.3292102681098971	0.4860692782093187	0	0	1.7212885154061626	1.9124524418025515	FABP4;CCR2
Positive Regulation Of Protein-Containing Complex Assembly (GO:0031334)	2/98	0.3292102681098971	0.4860692782093187	0	0	1.7212885154061626	1.9124524418025515	GBP5;FERMT1
Supramolecular Fiber Organization (GO:0097435)	5/316	0.33000574948079436	0.48667122867026663	0	0	1.3305739891906685	1.4751344690279695	RAC2;HCLS1;TLL2;UBASH3A;MYH6
ATP Metabolic Process (GO:0046034)	1/34	0.3368857742671406	0.48877647017949305	0	0	2.501204513756815	2.7213389117646964	MYH6
Negative Regulation Of Mitotic Cell Cycle (GO:0045930)	1/34	0.3368857742671406	0.48877647017949305	0	0	2.501204513756815	2.7213389117646964	BRINP3
Regulation Of Phosphatidylinositol 3-Kinase Activity (GO:0043551)	1/34	0.3368857742671406	0.48877647017949305	0	0	2.501204513756815	2.7213389117646964	CCR7
Cellular Response To Amyloid-Beta (GO:1904646)	1/34	0.3368857742671406	0.48877647017949305	0	0	2.501204513756815	2.7213389117646964	EPHA4
Positive Regulation Of Carbohydrate Metabolic Process (GO:0045913)	1/34	0.3368857742671406	0.48877647017949305	0	0	2.501204513756815	2.7213389117646964	CD244
Sister Chromatid Segregation (GO:0000819)	1/34	0.3368857742671406	0.48877647017949305	0	0	2.501204513756815	2.7213389117646964	NUSAP1
Smoothened Signaling Pathway (GO:0007224)	1/34	0.3368857742671406	0.48877647017949305	0	0	2.501204513756815	2.7213389117646964	STK36
Establishment Of Mitotic Spindle Localization (GO:0040001)	1/34	0.3368857742671406	0.48877647017949305	0	0	2.501204513756815	2.7213389117646964	NUSAP1
Superoxide Metabolic Process (GO:0006801)	1/34	0.3368857742671406	0.48877647017949305	0	0	2.501204513756815	2.7213389117646964	CYBA
Glial Cell Differentiation (GO:0010001)	1/34	0.3368857742671406	0.48877647017949305	0	0	2.501204513756815	2.7213389117646964	EIF2B5
Positive Regulation Of Neuron Death (GO:1901216)	1/34	0.3368857742671406	0.48877647017949305	0	0	2.501204513756815	2.7213389117646964	C1QA
Membrane Protein Proteolysis (GO:0033619)	1/34	0.3368857742671406	0.48877647017949305	0	0	2.501204513756815	2.7213389117646964	PRKCQ
Purine Nucleotide Metabolic Process (GO:0006163)	1/34	0.3368857742671406	0.48877647017949305	0	0	2.501204513756815	2.7213389117646964	CD38
Regulation Of Blood Circulation (GO:1903522)	1/34	0.3368857742671406	0.48877647017949305	0	0	2.501204513756815	2.7213389117646964	MYH6
Metal Ion Transport (GO:0030001)	3/171	0.33752163330504603	0.4891335448011926	0	0	1.4761904761904763	1.6033283730146284	KCNJ10;CCL5;CCR5
Neutral Amino Acid Transport (GO:0015804)	1/35	0.3448566823150811	0.4957561698802139	0	0	2.4275166133398964	2.584398180362271	SLC38A4
Regulation Of Postsynaptic Membrane Potential (GO:0060078)	1/35	0.3448566823150811	0.4957561698802139	0	0	2.4275166133398964	2.584398180362271	GABRA3
One-Carbon Compound Transport (GO:0019755)	1/35	0.3448566823150811	0.4957561698802139	0	0	2.4275166133398964	2.584398180362271	SLC4A1
Positive Regulation Of Mitotic Nuclear Division (GO:0045840)	1/35	0.3448566823150811	0.4957561698802139	0	0	2.4275166133398964	2.584398180362271	NUSAP1
Positive Regulation Of Telomere Maintenance Via Telomere Lengthening (GO:1904358)	1/35	0.3448566823150811	0.4957561698802139	0	0	2.4275166133398964	2.584398180362271	PRKCQ
Macrophage Activation (GO:0042116)	1/35	0.3448566823150811	0.4957561698802139	0	0	2.4275166133398964	2.584398180362271	C1QA
Regulation Of Cardiac Muscle Contraction (GO:0055117)	1/35	0.3448566823150811	0.4957561698802139	0	0	2.4275166133398964	2.584398180362271	STC1
Activation Of GTPase Activity (GO:0090630)	2/102	0.34670888709631975	0.49784857357652323	0	0	1.6521008403361344	1.7500205155374202	TBC1D10C;CCR7
Positive Regulation Of I-kappaB kinase/NF-kappaB Signaling (GO:0043123)	3/175	0.35063175647310085	0.5029061192842761	0	0	1.4415660877244627	1.5107882649258602	FASLG;CCR7;LTB
Positive Regulation Of Double-Strand Break Repair Via Homologous Recombination (GO:1905168)	1/36	0.3527321710081166	0.5036164671390061	0	0	2.358039450089659	2.4571861247715274	MRNIP
Positive Regulation Of Signaling Receptor Activity (GO:2000273)	1/36	0.3527321710081166	0.5036164671390061	0	0	2.358039450089659	2.4571861247715274	CCR2
Protein Destabilization (GO:0031648)	1/36	0.3527321710081166	0.5036164671390061	0	0	2.358039450089659	2.4571861247715274	PYHIN1
Receptor Signaling Pathway Via JAK-STAT (GO:0007259)	1/36	0.3527321710081166	0.5036164671390061	0	0	2.358039450089659	2.4571861247715274	CCR2
Extracellular Matrix Organization (GO:0030198)	3/176	0.35390548057444454	0.504717475137418	0	0	1.4331601668251994	1.4886598754710452	MMP26;TLL2;CTSG
Negative Regulation Of Apoptotic Process (GO:0043066)	7/482	0.35837753568375047	0.5105151047481349	0	0	1.2197424892703863	1.2516610514032298	PCID2;TNFAIP8;CD40LG;IL2RB;CD27;CD38;HCLS1
Positive Regulation Of Stress-Activated MAPK Cascade (GO:0032874)	2/105	0.35973462356591496	0.5106594686670012	0	0	1.6037366402871829	1.6396421805195303	CD27;CCR7
Negative Regulation Of Endothelial Cell Migration (GO:0010596)	1/37	0.3605133778796519	0.5106594686670012	0	0	2.292422129242213	2.3387891491405592	STC1
Regulation Of Defense Response To Virus By Host (GO:0050691)	1/37	0.3605133778796519	0.5106594686670012	0	0	2.292422129242213	2.3387891491405592	IL12RB1
Positive Regulation Of Receptor Signaling Pathway Via JAK-STAT (GO:0046427)	1/37	0.3605133778796519	0.5106594686670012	0	0	2.292422129242213	2.3387891491405592	CCL5
Positive Regulation Of Receptor Signaling Pathway Via STAT (GO:1904894)	1/37	0.3605133778796519	0.5106594686670012	0	0	2.292422129242213	2.3387891491405592	CCL5
Regulation Of Protein Import Into Nucleus (GO:0042306)	1/38	0.36820142697537556	0.5165352299246682	0	0	2.2303516906027365	2.228400433182433	HCLS1
Connective Tissue Development (GO:0061448)	1/38	0.36820142697537556	0.5165352299246682	0	0	2.2303516906027365	2.228400433182433	ITGB8
Positive Regulation Of Cation Channel Activity (GO:2001259)	1/38	0.36820142697537556	0.5165352299246682	0	0	2.2303516906027365	2.228400433182433	GAL
Response To Peptide (GO:1901652)	1/38	0.36820142697537556	0.5165352299246682	0	0	2.2303516906027365	2.228400433182433	EIF2B5
Response To Transforming Growth Factor Beta (GO:0071559)	1/38	0.36820142697537556	0.5165352299246682	0	0	2.2303516906027365	2.228400433182433	RUNX3
Fatty Acid Transport (GO:0015908)	1/38	0.36820142697537556	0.5165352299246682	0	0	2.2303516906027365	2.228400433182433	FABP4
Tumor Necrosis Factor-Mediated Signaling Pathway (GO:0033209)	1/38	0.36820142697537556	0.5165352299246682	0	0	2.2303516906027365	2.228400433182433	AIM2
Positive Regulation Of Protein Tyrosine Kinase Activity (GO:0061098)	1/38	0.36820142697537556	0.5165352299246682	0	0	2.2303516906027365	2.228400433182433	EPHA4
Negative Regulation Of Translation (GO:0017148)	2/107	0.36836576157974343	0.5165352299246682	0	0	1.5730292116846738	1.5709511096694833	EPHA4;GZMB
Response To Tumor Necrosis Factor (GO:0034612)	2/108	0.37266442248476955	0.521397826330419	0	0	1.5581100364674172	1.5379744806042832	CCL24;CCL5
Positive Regulation Of Translation (GO:0045727)	2/108	0.37266442248476955	0.521397826330419	0	0	1.5581100364674172	1.5379744806042832	EIF2B5;CCL5
Negative Regulation Of Transport (GO:0051051)	1/39	0.37579742895570417	0.5217099262604079	0	0	2.1715481171548117	2.1253050728533736	TRAT1
Carboxylic Acid Transmembrane Transport (GO:1905039)	1/39	0.37579742895570417	0.5217099262604079	0	0	2.1715481171548117	2.1253050728533736	SLC38A4
Regulation Of Protein Targeting To Mitochondrion (GO:1903214)	1/39	0.37579742895570417	0.5217099262604079	0	0	2.1715481171548117	2.1253050728533736	RAC2
Positive Regulation Of Cytokinesis (GO:0032467)	1/39	0.37579742895570417	0.5217099262604079	0	0	2.1715481171548117	2.1253050728533736	CXCR5
Positive Regulation Of Intrinsic Apoptotic Signaling Pathway (GO:2001244)	1/39	0.37579742895570417	0.5217099262604079	0	0	2.1715481171548117	2.1253050728533736	LCK
Positive Regulation Of Pattern Recognition Receptor Signaling Pathway (GO:0062208)	1/39	0.37579742895570417	0.5217099262604079	0	0	2.1715481171548117	2.1253050728533736	CYBA
Heterochromatin Organization (GO:0070828)	1/39	0.37579742895570417	0.5217099262604079	0	0	2.1715481171548117	2.1253050728533736	PCID2
Negative Regulation Of Gene Expression (GO:0010629)	5/336	0.37747776089795876	0.5234636352783848	0	0	1.2488911743909494	1.2167242631669908	SRGN;EPHA4;ITGB8;GZMB;CD3E
Regulation Of JNK Cascade (GO:0046328)	2/110	0.3812261929896235	0.5268834764813479	0	0	1.529100529100529	1.4746070524570836	CD27;CCR7
Regulation Of Cytokine-Mediated Signaling Pathway (GO:0001959)	1/40	0.38330248129678934	0.5268834764813479	0	0	2.115760111576011	2.0288676064450133	PTPRC
Regulation Of Protein Dephosphorylation (GO:0035304)	1/40	0.38330248129678934	0.5268834764813479	0	0	2.115760111576011	2.0288676064450133	LILRB2
Cyclic-Nucleotide-Mediated Signaling (GO:0019935)	1/40	0.38330248129678934	0.5268834764813479	0	0	2.115760111576011	2.0288676064450133	GAL
Positive Regulation Of Insulin Secretion (GO:0032024)	1/40	0.38330248129678934	0.5268834764813479	0	0	2.115760111576011	2.0288676064450133	BLK
Positive Regulation Of Monoatomic Ion Transport (GO:0043270)	1/40	0.38330248129678934	0.5268834764813479	0	0	2.115760111576011	2.0288676064450133	CCL5
Positive Regulation Of Myeloid Leukocyte Differentiation (GO:0002763)	1/40	0.38330248129678934	0.5268834764813479	0	0	2.115760111576011	2.0288676064450133	HCLS1
Protein Localization To Chromosome (GO:0034502)	1/40	0.38330248129678934	0.5268834764813479	0	0	2.115760111576011	2.0288676064450133	MRNIP
Cytoskeleton Organization (GO:0007010)	2/111	0.3854886381207628	0.5293087974196469	0	0	1.5149949888212166	1.444159215785241	CCL24;TIMD4
Small GTPase Mediated Signal Transduction (GO:0007264)	2/112	0.38973836292333014	0.5301088368163457	0	0	1.5011459129106188	1.4144992143242328	DOK2;ARHGAP30
Negative Regulation Of Defense Response (GO:0031348)	2/112	0.38973836292333014	0.5301088368163457	0	0	1.5011459129106188	1.4144992143242328	MMP26;AOAH
O-glycan Processing (GO:0016266)	1/41	0.39071766856981655	0.5301088368163457	0	0	2.062761506276151	1.9385214943859101	GALNT13
Acylglycerol Metabolic Process (GO:0006639)	1/41	0.39071766856981655	0.5301088368163457	0	0	2.062761506276151	1.9385214943859101	CETP
Regulation Of Microtubule-Based Process (GO:0032886)	1/41	0.39071766856981655	0.5301088368163457	0	0	2.062761506276151	1.9385214943859101	CCNL2
Axoneme Assembly (GO:0035082)	1/41	0.39071766856981655	0.5301088368163457	0	0	2.062761506276151	1.9385214943859101	STK36
Cellular Response To Retinoic Acid (GO:0071300)	1/41	0.39071766856981655	0.5301088368163457	0	0	2.062761506276151	1.9385214943859101	BRINP3
Stem Cell Differentiation (GO:0048863)	1/41	0.39071766856981655	0.5301088368163457	0	0	2.062761506276151	1.9385214943859101	PTPRC
Heart Contraction (GO:0060047)	1/41	0.39071766856981655	0.5301088368163457	0	0	2.062761506276151	1.9385214943859101	MYH6
Visual System Development (GO:0150063)	1/41	0.39071766856981655	0.5301088368163457	0	0	2.062761506276151	1.9385214943859101	C1QA
Positive Regulation Of Viral Process (GO:0048524)	1/41	0.39071766856981655	0.5301088368163457	0	0	2.062761506276151	1.9385214943859101	CCL5
Axonogenesis (GO:0007409)	3/188	0.3929784249616782	0.5326003491651253	0	0	1.3393773520355798	1.2509792061427165	EPHA4;CXCL12;PRKCQ
Amino Acid Transmembrane Transport (GO:0003333)	1/42	0.39804406227721884	0.532770815799659	0	0	2.0123481987957956	1.8537602101633524	SLC38A4
Organic Hydroxy Compound Biosynthetic Process (GO:1901617)	1/42	0.39804406227721884	0.532770815799659	0	0	2.0123481987957956	1.8537602101633524	HSD17B1
Cardiac Ventricle Morphogenesis (GO:0003208)	1/42	0.39804406227721884	0.532770815799659	0	0	2.0123481987957956	1.8537602101633524	MYH6
Regulation Of Ubiquitin-Dependent Protein Catabolic Process (GO:2000058)	1/42	0.39804406227721884	0.532770815799659	0	0	2.0123481987957956	1.8537602101633524	PYHIN1
Ceramide Biosynthetic Process (GO:0046513)	1/42	0.39804406227721884	0.532770815799659	0	0	2.0123481987957956	1.8537602101633524	SPTSSB
Collagen Fibril Organization (GO:0030199)	1/42	0.39804406227721884	0.532770815799659	0	0	2.0123481987957956	1.8537602101633524	TLL2
Positive Regulation Of Calcium Ion Transmembrane Transport (GO:1904427)	1/42	0.39804406227721884	0.532770815799659	0	0	2.0123481987957956	1.8537602101633524	CXCL9
Positive Regulation Of Neuron Differentiation (GO:0045666)	1/42	0.39804406227721884	0.532770815799659	0	0	2.0123481987957956	1.8537602101633524	BRINP3
Potassium Ion Import Across Plasma Membrane (GO:1990573)	1/42	0.39804406227721884	0.532770815799659	0	0	2.0123481987957956	1.8537602101633524	KCNJ10
Modulation By Host Of Symbiont Process (GO:0051851)	1/42	0.39804406227721884	0.532770815799659	0	0	2.0123481987957956	1.8537602101633524	CCL5
Regulation Of Axonogenesis (GO:0050770)	1/42	0.39804406227721884	0.532770815799659	0	0	2.0123481987957956	1.8537602101633524	EPHA4
Regulation Of Interleukin-6 Production (GO:0032675)	2/114	0.3981984264701834	0.532770815799659	0	0	1.474189675870348	1.3574409870960509	CYBA;LILRB2
Regulation Of Filopodium Assembly (GO:0051489)	1/43	0.40528272123756787	0.5382326086276695	0	0	1.964335525004981	1.7741296592039066	CCR7
Regulation Of Primary Metabolic Process (GO:0080090)	1/43	0.40528272123756787	0.5382326086276695	0	0	1.964335525004981	1.7741296592039066	ADGRF1
Response To Amyloid-Beta (GO:1904645)	1/43	0.40528272123756787	0.5382326086276695	0	0	1.964335525004981	1.7741296592039066	EPHA4
Positive Regulation Of Cell Division (GO:0051781)	1/43	0.40528272123756787	0.5382326086276695	0	0	1.964335525004981	1.7741296592039066	CXCR5
Energy Derivation By Oxidation Of Organic Compounds (GO:0015980)	1/43	0.40528272123756787	0.5382326086276695	0	0	1.964335525004981	1.7741296592039066	ADGRF1
Ephrin Receptor Signaling Pathway (GO:0048013)	1/43	0.40528272123756787	0.5382326086276695	0	0	1.964335525004981	1.7741296592039066	EPHA4
Regulation Of Cell-Cell Adhesion (GO:0022407)	1/43	0.40528272123756787	0.5382326086276695	0	0	1.964335525004981	1.7741296592039066	SIRPG
Negative Regulation Of Immune System Process (GO:0002683)	1/44	0.4124346918725366	0.5437032965336486	0	0	1.9185559988323442	1.6992217050600205	LILRB2
Phosphatidylinositol Phosphate Biosynthetic Process (GO:0046854)	1/44	0.4124346918725366	0.5437032965336486	0	0	1.9185559988323442	1.6992217050600205	SLA2
Regulation Of Transport (GO:0051049)	1/44	0.4124346918725366	0.5437032965336486	0	0	1.9185559988323442	1.6992217050600205	TRAT1
Positive Regulation Of Chemotaxis (GO:0050921)	1/44	0.4124346918725366	0.5437032965336486	0	0	1.9185559988323442	1.6992217050600205	CCR2
Extracellular Matrix Disassembly (GO:0022617)	1/44	0.4124346918725366	0.5437032965336486	0	0	1.9185559988323442	1.6992217050600205	CTSG
Positive Regulation Of Nucleocytoplasmic Transport (GO:0046824)	1/44	0.4124346918725366	0.5437032965336486	0	0	1.9185559988323442	1.6992217050600205	HCLS1
Regulation Of Cell-Substrate Adhesion (GO:0010810)	1/44	0.4124346918725366	0.5437032965336486	0	0	1.9185559988323442	1.6992217050600205	RAC2
Organic Hydroxy Compound Transport (GO:0015850)	1/45	0.4195010079219051	0.5501293259581932	0	0	1.8748573602130088	1.6286686223424274	ABCC11
Regulation Of Telomerase Activity (GO:0051972)	1/45	0.4195010079219051	0.5501293259581932	0	0	1.8748573602130088	1.6286686223424274	PRKCQ
Triglyceride Metabolic Process (GO:0006641)	1/45	0.4195010079219051	0.5501293259581932	0	0	1.8748573602130088	1.6286686223424274	CETP
Zymogen Activation (GO:0031638)	1/45	0.4195010079219051	0.5501293259581932	0	0	1.8748573602130088	1.6286686223424274	CD5L
Mitotic Nuclear Division (GO:0140014)	1/45	0.4195010079219051	0.5501293259581932	0	0	1.8748573602130088	1.6286686223424274	NUSAP1
Positive Regulation Of Cellular Process (GO:0048522)	8/594	0.42071621656408836	0.551042075822002	0	0	1.1282805696128044	0.9768616418036453	EPHA4;CXCL12;SLC30A2;CCL5;SIRPG;HCLS1;CCR7;CST7
Regulation Of Cell Migration (GO:0030334)	6/434	0.421075179851235	0.551042075822002	0	0	1.1581595974119339	1.001743063689842	EPHA4;CCL24;CLDN4;CXCL12;CCL5;STC1
Regulation Of Interleukin-10 Production (GO:0032653)	1/46	0.42648269105521275	0.5529295219775744	0	0	1.8331008833100884	1.5621383202979524	CD40LG
Regulation Of mRNA Catabolic Process (GO:0061013)	1/46	0.42648269105521275	0.5529295219775744	0	0	1.8331008833100884	1.5621383202979524	PCID2
Amino Acid Transport (GO:0006865)	1/46	0.42648269105521275	0.5529295219775744	0	0	1.8331008833100884	1.5621383202979524	SLC38A4
Cellular Component Disassembly (GO:0022411)	1/46	0.42648269105521275	0.5529295219775744	0	0	1.8331008833100884	1.5621383202979524	CTSG
Response To Glucose (GO:0009749)	1/46	0.42648269105521275	0.5529295219775744	0	0	1.8331008833100884	1.5621383202979524	EIF2B5
Epithelial Cell Migration (GO:0010631)	1/46	0.42648269105521275	0.5529295219775744	0	0	1.8331008833100884	1.5621383202979524	FERMT1
Positive Regulation Of Peptide Hormone Secretion (GO:0090277)	1/46	0.42648269105521275	0.5529295219775744	0	0	1.8331008833100884	1.5621383202979524	BLK
Mitotic G2/M Transition Checkpoint (GO:0044818)	1/46	0.42648269105521275	0.5529295219775744	0	0	1.8331008833100884	1.5621383202979524	MRNIP
Myofibril Assembly (GO:0030239)	1/46	0.42648269105521275	0.5529295219775744	0	0	1.8331008833100884	1.5621383202979524	MYH6
Fatty Acid Metabolic Process (GO:0006631)	2/122	0.43147252094696387	0.5582453750396286	0	0	1.3753501400560224	1.156052558762277	ABCD2;AOAH
Potassium Ion Transport (GO:0006813)	2/122	0.43147252094696387	0.5582453750396286	0	0	1.3753501400560224	1.156052558762277	KCNJ10;KCNC2
Bicellular Tight Junction Assembly (GO:0070830)	1/47	0.43338075068086285	0.5584115422017277	0	0	1.793159905402947	1.4993302228119105	CLDN4
Regulation Of Wound Healing (GO:0061041)	1/47	0.43338075068086285	0.5584115422017277	0	0	1.793159905402947	1.4993302228119105	CLDN4
Secondary Alcohol Metabolic Process (GO:1902652)	1/47	0.43338075068086285	0.5584115422017277	0	0	1.793159905402947	1.4993302228119105	CETP
Positive Regulation Of Smooth Muscle Cell Proliferation (GO:0048661)	1/47	0.43338075068086285	0.5584115422017277	0	0	1.793159905402947	1.4993302228119105	CCL5
Positive Regulation Of Epithelial Cell Proliferation (GO:0050679)	2/123	0.4355638929870064	0.5606489084089159	0	0	1.3639141607056045	1.1335678559569093	CCL24;JAML
Protein Dephosphorylation (GO:0006470)	2/124	0.4396394107199178	0.5637206237484463	0	0	1.352665656426505	1.1116211898970467	PTPRC;DAPP1
Regulation Of Intrinsic Apoptotic Signaling Pathway (GO:2001242)	1/48	0.44019618428165536	0.5637206237484463	0	0	1.7549185435769608	1.4399716976926136	LCK
Cellular Response To Mechanical Stimulus (GO:0071260)	1/48	0.44019618428165536	0.5637206237484463	0	0	1.7549185435769608	1.4399716976926136	TNFRSF8
Cytoplasmic Microtubule Organization (GO:0031122)	1/48	0.44019618428165536	0.5637206237484463	0	0	1.7549185435769608	1.4399716976926136	UBASH3A
Positive Regulation Of Reactive Oxygen Species Metabolic Process (GO:2000379)	1/48	0.44019618428165536	0.5637206237484463	0	0	1.7549185435769608	1.4399716976926136	CYBA
Central Nervous System Development (GO:0007417)	4/283	0.4418901154733519	0.5653130427309446	0	0	1.1834639450823157	0.9665279449872121	EIF2B5;C1QA;AIM2;BRINP3
Response To Cytokine (GO:0034097)	2/125	0.4436988646970145	0.5670489564101355	0	0	1.3416000546560087	1.090196519387159	HCLS1;CCR7
Erythrocyte Differentiation (GO:0030218)	1/49	0.44692997746086677	0.569207548268211	0	0	1.7182705718270572	1.3838149554112422	HCLS1
Fatty Acid Beta-Oxidation (GO:0006635)	1/49	0.44692997746086677	0.569207548268211	0	0	1.7182705718270572	1.3838149554112422	ABCD2
Regulation Of Cell Communication (GO:0010646)	1/49	0.44692997746086677	0.569207548268211	0	0	1.7182705718270572	1.3838149554112422	ITGB8
Regulation Of Angiogenesis (GO:0045765)	3/205	0.44720210565135937	0.569207548268211	0	0	1.2255921794711118	0.9862887478316837	ITGB8;FASLG;CCR2
Cytosolic Transport (GO:0016482)	2/127	0.4517687802312866	0.5732596129878429	0	0	1.32	1.0488519072189506	TBC1D10C;RCSD1
Regulation Of Anatomical Structure Morphogenesis (GO:0022603)	2/127	0.4517687802312866	0.5732596129878429	0	0	1.32	1.0488519072189506	EPHA4;CLDN4
G Protein-Coupled Receptor Signaling Pathway, Coupled To Cyclic Nucleotide Second Messenger (GO:0007187)	1/50	0.45358310414097847	0.5732596129878429	0	0	1.6831184356587823	1.3306343458644796	XCR1
Blood Circulation (GO:0008015)	1/50	0.45358310414097847	0.5732596129878429	0	0	1.6831184356587823	1.3306343458644796	CXCL12
Positive Regulation Of Cell Death (GO:0010942)	1/50	0.45358310414097847	0.5732596129878429	0	0	1.6831184356587823	1.3306343458644796	C1QA
Steroid Biosynthetic Process (GO:0006694)	1/50	0.45358310414097847	0.5732596129878429	0	0	1.6831184356587823	1.3306343458644796	HSD17B1
Negative Regulation Of Cell Projection Organization (GO:0031345)	1/50	0.45358310414097847	0.5732596129878429	0	0	1.6831184356587823	1.3306343458644796	EPHA4
Amide Biosynthetic Process (GO:0043604)	1/51	0.46015652667706897	0.576343753472776	0	0	1.6493723849372386	1.2802239961517674	SPTSSB
Regulation Of Release Of Sequestered Calcium Ion Into Cytosol (GO:0051279)	1/51	0.46015652667706897	0.576343753472776	0	0	1.6493723849372386	1.2802239961517674	CXCL9
Regulation Of Smoothened Signaling Pathway (GO:0008589)	1/51	0.46015652667706897	0.576343753472776	0	0	1.6493723849372386	1.2802239961517674	STK36
Regulation Of Telomere Maintenance Via Telomerase (GO:0032210)	1/51	0.46015652667706897	0.576343753472776	0	0	1.6493723849372386	1.2802239961517674	PRKCQ
Positive Regulation Of DNA Recombination (GO:0045911)	1/51	0.46015652667706897	0.576343753472776	0	0	1.6493723849372386	1.2802239961517674	MRNIP
Cholesterol Transport (GO:0030301)	1/51	0.46015652667706897	0.576343753472776	0	0	1.6493723849372386	1.2802239961517674	CETP
Sensory Perception (GO:0007600)	1/51	0.46015652667706897	0.576343753472776	0	0	1.6493723849372386	1.2802239961517674	CCR2
Microtubule Bundle Formation (GO:0001578)	1/51	0.46015652667706897	0.576343753472776	0	0	1.6493723849372386	1.2802239961517674	STK36
Negative Regulation Of MAP Kinase Activity (GO:0043407)	1/51	0.46015652667706897	0.576343753472776	0	0	1.6493723849372386	1.2802239961517674	LAX1
Negative Regulation Of Response To Stimulus (GO:0048585)	1/52	0.46665119591793436	0.5804234399177479	0	0	1.6169497087537945	1.2323957405525103	EPHA4
Regulation Of Peptide Hormone Secretion (GO:0090276)	1/52	0.46665119591793436	0.5804234399177479	0	0	1.6169497087537945	1.2323957405525103	CCL5
Regulation Of Protein Localization To Nucleus (GO:1900180)	1/52	0.46665119591793436	0.5804234399177479	0	0	1.6169497087537945	1.2323957405525103	PYHIN1
Cartilage Development (GO:0051216)	1/52	0.46665119591793436	0.5804234399177479	0	0	1.6169497087537945	1.2323957405525103	ITGB8
Fatty Acid Oxidation (GO:0019395)	1/52	0.46665119591793436	0.5804234399177479	0	0	1.6169497087537945	1.2323957405525103	ABCD2
Positive Regulation Of Telomere Maintenance (GO:0032206)	1/52	0.46665119591793436	0.5804234399177479	0	0	1.6169497087537945	1.2323957405525103	PRKCQ
Regulation Of Cell Development (GO:0060284)	1/52	0.46665119591793436	0.5804234399177479	0	0	1.6169497087537945	1.2323957405525103	SLAMF8
Plasma Membrane Bounded Cell Projection Organization (GO:0120036)	2/132	0.4716491595917568	0.5843507919148452	0	0	1.26890756302521	0.9536092540840171	ADGRF1;CCR7
Negative Regulation Of Viral Genome Replication (GO:0045071)	1/53	0.473068051462536	0.5843507919148452	0	0	1.5857740585774058	1.1869773009400175	CCL5
Blood Vessel Morphogenesis (GO:0048514)	1/53	0.473068051462536	0.5843507919148452	0	0	1.5857740585774058	1.1869773009400175	ITGB8
Carboxylic Acid Transport (GO:0046942)	1/53	0.473068051462536	0.5843507919148452	0	0	1.5857740585774058	1.1869773009400175	SLC38A4
Positive Regulation Of NIK/NF-kappaB Signaling (GO:1901224)	1/53	0.473068051462536	0.5843507919148452	0	0	1.5857740585774058	1.1869773009400175	CD27
Tight Junction Assembly (GO:0120192)	1/53	0.473068051462536	0.5843507919148452	0	0	1.5857740585774058	1.1869773009400175	CLDN4
Protein Homotetramerization (GO:0051289)	1/53	0.473068051462536	0.5843507919148452	0	0	1.5857740585774058	1.1869773009400175	GBP5
Positive Regulation Of Protein Phosphorylation (GO:0001934)	5/377	0.4739697343323228	0.5848889051986874	0	0	1.1088995653168612	0.8279175126176046	MRNIP;PTPRC;SH2D1A;HCLS1;CCR7
Negative Regulation Of Cell Motility (GO:2000146)	2/133	0.4755734077549569	0.5862913818590086	0	0	1.2591570979536852	0.9358484027733485	EPHA4;STC1
Regulation Of Exocytosis (GO:0017157)	1/54	0.47940802183094144	0.5875557298806948	0	0	1.555774848030315	1.143810684179804	RAB3C
Negative Regulation Of Neuron Projection Development (GO:0010977)	1/54	0.47940802183094144	0.5875557298806948	0	0	1.555774848030315	1.143810684179804	EPHA4
Regulation Of Lipid Metabolic Process (GO:0019216)	1/54	0.47940802183094144	0.5875557298806948	0	0	1.555774848030315	1.143810684179804	ADGRF1
Apical Junction Assembly (GO:0043297)	1/54	0.47940802183094144	0.5875557298806948	0	0	1.555774848030315	1.143810684179804	CLDN4
Regulation Of Smooth Muscle Cell Proliferation (GO:0048660)	1/54	0.47940802183094144	0.5875557298806948	0	0	1.555774848030315	1.143810684179804	CCL5
Endoplasmic Reticulum Organization (GO:0007029)	1/54	0.47940802183094144	0.5875557298806948	0	0	1.555774848030315	1.143810684179804	SPTSSB
Regulation Of Cell Cycle (GO:0051726)	4/298	0.48132315231455336	0.5893273718583067	0	0	1.1222183788769746	0.8205844831534396	PTPRC;CCNL2;RUNX3;BRINP3
Phosphatidylcholine Metabolic Process (GO:0046470)	1/55	0.4856720243496088	0.5917654277269505	0	0	1.5268867193553386	1.1027507678304178	CETP
Cellular Response To Fibroblast Growth Factor Stimulus (GO:0044344)	1/55	0.4856720243496088	0.5917654277269505	0	0	1.5268867193553386	1.1027507678304178	CCL5
Regulation Of Synaptic Transmission, Glutamatergic (GO:0051966)	1/55	0.4856720243496088	0.5917654277269505	0	0	1.5268867193553386	1.1027507678304178	CCR2
Ceramide Metabolic Process (GO:0006672)	1/55	0.4856720243496088	0.5917654277269505	0	0	1.5268867193553386	1.1027507678304178	SPTSSB
Response To Peptide Hormone (GO:0043434)	1/55	0.4856720243496088	0.5917654277269505	0	0	1.5268867193553386	1.1027507678304178	EIF2B5
Potassium Ion Transmembrane Transport (GO:0071805)	2/137	0.49109261856076536	0.5946873909133037	0	0	1.2215997510115157	0.8687071134902346	KCNJ10;KCNC2
Protein Localization To Organelle (GO:0033365)	2/137	0.49109261856076536	0.5946873909133037	0	0	1.2215997510115157	0.8687071134902346	GBP5;RCSD1
Negative Regulation Of Cellular Biosynthetic Process (GO:0031327)	2/137	0.49109261856076536	0.5946873909133037	0	0	1.2215997510115157	0.8687071134902346	EPHA4;GZMB
Regulation Of Mitotic Nuclear Division (GO:0007088)	1/56	0.49186096555219855	0.5946873909133037	0	0	1.499049068086725	1.0636640466698348	NUSAP1
Regulation Of Reactive Oxygen Species Metabolic Process (GO:2000377)	1/56	0.49186096555219855	0.5946873909133037	0	0	1.499049068086725	1.0636640466698348	RAC2
Cellular Response To Peptide (GO:1901653)	1/56	0.49186096555219855	0.5946873909133037	0	0	1.499049068086725	1.0636640466698348	EPHA4
Positive Regulation Of Cellular Metabolic Process (GO:0031325)	1/56	0.49186096555219855	0.5946873909133037	0	0	1.499049068086725	1.0636640466698348	CCL5
Mitotic DNA Damage Checkpoint Signaling (GO:0044773)	1/56	0.49186096555219855	0.5946873909133037	0	0	1.499049068086725	1.0636640466698348	MRNIP
Regulation Of Transcription Initiation By RNA Polymerase II (GO:0060260)	1/57	0.4979757412629579	0.599769246914599	0	0	1.4722056186491332	1.0264275216952015	PCID2
Membrane Lipid Biosynthetic Process (GO:0046467)	1/57	0.4979757412629579	0.599769246914599	0	0	1.4722056186491332	1.0264275216952015	SPTSSB
Monoatomic Anion Transport (GO:0006820)	1/57	0.4979757412629579	0.599769246914599	0	0	1.4722056186491332	1.0264275216952015	SLC4A1
Myeloid Cell Differentiation (GO:0030099)	1/57	0.4979757412629579	0.599769246914599	0	0	1.4722056186491332	1.0264275216952015	HCLS1
Regulation Of Neuron Death (GO:1901214)	1/58	0.5040172364596203	0.6041467352023147	0	0	1.4463040446304045	0.9909277130003239	C1QA
Response To Organic Cyclic Compound (GO:0014070)	1/58	0.5040172364596203	0.6041467352023147	0	0	1.4463040446304045	0.9909277130003239	CCL5
Inorganic Anion Transport (GO:0015698)	1/58	0.5040172364596203	0.6041467352023147	0	0	1.4463040446304045	0.9909277130003239	SLC4A1
Muscle Organ Development (GO:0007517)	1/58	0.5040172364596203	0.6041467352023147	0	0	1.4463040446304045	0.9909277130003239	MYH6
Regulation Of Bone Mineralization (GO:0030500)	1/58	0.5040172364596203	0.6041467352023147	0	0	1.4463040446304045	0.9909277130003239	SRGN
Anterior/Posterior Pattern Specification (GO:0009952)	1/59	0.5099863257023826	0.6072417825014138	0	0	1.4212956283364593	0.9570597787022324	TIFAB
Regulation Of Type I Interferon Production (GO:0032479)	1/59	0.5099863257023826	0.6072417825014138	0	0	1.4212956283364593	0.9570597787022324	TRAF3IP3
Chordate Embryonic Development (GO:0043009)	1/59	0.5099863257023826	0.6072417825014138	0	0	1.4212956283364593	0.9570597787022324	MYH6
Positive Regulation Of Protein Binding (GO:0032092)	1/59	0.5099863257023826	0.6072417825014138	0	0	1.4212956283364593	0.9570597787022324	BLK
Microtubule Cytoskeleton Organization Involved In Mitosis (GO:1902850)	1/59	0.5099863257023826	0.6072417825014138	0	0	1.4212956283364593	0.9570597787022324	NUSAP1
Mitotic Cytokinesis (GO:0000281)	1/59	0.5099863257023826	0.6072417825014138	0	0	1.4212956283364593	0.9570597787022324	NUSAP1
Negative Regulation Of Cytokine-Mediated Signaling Pathway (GO:0001960)	1/59	0.5099863257023826	0.6072417825014138	0	0	1.4212956283364593	0.9570597787022324	PTPRC
Regulation Of Extrinsic Apoptotic Signaling Pathway (GO:2001236)	1/60	0.5158838733022156	0.6107870386738496	0	0	1.3971349549677328	0.9247267291531264	LTB
Negative Regulation Of Peptidase Activity (GO:0010466)	1/60	0.5158838733022156	0.6107870386738496	0	0	1.3971349549677328	0.9247267291531264	CST7
Response To Light Stimulus (GO:0009416)	1/60	0.5158838733022156	0.6107870386738496	0	0	1.3971349549677328	0.9247267291531264	DCT
Response To Retinoic Acid (GO:0032526)	1/60	0.5158838733022156	0.6107870386738496	0	0	1.3971349549677328	0.9247267291531264	BRINP3
Sterol Metabolic Process (GO:0016125)	1/60	0.5158838733022156	0.6107870386738496	0	0	1.3971349549677328	0.9247267291531264	CETP
Homophilic Cell Adhesion Via Plasma Membrane Adhesion Molecules (GO:0007156)	1/60	0.5158838733022156	0.6107870386738496	0	0	1.3971349549677328	0.9247267291531264	PCDHA7
Negative Regulation Of Intrinsic Apoptotic Signaling Pathway (GO:2001243)	1/61	0.5217107330850886	0.615942587038369	0	0	1.3737796373779638	0.8938387251574067	CXCL12
Negative Regulation Of Viral Process (GO:0048525)	1/61	0.5217107330850886	0.615942587038369	0	0	1.3737796373779638	0.8938387251574067	CCL5
Fatty Acid Catabolic Process (GO:0009062)	1/61	0.5217107330850886	0.615942587038369	0	0	1.3737796373779638	0.8938387251574067	ABCD2
Regulation Of Cold-Induced Thermogenesis (GO:0120161)	2/146	0.5249372262337549	0.6191693786873707	0	0	1.1447245564892623	0.7377481816523824	FABP4;CCR2
Negative Regulation Of Intracellular Signal Transduction (GO:1902532)	3/231	0.5260316921575519	0.6192441765784267	0	0	1.0843881856540085	0.6966042654852579	AIM2;NLRP2;SLA2
Negative Regulation Of Kinase Activity (GO:0033673)	1/62	0.527467748814612	0.6192441765784267	0	0	1.3511900679058921	0.8643124473329691	PTPRC
Cell Junction Organization (GO:0034330)	1/62	0.527467748814612	0.6192441765784267	0	0	1.3511900679058921	0.8643124473329691	C1QA
Glycerophospholipid Metabolic Process (GO:0006650)	1/62	0.527467748814612	0.6192441765784267	0	0	1.3511900679058921	0.8643124473329691	CETP
mRNA Export From Nucleus (GO:0006406)	1/62	0.527467748814612	0.6192441765784267	0	0	1.3511900679058921	0.8643124473329691	PCID2
Dephosphorylation (GO:0016311)	2/147	0.5286035734531516	0.6198148365318561	0	0	1.136771950159374	0.7247108938491669	PTPRC;DAPP1
Regulation Of I-kappaB kinase/NF-kappaB Signaling (GO:0043122)	3/232	0.5289415855981019	0.6198148365318561	0	0	1.0795975899618595	0.6875711738054241	CCR7;FASLG;LTB
Phosphatidylinositol Metabolic Process (GO:0046488)	1/63	0.5331557542024548	0.6241702159739558	0	0	1.329329194223242	0.8360705310202828	BMX
Skeletal System Development (GO:0001501)	2/149	0.5358787726299334	0.6261898134549037	0	0	1.1211913336763277	0.6994522019472722	STC1;ITGB8
Negative Regulation Of DNA-binding Transcription Factor Activity (GO:0043433)	2/149	0.5358787726299334	0.6261898134549037	0	0	1.1211913336763277	0.6994522019472722	AIM2;NLRP2
Regulation Of Secretion By Cell (GO:1903530)	1/64	0.5387755730557966	0.6272387237337892	0	0	1.3081623165305174	0.809041057722719	RAB3C
Cellular Response To Virus (GO:0098586)	1/64	0.5387755730557966	0.6272387237337892	0	0	1.3081623165305174	0.809041057722719	CCL5
Response To Metal Ion (GO:0010038)	1/64	0.5387755730557966	0.6272387237337892	0	0	1.3081623165305174	0.809041057722719	SLC30A2
Positive Regulation Of Type I Interferon Production (GO:0032481)	1/64	0.5387755730557966	0.6272387237337892	0	0	1.3081623165305174	0.809041057722719	TRAF3IP3
Neuron Development (GO:0048666)	2/150	0.5394874886506046	0.6274854478744288	0	0	1.1135589370883487	0.6872169576408192	ADGRF1;RUNX3
Positive Regulation Of DNA Biosynthetic Process (GO:2000573)	1/65	0.5443280194526845	0.6325293189010361	0	0	1.2876569037656904	0.7831570968980768	PRKCQ
Negative Regulation Of Endopeptidase Activity (GO:0010951)	1/66	0.5498138976996305	0.6364034182789184	0	0	1.2677824267782427	0.75835629300266	PCID2
Negative Regulation Of Immune Response (GO:0050777)	1/66	0.5498138976996305	0.6364034182789184	0	0	1.2677824267782427	0.75835629300266	CCR2
Regulation Of Endocytosis (GO:0030100)	1/66	0.5498138976996305	0.6364034182789184	0	0	1.2677824267782427	0.75835629300266	PTPRC
Peptidyl-Threonine Modification (GO:0018210)	1/66	0.5498138976996305	0.6364034182789184	0	0	1.2677824267782427	0.75835629300266	GALNT13
Regulation Of Cellular Component Organization (GO:0051128)	2/153	0.5501973775558777	0.6364034182789184	0	0	1.0912682953976292	0.6520090134137784	PRKCQ;CCNL2
Regulation Of Viral Genome Replication (GO:0045069)	1/67	0.5552340025218498	0.6410475374102313	0	0	1.2485102066692024	0.7345804917233687	CCL5
Cholesterol Metabolic Process (GO:0008203)	1/67	0.5552340025218498	0.6410475374102313	0	0	1.2485102066692024	0.7345804917233687	CETP
Neuropeptide Signaling Pathway (GO:0007218)	1/68	0.5605891194187077	0.6466354272706601	0	0	1.229813276712671	0.7117754012965024	GAL
Regulation Of Endopeptidase Activity (GO:0052548)	1/69	0.5658800242701606	0.6497524523870554	0	0	1.2116662564607432	0.6898902871115375	PSMB9
Regulation Of Heart Contraction (GO:0008016)	1/69	0.5658800242701606	0.6497524523870554	0	0	1.2116662564607432	0.6898902871115375	MYH6
Phagocytosis (GO:0006909)	1/69	0.5658800242701606	0.6497524523870554	0	0	1.2116662564607432	0.6898902871115375	TIMD4
Cellular Response To Calcium Ion (GO:0071277)	1/69	0.5658800242701606	0.6497524523870554	0	0	1.2116662564607432	0.6898902871115375	CPNE7
Response To Molecule Of Bacterial Origin (GO:0002237)	1/69	0.5658800242701606	0.6497524523870554	0	0	1.2116662564607432	0.6898902871115375	CD6
Peptidyl-Serine Phosphorylation (GO:0018105)	2/158	0.567656713633668	0.6511966870294821	0	0	1.0560224089635855	0.5979604607333517	PNCK;PRKCQ
Negative Regulation Of Epithelial Cell Proliferation (GO:0050680)	1/70	0.5711074837870467	0.6533636209231939	0	0	1.194045236795828	0.6688776926375278	RUNX3
Regulation Of G Protein-Coupled Receptor Signaling Pathway (GO:0008277)	1/70	0.5711074837870467	0.6533636209231939	0	0	1.194045236795828	0.6688776926375278	CCL5
Regulation Of Cellular Biosynthetic Process (GO:0031326)	1/70	0.5711074837870467	0.6533636209231939	0	0	1.194045236795828	0.6688776926375278	CCL5
Regulation Of Cilium Assembly (GO:1902017)	1/71	0.576272255762242	0.6556860208355517	0	0	1.1769276748356245	0.6486931861523609	TBC1D10C
Regulation Of Double-Strand Break Repair Via Homologous Recombination (GO:0010569)	1/71	0.576272255762242	0.6556860208355517	0	0	1.1769276748356245	0.6486931861523609	MRNIP
Regulation Of Hydrolase Activity (GO:0051336)	1/71	0.576272255762242	0.6556860208355517	0	0	1.1769276748356245	0.6486931861523609	EPHA4
Synapse Assembly (GO:0007416)	1/71	0.576272255762242	0.6556860208355517	0	0	1.1769276748356245	0.6486931861523609	ADGRF1
Lipid Biosynthetic Process (GO:0008610)	1/71	0.576272255762242	0.6556860208355517	0	0	1.1769276748356245	0.6486931861523609	HSD17B1
Myeloid Leukocyte Differentiation (GO:0002573)	1/71	0.576272255762242	0.6556860208355517	0	0	1.1769276748356245	0.6486931861523609	CCR7
Plasma Membrane Organization (GO:0007009)	1/72	0.5813750887383301	0.6591018395362279	0	0	1.1602922977193706	0.6292951313503883	ABCD2
Cholesterol Homeostasis (GO:0042632)	1/72	0.5813750887383301	0.6591018395362279	0	0	1.1602922977193706	0.6292951313503883	CETP
Response To Ionizing Radiation (GO:0010212)	1/72	0.5813750887383301	0.6591018395362279	0	0	1.1602922977193706	0.6292951313503883	MRNIP
Second-Messenger-Mediated Signaling (GO:0019932)	1/72	0.5813750887383301	0.6591018395362279	0	0	1.1602922977193706	0.6292951313503883	CCR5
Nitrogen Compound Transport (GO:0071705)	2/163	0.5846240771250191	0.6615899159530199	0	0	1.0229657080223393	0.5491139176063139	CD3G;SLC38A4
Negative Regulation Of Cell Migration (GO:0030336)	2/163	0.5846240771250191	0.6615899159530199	0	0	1.0229657080223393	0.5491139176063139	EPHA4;STC1
Sterol Homeostasis (GO:0055092)	1/73	0.5864167224810847	0.6630207087511363	0	0	1.1441190144119013	0.6106444766195653	CETP
Regulation Of mRNA Stability (GO:0043488)	1/74	0.5913978879759002	0.6680507195407334	0	0	1.1283888347566917	0.5927045636477494	PCID2
Regulation Of Stress Fiber Assembly (GO:0051492)	1/75	0.5963193073755219	0.6717959881115618	0	0	1.1130837950921633	0.5754409525899301	RHPN1
Defense Response To Gram-negative Bacterium (GO:0050829)	1/75	0.5963193073755219	0.6717959881115618	0	0	1.1130837950921633	0.5754409525899301	CTSG
Positive Regulation Of Neurogenesis (GO:0050769)	1/75	0.5963193073755219	0.6717959881115618	0	0	1.1130837950921633	0.5754409525899301	DCT
Actomyosin Structure Organization (GO:0031032)	1/77	0.605985754176973	0.6802434002612712	0	0	1.0836820083682008	0.5428150188172123	MYH6
Positive Regulation Of Endothelial Cell Proliferation (GO:0001938)	1/77	0.605985754176973	0.6802434002612712	0	0	1.0836820083682008	0.5428150188172123	CCL24
Sphingolipid Biosynthetic Process (GO:0030148)	1/77	0.605985754176973	0.6802434002612712	0	0	1.0836820083682008	0.5428150188172123	SPTSSB
Positive Regulation Of Synaptic Transmission (GO:0050806)	1/77	0.605985754176973	0.6802434002612712	0	0	1.0836820083682008	0.5428150188172123	CCR2
Regulation Of Neuron Differentiation (GO:0045664)	1/79	0.6154216708483475	0.6889867947499342	0	0	1.0557880055788005	0.5125297560205824	BRINP3
Positive Regulation Of Catabolic Process (GO:0009896)	1/79	0.6154216708483475	0.6889867947499342	0	0	1.0557880055788005	0.5125297560205824	PYHIN1
Positive Regulation Of Protein Localization To Membrane (GO:1905477)	1/79	0.6154216708483475	0.6889867947499342	0	0	1.0557880055788005	0.5125297560205824	GZMB
Neuron Differentiation (GO:0030182)	2/173	0.6170748712412998	0.6902218925203487	0	0	0.9626517273576097	0.4647344795327247	RUNX3;BRINP3
Regulation Of Cytokinesis (GO:0032465)	1/80	0.6200548965529662	0.6906521472069496	0	0	1.042370637148456	0.4981981920511163	CXCR5
Negative Regulation Of Protein Serine/Threonine Kinase Activity (GO:0071901)	1/80	0.6200548965529662	0.6906521472069496	0	0	1.042370637148456	0.4981981920511163	LAX1
Regulation Of Organelle Assembly (GO:1902115)	1/80	0.6200548965529662	0.6906521472069496	0	0	1.042370637148456	0.4981981920511163	TBC1D10C
Wound Healing (GO:0042060)	1/80	0.6200548965529662	0.6906521472069496	0	0	1.042370637148456	0.4981981920511163	JAML
Positive Regulation Of Cellular Biosynthetic Process (GO:0031328)	2/174	0.6202111313962009	0.6906521472069496	0	0	0.9570060582372484	0.45715731944404875	CCL5;CD244
Negative Regulation Of Signal Transduction (GO:0009968)	3/267	0.6241229806621071	0.6943435152008517	0	0	0.9347909474491753	0.44066778665787815	PTPRC;CCL5;PRKCQ
Cytoskeleton-Dependent Cytokinesis (GO:0061640)	1/81	0.6246325327982164	0.6943435152008517	0	0	1.0292887029288702	0.4843747716345936	NUSAP1
Positive Regulation Of Hydrolase Activity (GO:0051345)	2/176	0.6264244577027364	0.6957191985990568	0	0	0.9459093982420554	0.4424274504362706	CCL24;CCL5
Regulation Of Epithelial To Mesenchymal Transition (GO:0010717)	1/83	0.6336236857367702	0.7024714890456243	0	0	1.0040820491886928	0.4581626956640038	EPHA4
Positive Regulation Of Ubiquitin-Dependent Protein Catabolic Process (GO:2000060)	1/83	0.6336236857367702	0.7024714890456243	0	0	1.0040820491886928	0.4581626956640038	PYHIN1
Regulation Of Cysteine-Type Endopeptidase Activity Involved In Apoptotic Process (GO:0043281)	1/84	0.6380385072472714	0.706118453787765	0	0	0.9919342642536674	0.44573224934740513	NLRP2
Positive Regulation Of Double-Strand Break Repair (GO:2000781)	1/84	0.6380385072472714	0.706118453787765	0	0	0.9919342642536674	0.44573224934740513	MRNIP
Endosomal Transport (GO:0016197)	2/180	0.638614976254522	0.7061337402638106	0	0	0.9244641676895478	0.41457923533193086	TBC1D10C;RCSD1
Regulation Of Kinase Activity (GO:0043549)	1/85	0.6424003490695595	0.7078247919949932	0	0	0.9800757122932855	0.4337262074956976	SLAMF8
Positive Regulation Of Amide Metabolic Process (GO:0034250)	1/85	0.6424003490695595	0.7078247919949932	0	0	0.9800757122932855	0.4337262074956976	EPHA4
Epidermis Development (GO:0008544)	1/85	0.6424003490695595	0.7078247919949932	0	0	0.9800757122932855	0.4337262074956976	DCT
Positive Regulation Of Protein Localization (GO:1903829)	1/85	0.6424003490695595	0.7078247919949932	0	0	0.9800757122932855	0.4337262074956976	PYHIN1
Exocytosis (GO:0006887)	1/86	0.6467098443455144	0.711324149564961	0	0	0.9684961850849126	0.4221263726870767	CCL5
Negative Regulation Of Binding (GO:0051100)	1/86	0.6467098443455144	0.711324149564961	0	0	0.9684961850849126	0.4221263726870767	GZMA
Regulation Of Double-Strand Break Repair (GO:2000779)	1/88	0.6551742902111872	0.7187445229152448	0	0	0.9461357187515029	0.4000772607445952	MRNIP
Regulation Of Endothelial Cell Migration (GO:0010594)	1/88	0.6551742902111872	0.7187445229152448	0	0	0.9461357187515029	0.4000772607445952	STC1
Negative Regulation Of Protein Kinase Activity (GO:0006469)	1/88	0.6551742902111872	0.7187445229152448	0	0	0.9461357187515029	0.4000772607445952	PTPRC
Organic Anion Transport (GO:0015711)	1/89	0.6593304698337578	0.7220416576277191	0	0	0.9353366298972994	0.38959613918242525	SLC4A1
Regulation Of Vesicle-Mediated Transport (GO:0060627)	1/89	0.6593304698337578	0.7220416576277191	0	0	0.9353366298972994	0.38959613918242525	RAB3C
Regulation Of Epithelial Cell Proliferation (GO:0050678)	1/91	0.6674937602285274	0.7297078999013953	0	0	0.9144583914458392	0.3696471597561396	RUNX3
Regulation Of RNA Metabolic Process (GO:0051252)	1/91	0.6674937602285274	0.7297078999013953	0	0	0.9144583914458392	0.3696471597561396	CCNL2
Steroid Metabolic Process (GO:0008202)	1/92	0.6715020564960819	0.7334508972172175	0	0	0.9043634190077705	0.3601520605681556	HSD17B1
Neuron Projection Development (GO:0031175)	2/192	0.6733164911797023	0.7341548187928117	0	0	0.865546218487395	0.34235797007336105	EPHA4;ADGRF1
Protein Localization To Membrane (GO:0072657)	2/192	0.6733164911797023	0.7341548187928117	0	0	0.865546218487395	0.34235797007336105	RAB3C;ITGAL
Regulation Of Endothelial Cell Proliferation (GO:0001936)	1/93	0.67546223226155	0.7352169136931875	0	0	0.8944879024922685	0.3509595148002055	CCL24
Protein O-linked Glycosylation (GO:0006493)	1/93	0.67546223226155	0.7352169136931875	0	0	0.8944879024922685	0.3509595148002055	GALNT13
Regulation Of Signal Transduction (GO:0009966)	2/193	0.676083219136122	0.7352551473274117	0	0	0.860970566236966	0.33701754812456114	MZB1;CD3E
Sphingolipid Metabolic Process (GO:0006665)	1/94	0.6793748628353283	0.7369191468092801	0	0	0.8848247626760246	0.342057523725173	SPTSSB
Vesicle Organization (GO:0016050)	1/94	0.6793748628353283	0.7369191468092801	0	0	0.8848247626760246	0.342057523725173	SRGN
Muscle Contraction (GO:0006936)	1/94	0.6793748628353283	0.7369191468092801	0	0	0.8848247626760246	0.342057523725173	MYH6
Regulation Of Programmed Cell Death (GO:0043067)	2/195	0.6815597065885838	0.7386506319245878	0	0	0.8519615099925981	0.32661769483814107	CCNL2;CD3E
Cell Junction Assembly (GO:0034329)	1/95	0.6832405165458996	0.7398333462166556	0	0	0.8753672215792754	0.33343467017495315	ADGRF1
Endomembrane System Organization (GO:0010256)	2/196	0.6842695788112904	0.7403088977656632	0	0	0.8475266395217881	0.32155441907350846	SRGN;SPTSSB
Positive Regulation Of Multicellular Organismal Process (GO:0051240)	4/387	0.6855783451405184	0.7410859803198541	0	0	0.8575032083904943	0.3237010277195901	FABP4;CRTAM;LILRB2;CCR2
Regulation Of Protein Metabolic Process (GO:0051246)	1/96	0.6870597552128844	0.7420481865681324	0	0	0.8661087866108786	0.3250800845040049	LILRB2
Monocarboxylic Acid Metabolic Process (GO:0032787)	1/97	0.6908331337058476	0.7454431340606007	0	0	0.8570432357043236	0.31698341397981505	AOAH
Positive Regulation Of Cell Population Proliferation (GO:0008284)	5/483	0.6913910821087962	0.7454431340606007	0	0	0.8582747262530045	0.3167459872308061	EPHA4;PTPRC;CCL5;SIRPG;HCLS1
Phosphatidylinositol Biosynthetic Process (GO:0006661)	1/98	0.6945612005630396	0.7482182890185534	0	0	0.8481646033731614	0.3091347928892523	SLA2
Regulation Of Translation (GO:0006417)	2/202	0.7001353721437308	0.7535762367413226	0	0	0.8218487394957983	0.29297393212963974	EPHA4;GZMB
Regulation Of MAPK Cascade (GO:0043408)	2/204	0.7052756025705114	0.7584583386683734	0	0	0.8136284216656959	0.2840918915669465	DOK2;PTPRC
Regulation Of Protein Secretion (GO:0050708)	1/102	0.7090310917935283	0.7611924894789376	0	0	0.8144082190645843	0.2800390714500137	CCL5
Regulation Of RNA Splicing (GO:0043484)	1/102	0.7090310917935283	0.7611924894789376	0	0	0.8144082190645843	0.2800390714500137	CCNL2
Inorganic Cation Import Across Plasma Membrane (GO:0098659)	1/103	0.7125406001077593	0.7639838576919391	0	0	0.8063828041676921	0.273297958370063	KCNJ10
Negative Regulation Of Cell Differentiation (GO:0045596)	2/207	0.7128486831531957	0.7639838576919391	0	0	0.8015986882557902	0.271330019109477	EPHA4;CETP
Protein Stabilization (GO:0050821)	2/208	0.7153367179058486	0.7659962294981572	0	0	0.7976666394713225	0.26721985016615596	EPHA4;PYHIN1
Positive Regulation Of Vasculature Development (GO:1904018)	1/104	0.7160079527126118	0.7660613645816945	0	0	0.7985132225697689	0.26675452513132347	ITGB8
Lysosomal Transport (GO:0007041)	1/105	0.7194336537571869	0.7690708990334494	0	0	0.7907949790794979	0.2604016445474151	SLC30A2
Response To Calcium Ion (GO:0051592)	1/106	0.7228182015660839	0.7720313557152642	0	0	0.7832237497509464	0.2542325013095747	CPNE7
Monoatomic Ion Transport (GO:0006811)	1/107	0.7261620884455372	0.7749433852033581	0	0	0.7757953738059524	0.24824057605757183	SLC4A1
Protein Transport (GO:0015031)	3/313	0.727943017197685	0.7761839308267583	0	0	0.7942017149857085	0.2521848615667641	RAB3C;PRF1;CD3G
Glycerophospholipid Biosynthetic Process (GO:0046474)	1/108	0.7294658008920181	0.7771473515445523	0	0	0.7685058460094631	0.2424196299802849	BMX
Cellular Response To Salt (GO:1902075)	1/109	0.7327298194954779	0.7793016300566312	0	0	0.7613513094684643	0.2367636906571362	CPNE7
Extracellular Structure Organization (GO:0043062)	1/109	0.7327298194954779	0.7793016300566312	0	0	0.7613513094684643	0.2367636906571362	MMP26
Response To Lipid (GO:0033993)	1/110	0.7359546193469654	0.7814069773946206	0	0	0.7543280488273003	0.23126703821722705	CD6
External Encapsulating Structure Organization (GO:0045229)	1/110	0.7359546193469654	0.7814069773946206	0	0	0.7543280488273003	0.23126703821722705	MMP26
Mitotic Sister Chromatid Segregation (GO:0000070)	1/111	0.7391406696403956	0.7841264077757367	0	0	0.7474324838341575	0.22592419313360573	NUSAP1
Regulation Of Protein Serine/Threonine Kinase Activity (GO:0071900)	1/112	0.7422884340848581	0.7868006628179873	0	0	0.7406611632553055	0.22072990390880512	SH2D1A
Response To Endoplasmic Reticulum Stress (GO:0034976)	1/114	0.7484709325242266	0.7920160373675416	0	0	0.7274780612433813	0.21076706099516976	EIF2B5
Regulation Of MAP Kinase Activity (GO:0043405)	1/114	0.7484709325242266	0.7920160373675416	0	0	0.7274780612433813	0.21076706099516976	LAX1
Positive Regulation Of Protein Serine/Threonine Kinase Activity (GO:0071902)	1/117	0.7574688144576185	0.8008621416548536	0	0	0.7085557639590246	0.1968175975000741	SH2D1A
Regulation Of Protein Binding (GO:0043393)	1/118	0.7603962963345912	0.8026050058031218	0	0	0.7024639702463971	0.19241579708038747	BLK
Regulation Of Small GTPase Mediated Signal Transduction (GO:0051056)	1/118	0.7603962963345912	0.8026050058031218	0	0	0.7024639702463971	0.19241579708038747	ARHGAP30
Positive Regulation Of Angiogenesis (GO:0045766)	1/119	0.7632885872259711	0.8049808209820116	0	0	0.6964754272746614	0.1881313101374637	ITGB8
Receptor-Mediated Endocytosis (GO:0006898)	1/122	0.7717585008682089	0.8132299904194813	0	0	0.6791037034475604	0.1759446326741754	MRC1
Organonitrogen Compound Biosynthetic Process (GO:1901566)	1/123	0.7745141901810936	0.8147655563095327	0	0	0.673502983743741	0.1720930093117711	SPTSSB
Regulation Of Cell Motility (GO:2000145)	1/123	0.7745141901810936	0.8147655563095327	0	0	0.673502983743741	0.1720930093117711	CCR7
Negative Regulation Of Cellular Process (GO:0048523)	5/537	0.7754660090047838	0.81508361918007	0	0	0.7689969604863222	0.19554910481570634	EPHA4;SIRPG;TNFRSF8;RUNX3;BRINP3
Regulation Of Mitotic Cell Cycle (GO:0007346)	1/125	0.7799265625462007	0.8190860552263446	0	0	0.662572546902416	0.1646860601648306	BRINP3
Regulation Of Cell Cycle Process (GO:0010564)	1/130	0.7928981445558452	0.8320126851317605	0	0	0.636729265998508	0.14775971742264457	CCNL2
Epithelial Cell Differentiation (GO:0030855)	1/132	0.7978709805307301	0.8365313956274574	0	0	0.6269443291066467	0.14156927900280836	ACTL8
Non-Membrane-Bounded Organelle Assembly (GO:0140694)	1/135	0.8051081454420196	0.8427111947704208	0	0	0.6128145881471304	0.1328451304085247	MYH6
Cellular Response To Metal Ion (GO:0071248)	1/135	0.8051081454420196	0.8427111947704208	0	0	0.6128145881471304	0.1328451304085247	CPNE7
Protein Localization To Plasma Membrane (GO:0072659)	1/137	0.8097889682292454	0.8469042959397525	0	0	0.6037410780211666	0.12737825760666918	RAB3C
Protein Localization To Cell Periphery (GO:1990778)	1/142	0.8210069922397074	0.8579215447633912	0	0	0.5821834475800469	0.11482034614927474	RAB3C
Positive Regulation Of Transferase Activity (GO:0051347)	1/143	0.8231702477728228	0.8594664400623067	0	0	0.5780540986504803	0.11248484032338336	PRKCQ
Ras Protein Signal Transduction (GO:0007265)	1/144	0.8253074660793003	0.8609816042639418	0	0	0.5739825028527957	0.11020422493903957	DOK2
Neuron Projection Morphogenesis (GO:0048812)	1/146	0.8295050360187296	0.8639243321190919	0	0	0.5660077910835377	0.10580162794953799	EPHA4
Positive Regulation Of Cellular Catabolic Process (GO:0031331)	1/146	0.8295050360187296	0.8639243321190919	0	0	0.5660077910835377	0.10580162794953799	ABCD2
Positive Regulation Of Signal Transduction (GO:0009967)	2/266	0.8313927085298235	0.864635733885442	0	0	0.6205755029284441	0.11459114218910167	PTPRC;STK36
Protein Glycosylation (GO:0006486)	1/147	0.8315660006372338	0.864635733885442	0	0	0.5621023671691409	0.10367675082947045	GALNT13
Negative Regulation Of Protein Phosphorylation (GO:0001933)	1/149	0.8356137944225739	0.867888336568808	0	0	0.5544498473368766	0.09957295004848085	PTPRC
Negative Regulation Of Cell Population Proliferation (GO:0008285)	3/379	0.8360772899694733	0.867888336568808	0	0	0.6525720441691355	0.11683272565190042	SIRPG;TNFRSF8;RUNX3
Cellular Response To Organic Cyclic Compound (GO:0071407)	1/152	0.8415045554567097	0.8728001794199757	0	0	0.5433511596331292	0.09376276902439817	CCL5
Epithelium Development (GO:0060429)	1/154	0.8453144573174438	0.876027781943346	0	0	0.5361938359723247	0.09010554143225034	ACTL8
Cellular Response To Growth Factor Stimulus (GO:0071363)	1/155	0.8471850669592539	0.8772419628992274	0	0	0.5326848883334239	0.08833839037450388	CCL5
Monoatomic Cation Transmembrane Transport (GO:0098655)	2/281	0.8535252210221903	0.8830784438440633	0	0	0.5867594349567784	0.0929310690737563	KCNC2;SLC30A2
Inorganic Cation Transmembrane Transport (GO:0098662)	2/284	0.8576222232602387	0.8865864004873143	0	0	0.5804279158471899	0.08914883816643411	KCNC2;SLC30A2
Regulation Of Macromolecule Metabolic Process (GO:0060255)	1/162	0.8596634455255917	0.8879651227445413	0	0	0.5093427583876919	0.07701991312188597	PTPRC
Brain Development (GO:0007420)	1/169	0.8711267629438718	0.8990658614264466	0	0	0.48794580593743775	0.06732079739518293	AIM2
Gene Expression (GO:0010467)	2/296	0.872986670952438	0.9002450879583481	0	0	0.556393986165895	0.07557777230071352	GZMA;GZMB
Heart Development (GO:0007507)	1/171	0.8742272380430242	0.9007842231067285	0	0	0.48215604233325127	0.0648089751919271	MYH6
Generation Of Neurons (GO:0048699)	1/172	0.8757495050167892	0.9016124928597787	0	0	0.4793119479311948	0.06359279998182601	RUNX3
Regulation Of Neuron Projection Development (GO:0010975)	1/174	0.8787392122306712	0.9039489437290922	0	0	0.47372239823929185	0.06123672640450954	EPHA4
Organelle Organization (GO:0006996)	3/418	0.8808281496815268	0.9053557148651237	0	0	0.5900564282446241	0.07487387390388257	CCL24;ABCD2;SPTSSB
Phosphate-Containing Compound Metabolic Process (GO:0006796)	1/184	0.892646640625693	0.9167524828029825	0	0	0.447607289023024	0.05083228705378951	PTPRC
Endocytosis (GO:0006897)	1/189	0.8989925882199348	0.9225148799803911	0	0	0.43559156058043264	0.046382002381938674	MRC1
Regulation Of Cell Population Proliferation (GO:0042127)	6/766	0.9013647722582975	0.9241934552158196	0	0	0.6410256410256411	0.06656746835359863	EPHA4;CXCL9;SIRPG;MZB1;HCLS1;TNFRSF8
Transcription By RNA Polymerase II (GO:0006366)	1/192	0.9026193661393692	0.9247243302080885	0	0	0.4286840894652676	0.04392054368447032	PCID2
Regulation Of Cell Differentiation (GO:0045595)	1/193	0.9037992376513949	0.9251778493087282	0	0	0.42642956764295675	0.043132508781010805	RUNX3
Positive Regulation Of Nucleic Acid-Templated Transcription (GO:1903508)	4/557	0.9047658707496808	0.9254125246869189	0	0	0.5886842185919637	0.058914972126427136	PCID2;PYHIN1;CD38;RUNX3
Regulation Of Nucleic Acid-Templated Transcription (GO:1903506)	3/452	0.9106436510904724	0.9306659463506048	0	0	0.5444165656451749	0.05095936166208517	HCLS1;PRKCQ;RUNX3
Positive Regulation Of Gene Expression (GO:0010628)	3/480	0.9299462736889992	0.9496196692267648	0	0	0.5117161584799512	0.037165158968178805	CRTAM;ITGB8;CD3E
Positive Regulation Of Macromolecule Metabolic Process (GO:0010604)	2/364	0.9347525633445132	0.9524129534185202	0	0	0.4502994567992943	0.030383245657974036	ITGB8;CD3E
Positive Regulation Of Protein Modification Process (GO:0031401)	1/225	0.9348931538161279	0.9524129534185202	0	0	0.3649133293484758	0.024567071098191763	LILRB2
Protein Polyubiquitination (GO:0000209)	1/226	0.9356833003290557	0.9524129534185202	0	0	0.36327289632728965	0.02414973338189414	MKRN3
Regulation Of Cell Growth (GO:0001558)	1/227	0.9364638966923174	0.9524129534185202	0	0	0.36164698041248566	0.023740066188030286	PRKCQ
Chromatin Remodeling (GO:0006338)	1/228	0.937235057746512	0.9524129534185202	0	0	0.36003538974803234	0.023337913818123855	PCID2
Cilium Organization (GO:0044782)	1/228	0.937235057746512	0.9524129534185202	0	0	0.36003538974803234	0.023337913818123855	STK36
Positive Regulation Of Phosphorylation (GO:0042327)	1/231	0.9394930582953355	0.953935103689843	0	0	0.3552847007458614	0.022175040905818427	CCL5
DNA Damage Response (GO:0006974)	2/384	0.9466457764300275	0.9604207351816365	0	0	0.4262836024462141	0.02337325946538918	MRNIP;AIM2
Cilium Assembly (GO:0060271)	1/243	0.947744330286873	0.9607585900727187	0	0	0.3374598015145752	0.0181116386027058	STK36
Chemical Synaptic Transmission (GO:0007268)	1/273	0.9637935708891004	0.9762396541289919	0	0	0.2997784888013783	0.011055274693094025	GABRA3
Plasma Membrane Bounded Cell Projection Assembly (GO:0120031)	1/275	0.9646691589472783	0.9763385439345439	0	0	0.2975597837705769	0.010703248303242634	STK36
Nervous System Development (GO:0007399)	2/433	0.9676890170911175	0.9780972957063339	0	0	0.3768644348690752	0.012377926439958085	ADGRF1;BRINP3
Positive Regulation Of Cell Differentiation (GO:0045597)	1/283	0.9679656105715272	0.9780972957063339	0	0	0.2889996735808184	0.009409459049261748	BRINP3
Regulation Of Intracellular Signal Transduction (GO:1902531)	1/297	0.9730142299803454	0.9824077704145885	0	0	0.2751328734592333	0.007526692276590543	ARHGAP30
Organelle Assembly (GO:0070925)	1/322	0.9801389304893836	0.9888057538297238	0	0	0.2533792150575477	0.005083028159541814	STK36
Negative Regulation Of Transcription By RNA Polymerase II (GO:0000122)	4/763	0.9830262332137978	0.9909220262516597	0	0	0.4243094169402202	0.007263953309986219	PCID2;FASLG;SLA2;RUNX3
Regulation Of Gene Expression (GO:0010468)	7/1127	0.9838478303757973	0.9909542753785117	0	0	0.5	0.008142018907761958	PTPRC;HCLS1;ITGB8;PRKCQ;CCNL2;CD3E;RUNX3
Protein Modification By Small Protein Conjugation (GO:0032446)	1/364	0.9881431135222989	0.994482443841608	0	0	0.22357850087024678	0.002666786223733826	MKRN3
Vesicle-Mediated Transport (GO:0016192)	1/411	0.9933514059006827	0.9989230884658309	0	0	0.19746912950301052	0.001317275974429457	CCL5
Protein Ubiquitination (GO:0016567)	1/434	0.9949929471850395	0.9997727371635103	0	0	0.18675775701295816	9.374548594273002E-4	MKRN3
Negative Regulation Of Nucleic Acid-Templated Transcription (GO:1903507)	1/456	0.9961834443252112	0.9999946874184573	0	0	0.17752540346682605	6.788318112916896E-4	CD38
Positive Regulation Of DNA-templated Transcription (GO:0045893)	6/1243	0.9977314541951275	0.9999946874184573	0	0	0.38395207594884234	8.720023341745948E-4	PCID2;GAL;PYHIN1;CD38;HCLS1;RUNX3
Negative Regulation Of DNA-templated Transcription (GO:0045892)	4/1025	0.9985650238119087	0.9999946874184573	0	0	0.31107754112784075	4.467094495887966E-4	CD38;FASLG;SLA2;RUNX3
Positive Regulation Of Transcription By RNA Polymerase II (GO:0045944)	2/938	0.9998777329671366	0.9999946874184573	0	0	0.16900093370681607	2.0664506035147932E-5	GAL;HCLS1
Regulation Of DNA-templated Transcription (GO:0006355)	7/1922	0.9999830624092991	0.9999946874184573	0	0	0.2799560730174027	4.741821536621678E-6	PCID2;PYHIN1;CD38;HCLS1;PRKCQ;CCNL2;RUNX3
Regulation Of Transcription By RNA Polymerase II (GO:0006357)	6/2028	0.9999946874184573	0.9999946874184573	0	0	0.22493596084100534	1.1949938081032995E-6	GAL;HCLS1;FASLG;CCNL2;SLA2;RUNX3

## Sheet: Hallmarks_CDK12_MHC_High
ID	Description	enrichmentScore	NES	pvalue	p.adjust	qvalues	rank	leading_edge	core_enrichment
HALLMARK_ALLOGRAFT_REJECTION	HALLMARK_ALLOGRAFT_REJECTION	197	0.91168271641031	2.14359494057064	1e-10	5e-09	4e-09	866	tags=41%, list=4%, signal=40%	8807/4283/926/5551/915/729230/6352/2833/27240/916/925/973/3001/356/917/56253/914/50852/959/3561/3002/924/6367/3594/3560/10225/3932/3683/4050/1234/919/3117/7535/5788/3059/3112/912/972/3394/5552/1230/3108/3702/7454/3937/3109/3105/3603/2000/11184/2634/3122/9466/2113/5699/3133/4689/6775/6688/6890/7903/6347/7124/6772/942/3383/7096/8477/3574/3689/3553/7453/3600/7040/10261/894/920/10333/3559/2533/1435
HALLMARK_INTERFERON_GAMMA_RESPONSE	HALLMARK_INTERFERON_GAMMA_RESPONSE	199	0.82775229190103	1.94767024540239	4.68368144174498e-10	1.17092036043624e-08	9.36736288348996e-09	931	tags=32%, list=4%, signal=31%	4283/22914/6352/3001/2841/57823/952/3560/115361/10875/969/3117/5698/972/3394/684/3429/3108/116071/3123/834/3587/29126/3937/3105/3106/7378/3695/3659/5699/3431/10379/6775/1439/6890/10791/7903/6347/6737/6772/942/3383/55008/10437/3430/11054/7412/3574/5696/3601/10581/5359/7453/3600/79132/23424/10410/10068/9111/81894/94240/55601/10628
HALLMARK_INFLAMMATORY_RESPONSE	HALLMARK_INFLAMMATORY_RESPONSE	200	0.773821275537031	1.82157582141607	4.08750157406055e-06	6.81250262343425e-05	5.4500020987474e-05	1588	tags=32%, list=7%, signal=29%	8807/4224/4283/6352/10148/1236/10663/3604/6367/3560/3932/2015/6369/969/5724/962/684/3386/3587/3937/7133/3659/6324/9435/4049/9180/6347/5739/3383/7096/719/1880/3601/10125/3553/3600/1536/29933/1441/9111/1435/2014/9034/929/6542/3575/2357/8519/64108/114548/6892/5732/6504/7097/6401/1906/10203/1240/5734/8877/3690/3738/1317
HALLMARK_COMPLEMENT	HALLMARK_COMPLEMENT	200	0.764356387504017	1.79929546839607	1.04928351344853e-05	0.000131160439181066	0.000104928351344853	1654	tags=27%, list=8%, signal=25%	6352/3001/3003/959/3002/3932/712/2219/2793/1378/5698/714/60489/834/9806/5341/7454/3937/3659/5641/2771/6714/978/1509/2534/5327/10019/1508/3920/10125/2625/5359/948/2207/966/308/6810/1368/5547/51734/6280/5294/8942/151/3988/51056/838/3684/2157/10404/715/1284/1514/2811
HALLMARK_KRAS_SIGNALING_UP	HALLMARK_KRAS_SIGNALING_UP	200	0.738320158120011	1.73800616629743	7.85884708129325e-05	0.000785884708129325	0.00062870776650346	827	tags=18%, list=4%, signal=17%	2556/3561/3481/27299/51311/50856/347/10320/3394/3587/7805/7133/80380/2022/11184/951/2113/2995/6324/1794/163590/2162/650/5327/719/51704/5696/3689/3553/330/2207/23136/894/23531/2517/8829
HALLMARK_IL6_JAK_STAT3_SIGNALING	HALLMARK_IL6_JAK_STAT3_SIGNALING	86	0.812643479019273	1.75743064684349	0.000233218553221846	0.00174438291054829	0.00139550632843863	1528	tags=38%, list=7%, signal=36%	4283/10148/3561/952/3594/4050/1230/7133/3659/10379/1439/9180/7124/6772/3162/3574/3601/3553/948/7040/3559/1441/1435/929/27242/94/2/7132/3676/7097/3459/3690/5770
HALLMARK_E2F_TARGETS	HALLMARK_E2F_TARGETS	200	-0.547960604777466	-1.7797991541168	0.00024421360747676	0.00174438291054829	0.00139550632843863	3850	tags=38%, list=18%, signal=31%	2935/4609/25842/1062/8726/29028/146909/51155/2146/7465/10111/11004/1503/11113/5982/55143/10733/29893/672/1019/23594/84316/147841/3978/9972/56655/6434/10492/55635/4085/23649/29127/3014/5511/5424/10797/23047/5347/9319/5411/79019/4999/8493/57122/4174/9700/8914/9787/5425/1965/23165/9924/10212/9918/3364/3609/11051/5426/54556/10714/79075/9133/81624/4176/9125/701/24137/10248/7037/9212/9238/10460/332/106…
HALLMARK_INTERFERON_ALPHA_RESPONSE	HALLMARK_INTERFERON_ALPHA_RESPONSE	96	0.789135546133311	1.72912915367137	0.000428914176953905	0.00268071360596191	0.00214457088476953	1539	tags=46%, list=7%, signal=43%	115361/5698/972/684/3429/116071/834/2634/3659/3431/10379/6890/6737/55008/10437/3430/11054/3574/5696/10581/5359/7453/3600/79132/23424/10410/9111/81894/1435/83666/9034/94240/55601/10628/55603/54809/8519/64108/219285/51056/4938/961/129607/3437
HALLMARK_IL2_STAT5_SIGNALING	HALLMARK_IL2_STAT5_SIGNALING	199	0.710474079703492	1.67171898973562	0.00051556659597155	0.00286425886650861	0.00229140709320689	1353	tags=20%, list=6%, signal=19%	8530/29851/3604/3560/4050/115361/10875/943/974/3394/962/1233/3587/6335/7133/84230/23208/126669/942/8477/650/2323/23075/5359/894/975/10410/8829/3559/1435/10924/27242/254013/1154/6403/81848/5732/3655/9173
HALLMARK_G2M_CHECKPOINT	HALLMARK_G2M_CHECKPOINT	199	-0.519587925578067	-1.68640452027889	0.00102326215976533	0.00511631079882666	0.00409304863906133	3902	tags=36%, list=18%, signal=29%	4211/2935/4609/6421/1062/1946/7090/7468/699/5001/51155/5926/2146/546/11004/9493/5933/10733/1019/23594/5976/91746/5119/904/6434/10492/4085/23649/29127/3014/1810/8140/23047/5347/10293/1736/1063/4174/4957/6760/1950/9700/10432/22974/3980/8318/8452/22823/10212/3364/1874/3609/9055/5426/890/899/9133/81539/24137/6599/10024/9212/57082/8451/10460/332/10926/10419/1027/8899/51203
HALLMARK_MYC_TARGETS_V2	HALLMARK_MYC_TARGETS_V2	58	-0.691470100130955	-1.89080168233104	0.0016618690091106	0.00755395004141183	0.00604316003312947	3467	tags=48%, list=16%, signal=41%	10196/9064/3099/2193/10733/1019/79050/6652/27346/26354/83743/51491/5347/4174/51388/80324/705/56915/51154/6723/4839/54663/92856/23160/7965/9238/23223/79711
HALLMARK_APOPTOSIS	HALLMARK_APOPTOSIS	161	0.68496379142064	1.58359509578762	0.00501280510747794	0.0208866879478248	0.0167093503582598	1105	tags=18%, list=5%, signal=17%	4744/5551/356/914/952/969/834/3659/2934/6041/6890/7124/3162/650/5327/857/3553/330/894/10410/1540/929/5330/10628/6093/54884/10134/4000/1611

## Sheet: Reactome_CDK12_MHC_High
ID	Description	setSize	enrichmentScore	NES	pvalue	p.adjust	qvalues	rank	leading_edge	core_enrichment
REACTOME_IMMUNOREGULATORY_INTERACTIONS_BETWEEN_A_LYMPHOID_AND_A_NON_LYMPHOID_CELL	REACTOME_IMMUNOREGULATORY_INTERACTIONS_BETWEEN_A_LYMPHOID_AND_A_NON_LYMPHOID_CELL	126	0.905356831291721	2.04580545719764	1e-10	1.252e-07	1.16526315789474e-07	905	tags=45%, list=4%, signal=44%	22914/4068/926/114132/915/916/925/917/114836/56253/959/57823/10870/911/10225/3683/3820/919/120425/10288/3821/912/27036/3386/945/10859/10990/7305/10219/353514/51348/3105/3106/3695/3133/3134/11314/4277/9976/89790/124599/3383/146722/3903/7412/3689/10871/3688/6614/3384/947/975/89858/11006/27180/11024/259197
REACTOME_NEUTROPHIL_DEGRANULATION	REACTOME_NEUTROPHIL_DEGRANULATION	475	0.701250957011283	1.73685438169975	7.08068766783879e-08	4.43251048006708e-05	4.12543223594607e-05	1777	tags=28%, list=8%, signal=26%	10321/1511/2352/51316/4353/3683/2219/10875/10288/326624/5788/1378/1535/374403/5724/684/945/7305/968/51411/3071/7133/3105/3106/84329/54509/80301/4125/2720/1794/2934/2896/1265/11314/94103/978/1509/5023/965/11010/10577/10092/1992/9588/719/3903/23406/22918/1508/3920/3689/64333/1774/5836/150372/51816/4069/948/683/2207/340061/140885/1471/4033/51552/221/29108/966/967/2517/1536/79980/10326/9535/54918/679…
REACTOME_CHEMOKINE_RECEPTORS_BIND_CHEMOKINES	REACTOME_CHEMOKINE_RECEPTORS_BIND_CHEMOKINES	57	0.911024536227695	1.87167424957468	1.83960473807291e-07	6.89680222084537e-05	6.4190012262282e-05	274	tags=23%, list=1%, signal=23%	4283/729230/6352/2833/2829/643/1236/10663/6367/6387/1234/1230/1233
REACTOME_CLASS_A_1_RHODOPSIN_LIKE_RECEPTORS	REACTOME_CLASS_A_1_RHODOPSIN_LIKE_RECEPTORS	313	0.744327626640444	1.80976714890527	2.20345118876849e-07	6.89680222084537e-05	6.4190012262282e-05	680	tags=10%, list=3%, signal=10%	56670/4283/27334/729230/6352/2833/2829/643/2841/1236/10663/6367/6387/1234/8698/9290/3274/5724/1230/1233/727/3363/10800/50865/6347/57121/5739/8477/719/1880/53637
REACTOME_SIGNALING_BY_INTERLEUKINS	REACTOME_SIGNALING_BY_INTERLEUKINS	450	0.699538562456695	1.72920886756031	3.58571718663996e-07	8.97863583534646e-05	8.35660826444302e-05	1197	tags=16%, list=6%, signal=16%	8807/759/1511/729230/6352/10148/356/3561/6367/3594/3560/3932/1234/5698/5724/1230/1436/9235/834/3587/4478/7133/3603/9466/5699/6775/3590/1265/1439/3055/9180/6347/84868/7124/1072/6772/3162/942/2162/50615/3383/2534/7412/6776/3574/5696/3601/3689/2625/3553/7431/3688/3600/948/1849/7040/920/3559/6810/10068/1441/7525/3635/1435/6197/5295/5293/3575/2357/1154/3965/4208/7132/5778
REACTOME_TCR_SIGNALING	REACTOME_TCR_SIGNALING	117	0.842142244210064	1.88779588173517	1.0294481415312e-06	0.000214811512199509	0.000199929665381585	997	tags=26%, list=5%, signal=25%	915/916/917/50852/5588/3118/3932/919/3117/7535/5788/3113/5698/3115/3123/3702/7454/3937/3122/5699/84433/3119/5696/7408/920/2533/3635/5336/9398/5295
REACTOME_COSTIMULATION_BY_THE_CD28_FAMILY	REACTOME_COSTIMULATION_BY_THE_CD28_FAMILY	67	0.886478894158251	1.86013177019413	1.43690788103689e-06	0.000257001238151169	0.000239196545008697	611	tags=28%, list=3%, signal=28%	915/916/29851/917/3118/3932/151888/919/3117/3113/3115/3123/29126/80380/3122/6714/3119/942/2534
REACTOME_GPCR_LIGAND_BINDING	REACTOME_GPCR_LIGAND_BINDING	442	0.68172984156712	1.68391360276129	4.04326164323105e-06	0.000632770447165659	0.000588932978823259	1193	tags=11%, list=6%, signal=11%	56670/4283/27334/729230/6352/2833/2829/643/2841/1236/10663/6367/6387/2015/1234/8698/2793/9290/3274/5724/1230/1233/727/3363/10800/50865/6347/57121/5739/8477/719/1880/10268/53637/29933/30817/2359/53829/9034/54361/1524/2357/7253/1269/58191/5031/7483/64748/151
REACTOME_GENERATION_OF_SECOND_MESSENGER_MOLECULES	REACTOME_GENERATION_OF_SECOND_MESSENGER_MOLECULES	32	0.92967701373962	1.78787530996345	5.72829711197773e-06	0.000796869776021791	0.000741663731340275	973	tags=66%, list=5%, signal=63%	915/916/917/3118/3932/919/3117/7535/3113/3115/3123/3702/7454/3937/3122/3119/7408/920/2533/5336/9398
REACTOME_G_ALPHA_I_SIGNALLING_EVENTS	REACTOME_G_ALPHA_I_SIGNALLING_EVENTS	303	0.717549873363199	1.74143189056266	8.32463414980916e-06	0.000977889459285702	0.000910142619328461	680	tags=9%, list=3%, signal=9%	56670/4283/6003/729230/6352/2833/643/2841/1236/10663/6387/1234/8698/2793/9290/63940/1230/1233/727/2771/50865/6714/10287/57121/719/1880/53637
REACTOME_CHROMATIN_MODIFYING_ENZYMES	REACTOME_CHROMATIN_MODIFYING_ENZYMES	272	-0.549316691479127	-1.85156678932768	8.59168055282965e-06	0.000977889459285702	0.000910142619328461	3958	tags=33%, list=19%, signal=28%	1107/10362/29072/86/64324/10498/27154/6598/9767/8726/10499/7468/221656/8089/27097/10196/55578/51742/5926/6602/1386/2146/9612/7994/57634/79718/63976/5970/84148/22992/54904/55193/26009/79813/55929/1019/56950/79918/83852/112869/55818/3014/9757/1810/2648/284058/4297/10445/196528/55250/23133/8284/80853/7404/1788/55904/23030/8295/26610/23135/54496/6595/6880/10524/54014/6603/84787/8473/121536/54556/1091…
REACTOME_PD_1_SIGNALING	REACTOME_PD_1_SIGNALING	21	0.950385943551587	1.78244838173122	2.37707566071646e-05	0.00248008227268084	0.00230826557580098	354	tags=62%, list=2%, signal=61%	915/916/917/3118/3932/919/3117/3113/3115/3123/29126/80380/3122
REACTOME_CELL_SURFACE_INTERACTIONS_AT_THE_VASCULAR_WALL	REACTOME_CELL_SURFACE_INTERACTIONS_AT_THE_VASCULAR_WALL	127	0.800223148717758	1.80966603461654	2.68134680875007e-05	0.00258234323427314	0.00240344203828852	1527	tags=30%, list=7%, signal=28%	3512/55423/914/3932/3683/9046/51744/120425/972/962/6404/9672/2995/7056/6714/965/2534/857/5627/3689/3688/2207/140885/7040/7525/3635/2621/5295/481/51206/7010/6403/3676/3655/6401/961/3684/3690
REACTOME_INTERFERON_GAMMA_SIGNALING	REACTOME_INTERFERON_GAMMA_SIGNALING	89	0.818552580846126	1.77969304321801	0.000115079904465808	0.0102914314565137	0.0095784552062894	815	tags=29%, list=4%, signal=28%	115362/3118/115361/3117/3113/3115/2633/3394/5724/3123/3105/3106/2634/3122/3659/3133/10379/3134/6737/6772/3119/3383/10437/7412/10346/55128
REACTOME_DAP12_INTERACTIONS	REACTOME_DAP12_INTERACTIONS	38	0.888257521964768	1.73784667679557	0.000155227469882937	0.0129563194862291	0.0120587234498534	1100	tags=39%, list=5%, signal=37%	3822/22914/3932/7305/3937/3106/3133/695/124599/2534/10326/5336/342510/5295/9402
REACTOME_PROCESSING_OF_CAPPED_INTRON_CONTAINING_PRE_MRNA	REACTOME_PROCESSING_OF_CAPPED_INTRON_CONTAINING_PRE_MRNA	239	-0.517412184287928	-1.71355693671733	0.000166756838430539	0.0130487226071897	0.0121447250093821	3146	tags=31%, list=15%, signal=26%	5725/22827/55339/10713/5438/10283/8563/285755/26121/1665/11325/129401/57187/8175/55706/8189/9972/23517/81608/51362/10084/6434/4927/10992/84248/57794/79902/5356/23350/51585/10450/10898/10285/81929/84271/9416/57122/23511/8086/84950/5094/11097/54883/79869/9818/23165/23524/6626/10212/55749/11338/11051/5431/9785/7919/10914/55660/9688/53981/154007/23279/29894/8896/23398/3187/6936/56339/9295/55599/6625/…
REACTOME_PEPTIDE_LIGAND_BINDING_RECEPTORS	REACTOME_PEPTIDE_LIGAND_BINDING_RECEPTORS	186	0.733423869762145	1.72033179146672	0.000225235904974157	0.0165879619428026	0.0154387707000862	516	tags=9%, list=2%, signal=8%	4283/729230/6352/2833/2829/643/1236/10663/6367/6387/1234/1230/1233/727/50865/6347
REACTOME_INTERLEUKIN_10_SIGNALING	REACTOME_INTERLEUKIN_10_SIGNALING	46	0.868217736249342	1.73757317742867	0.000352858151023289	0.024543244726731	0.0228429224083497	1167	tags=35%, list=5%, signal=33%	729230/6352/6367/1234/5724/1230/3587/7133/6347/7124/942/3383/3553/1435/2357/7132
REACTOME_CONSTITUTIVE_SIGNALING_BY_ABERRANT_PI3K_IN_CANCER	REACTOME_CONSTITUTIVE_SIGNALING_BY_ABERRANT_PI3K_IN_CANCER	76	0.812786852838445	1.732697744501	0.00055313656800034	0.0364487885861277	0.033923666525007	1217	tags=20%, list=6%, signal=19%	145957/29851/50852/5880/3932/2322/118788/6714/942/2534/2323/5295/5293/930/7039
REACTOME_INTERFERON_SIGNALING	REACTOME_INTERFERON_SIGNALING	190	0.711845004867222	1.67234442078769	0.000637988681608204	0.0399380914686736	0.0371712352915938	826	tags=18%, list=4%, signal=17%	115362/3118/115361/3117/3113/3115/2633/3394/5724/684/51191/3429/3123/3105/3106/2634/3122/3659/3133/10379/6041/3134/6737/6772/3119/3383/10437/3430/7412/5696/10581/10346/55128/10410
REACTOME_INITIAL_TRIGGERING_OF_COMPLEMENT	REACTOME_INITIAL_TRIGGERING_OF_COMPLEMENT	22	0.918599066053449	1.72635419188826	0.000777855774156216	0.0463750204401706	0.043162222656187	220	tags=23%, list=1%, signal=23%	712/3004/2219/713/714
REACTOME_COMPLEMENT_CASCADE	REACTOME_COMPLEMENT_CASCADE	57	0.836301276708284	1.7181574175628	0.00083483857257783	0.0475099042212474	0.044218483246108	823	tags=19%, list=4%, signal=19%	712/3004/2219/713/1378/714/727/719/5627/966/975
REACTOME_DAP12_SIGNALING	REACTOME_DAP12_SIGNALING	28	0.900649445007685	1.71524234692047	0.000923127047622495	0.0491858836002878	0.045778353073414	1100	tags=39%, list=5%, signal=37%	3822/22914/3932/7305/3937/3133/695/2534/5336/5295/9402
REACTOME_LEISHMANIA_INFECTION	REACTOME_LEISHMANIA_INFECTION	242	0.678795988842069	1.6247091247893	0.000942860388503919	0.0491858836002878	0.045778353073414	1707	tags=20%, list=8%, signal=18%	1511/917/9332/919/2793/1535/3274/11245/834/3363/7454/3071/10800/2771/3055/6714/695/3162/10092/5739/2534/719/10268/3553/29108/4644/7525/957/10628/5336/9051/7456/64174/7253/53831/114548/10266/5732/115/107/151306/2212/10203/5734/111/9844/3606/79792
