# Supplementary material for: Loss of heterozygosity impacts MHC expression on the immune microenvironment in CDK12-mutated prostate cancer
Source: Mol Cytogenet. 2024 May 4;17:11. doi: 10.1186/s13039-024-00680-6 (PMC11070094; doi:10.1186/s13039-024-00680-6)
Supplement: Supplementary file 9 — Additional file 9. Table S8. Summary results of FMRP MHC high expressed. [file 13039_2024_680_MOESM9_ESM.xlsx]

## Sheet: Sheet1
Summary results of FMRP MHC
Table	Description
FMRP_MHC_High_res0.05	DEGs list of FMRP MHC high expressed (Absolute Log2FC > 1 and FDR < 0.05)
GO_BP_FMRP_MHC	Over representation analysis of DEGs list of FMRP MHC MHC high expressed
Hallmarks_FMRP_MHC_High	GSEA analysis of FMRP MHC MHC high expressed (p < 0.05)
Reactome_FMRP_MHC_High

## Sheet: DEGs_MHC_High
gene	baseMean	log2FoldChange	lfcSE	pvalue	padj	description
HLA-C	2142.880936208376	1.4495386099199186	0.2473065619311913	1.2517685716470832e-10	9.638618001682541e-8	major histocompatibility complex, class I, C
DUSP4	253.30333020787575	-1.5525866386108427	0.2944599021999681	1.5264221383129107e-8	5.876725232504706e-6	dual specificity phosphatase 4
CXCL5	19.155125457144667	-2.2732678214616504	0.5252924597529579	1.7463044301232902e-6	3.3616360279873335e-4	C-X-C motif chemokine ligand 5
HLA-A	2927.755715507859	0.9293960667198464	0.22686854475699136	1.7194335714768922e-6	3.3616360279873335e-4	major histocompatibility complex, class I, A
TAP2	198.74092213812594	0.6916573461647952	0.16893561764800413	2.8369075394394765e-6	4.368837610736794e-4	transporter 2, ATP binding cassette subfamily B member
PLA2G6	307.14241138009805	-0.7490544709192085	0.1823430550233783	4.413629350505873e-6	5.664157666482538e-4	phospholipase A2 group VI
HLA-B	2892.5438225783896	0.9293894397768876	0.25482849026237975	1.108088668388062e-5	0.001218897535226868	major histocompatibility complex, class I, B
GATA3	10.206801646016848	-1.1751030342786275	0.31418096509544763	1.453193787799076e-5	0.0013986990207566106	GATA binding protein 3
PPBP	11.172101559543874	-1.34843348839012	0.38589488643295644	3.211689360402432e-5	0.0024730008075098727	pro-platelet basic protein
LGALS3	570.8185652427771	0.7933708698164329	0.26465785130002556	1.1731296831282576e-4	0.008211907781897803	galectin 3
CTLA4	77.8694700384386	1.0272763185825038	0.35882503690878853	1.2958636621906807e-4	0.008315125165723535	cytotoxic T-lymphocyte associated protein 4
CD3D	59.98489041644248	0.8357275793932857	0.29518948806316914	1.9284757218982417e-4	0.01060661647044033	CD3 delta subunit of T-cell receptor complex
PLA2G1B	14.735389374944114	-0.7635239237453059	0.25685590937207875	1.8311852055022095e-4	0.01060661647044033	phospholipase A2 group IB
SERPING1	1133.526694144672	0.6480718387596917	0.2236332726206644	2.2306666549104368e-4	0.01145075549520691	serpin family G member 1
HLA-G	134.09978197448729	0.8380298312654237	0.3066262939631902	2.4052159573804564e-4	0.011575101794893447	major histocompatibility complex, class I, G
C1S	637.8319509919781	0.63685790450471	0.2246690379002534	2.840013040825573e-4	0.012148944674642729	complement C1s
CXCR2	15.63069360960758	-0.8437843300912635	0.2887309738482465	2.7562040672583695e-4	0.012148944674642729	C-X-C motif chemokine receptor 2
MNX1	33.31330477604363	-1.4142646140016186	0.49963117805832635	3.9562524228863515e-4	0.016033233503276265	motor neuron and pancreas homeobox 1
CD96	51.02969907632468	0.7073719273112812	0.26806921060652894	4.4637545303759945e-4	0.01636709994471198	CD96 molecule
C1R	1210.9818427608157	0.6151283722745001	0.2424925247583973	6.88366426255957e-4	0.022085089509045287	complement C1r
IL24	17.603605276989494	-0.7149481863825603	0.28347630960342945	7.992791587364154e-4	0.023670959701039995	interleukin 24
PSMB9	254.21620873402054	0.6061747699177532	0.2523766513113888	9.754282681230006e-4	0.02598801304031118	proteasome 20S subunit beta 9
PTPRC	135.7092844340446	0.6360613395554753	0.26788774861348946	9.752627086732814e-4	0.02598801304031118	protein tyrosine phosphatase receptor type C
SMPD3	27.469739866672118	-0.8868674856893689	0.3537937396614143	9.78769322297434e-4	0.02598801304031118	sphingomyelin phosphodiesterase 3
FCGR1A	16.120233469950282	-0.5975249406287685	0.23954148661494643	0.0011933827577381715	0.02871577260807475	Fc gamma receptor Ia
CXCL10	39.22263092417058	1.212723201624192	0.7033928308591584	0.0012883065495387558	0.0300604861559043	C-X-C motif chemokine ligand 10
BAGE	17.73230523048437	-0.5857053044999823	0.26694618927368235	0.002213184659603775	0.040449573616493976	NA
LILRA4	11.392506984204513	-0.6062750900537637	0.28586277885783207	0.002258872292869144	0.040449573616493976	leukocyte immunoglobulin like receptor A4
LTA	9.5015800362232	-0.6902280198721501	0.3164469726510511	0.0021117574287142188	0.040449573616493976	lymphotoxin alpha
PASD1	10.4795619065016	-0.6825301719014669	0.3313844946585344	0.0022291550635980552	0.040449573616493976	PAS domain containing repressor 1

## Sheet: GO_BP_HCFMRP_MHC
Term	Overlap	P-value	Adjusted P-value	Old P-value	Old Adjusted P-value	Odds Ratio	Combined Score	Genes
Antigen Processing And Presentation Of Endogenous Peptide Antigen (GO:0002483)	5/21	1.0697215144789371E-10	4.963507827182268E-8	0	0	249.425	5726.412035311257	HLA-B;TAP2;HLA-C;HLA-A;HLA-G
Neutrophil Chemotaxis (GO:0030593)	6/70	8.204125715748774E-10	1.5013599556276623E-7	0	0	77.7578125	1626.787817299454	LGALS3;CXCL10;PLA2G1B;CXCR2;PPBP;CXCL5
Granulocyte Chemotaxis (GO:0071621)	6/73	1.061874012544918E-9	1.5013599556276623E-7	0	0	74.26492537313433	1534.5532750175523	LGALS3;CXCL10;PLA2G1B;CXCR2;PPBP;CXCL5
Neutrophil Migration (GO:1990266)	6/77	1.472881068588885E-9	1.5013599556276623E-7	0	0	70.0669014084507	1424.8836911394028	LGALS3;CXCL10;PLA2G1B;CXCR2;PPBP;CXCL5
Regulation Of T Cell Mediated Cytotoxicity (GO:0001914)	5/36	1.951157917393385E-9	1.5013599556276623E-7	0	0	128.63870967741934	2579.8291053108014	PTPRC;HLA-B;HLA-C;HLA-A;HLA-G
Antigen Processing And Presentation Of Endogenous Peptide Antigen Via MHC Class I Via ER Pathway (GO:0002484)	4/13	2.9121206035881377E-9	1.5013599556276623E-7	0	0	341.21367521367523	6706.344698131284	HLA-B;HLA-C;HLA-A;HLA-G
Antigen Processing And Presentation Of Endogenous Peptide Antigen Via MHC Class I Via ER Pathway, TAP-independent (GO:0002486)	4/13	2.9121206035881377E-9	1.5013599556276623E-7	0	0	341.21367521367523	6706.344698131284	HLA-B;HLA-C;HLA-A;HLA-G
Antigen Processing And Presentation Of Endogenous Peptide Antigen Via MHC Class Ib (GO:0002476)	4/13	2.9121206035881377E-9	1.5013599556276623E-7	0	0	341.21367521367523	6706.344698131284	HLA-B;HLA-C;HLA-A;HLA-G
Antigen Processing And Presentation Of Peptide Antigen Via MHC Class Ib (GO:0002428)	4/13	2.9121206035881377E-9	1.5013599556276623E-7	0	0	341.21367521367523	6706.344698131284	HLA-B;HLA-C;HLA-A;HLA-G
Antimicrobial Humoral Response (GO:0019730)	6/100	7.231934328853207E-9	3.355617528587888E-7	0	0	52.861702127659576	990.879882282229	CXCL10;PLA2G1B;HLA-A;PPBP;PLA2G6;CXCL5
Positive Regulation Of T Cell Mediated Cytotoxicity (GO:0001916)	4/33	1.632407804022222E-7	6.885792918784645E-6	0	0	105.78779840848806	1653.2558969820427	HLA-B;HLA-C;HLA-A;HLA-G
T Cell Receptor Signaling Pathway (GO:0050852)	5/95	2.819982951985225E-7	1.0903934081009537E-5	0	0	44.17777777777778	666.2611832245933	PTPRC;CTLA4;GATA3;HLA-A;CD3D
Regulation Of Dendritic Cell Differentiation (GO:2001198)	3/10	3.6283418734540677E-7	1.2950389456020672E-5	0	0	316.87301587301585	4699.011317273943	LGALS3;HLA-B;HLA-G
Positive Regulation Of T Cell Mediated Immunity (GO:0002711)	4/43	4.872260936827863E-7	1.614806481920092E-5	0	0	78.6232741617357	1142.7529316708928	HLA-B;HLA-C;HLA-A;HLA-G
Positive Regulation Of Leukocyte Mediated Cytotoxicity (GO:0001912)	4/51	9.784415263652227E-7	3.0266457882230888E-5	0	0	65.21440261865794	902.3915670584192	HLA-B;HLA-C;HLA-A;HLA-G
Inflammatory Response (GO:0006954)	6/236	1.186578285587991E-6	3.4410770282051736E-5	0	0	21.456521739130434	292.7621544521839	CD96;CXCL10;CXCR2;GATA3;PPBP;CXCL5
Antigen Receptor-Mediated Signaling Pathway (GO:0050851)	5/134	1.5601158015918341E-6	4.2581984231683E-5	0	0	30.76124031007752	411.3008694924735	PTPRC;CTLA4;GATA3;HLA-A;CD3D
Negative Regulation Of Natural Killer Cell Mediated Cytotoxicity (GO:0045953)	3/16	1.683001407154634E-6	4.3384036273319455E-5	0	0	170.57264957264957	2267.7517441491677	HLA-B;HLA-A;HLA-G
Antimicrobial Humoral Immune Response Mediated By Antimicrobial Peptide (GO:0061844)	4/65	2.612529172249715E-6	6.380071241704568E-5	0	0	50.21185372005044	645.4830089155681	CXCL10;PLA2G1B;PPBP;CXCL5
Protection From Natural Killer Cell Mediated Cytotoxicity (GO:0042270)	2/5	2.1689044409521838E-5	5.031858303009067E-4	0	0	475.4047619047619	5105.230681141124	HLA-B;HLA-G
Antigen Processing And Presentation Of Endogenous Peptide Antigen Via MHC Class I (GO:0019885)	2/6	3.250333722969562E-5	6.855249306626712E-4	0	0	356.5357142857143	3684.4998945238362	TAP2;HLA-A
Regulation Of T Cell Tolerance Induction (GO:0002664)	2/6	3.250333722969562E-5	6.855249306626712E-4	0	0	356.5357142857143	3684.4998945238362	HLA-B;HLA-G
Cytokine-Mediated Signaling Pathway (GO:0019221)	5/257	3.6921486661522476E-5	7.448508613454969E-4	0	0	15.649206349206349	159.72701863489627	CXCL10;CXCR2;PPBP;CXCL5;LILRA4
Negative Regulation Of T Cell Mediated Cytotoxicity (GO:0001915)	2/7	4.546235690936047E-5	8.789389002476357E-4	0	0	285.2142857142857	2851.7509427951322	PTPRC;HLA-G
Antibacterial Humoral Response (GO:0019731)	3/49	5.355353443650065E-5	9.93953599141452E-4	0	0	48.1256038647343	473.30707301492265	PLA2G1B;HLA-A;PLA2G6
Chemokine-Mediated Signaling Pathway (GO:0070098)	3/57	8.43655478823948E-5	0.0015056005468242766	0	0	40.97942386831276	384.4013976994155	CXCL10;PPBP;CXCL5
Cellular Response To Chemokine (GO:1990869)	3/59	9.354404454016275E-5	0.001607571728393908	0	0	39.51190476190476	366.55502904217155	CXCL10;PPBP;CXCL5
Positive Regulation Of Cytokine Production (GO:0001819)	5/320	1.0425882825104845E-4	0.0017277177253030888	0	0	12.47936507936508	114.41873118231405	PTPRC;PLA2G1B;GATA3;HLA-A;HLA-G
Detection Of Bacterium (GO:0016045)	2/12	1.4221789991262262E-4	0.002275486398601962	0	0	142.57142857142858	1262.919124249693	HLA-B;HLA-A
Negative Regulation Of Leukocyte Mediated Cytotoxicity (GO:0001911)	2/14	1.9572323532665868E-4	0.0029062171236482635	0	0	118.79761904761905	1014.3901741044946	PTPRC;HLA-G
Negative Regulation Of T Cell Mediated Immunity (GO:0002710)	2/14	1.9572323532665868E-4	0.0029062171236482635	0	0	118.79761904761905	1014.3901741044946	PTPRC;HLA-G
Regulation Of Immune Response (GO:0050776)	3/77	2.0669216612153598E-4	0.0029062171236482635	0	0	29.873873873873872	253.4583103840349	PLA2G1B;FCGR1A;HLA-G
Regulation Of T Cell Proliferation (GO:0042129)	3/77	2.0669216612153598E-4	0.0029062171236482635	0	0	29.873873873873872	253.4583103840349	LGALS3;PTPRC;HLA-G
Alpha-Beta T Cell Activation (GO:0046631)	2/15	2.256241583974691E-4	0.0030791061616595784	0	0	109.65384615384616	920.7238662710552	HLA-A;CD3D
Antigen Processing And Presentation Of Peptide Antigen Via MHC Class I (GO:0002474)	2/18	3.2784881716921787E-4	0.004346338604757631	0	0	89.08035714285714	714.6879621205851	TAP2;HLA-A
Regulation Of Regulatory T Cell Differentiation (GO:0045589)	2/22	4.931459174352375E-4	0.006356102935831951	0	0	71.25	542.5477632515199	CTLA4;HLA-G
Positive Regulation Of Epithelial Cell Apoptotic Process (GO:1904037)	2/23	5.396091866801571E-4	0.006643670598449521	0	0	67.85374149659864	510.5767014966948	PLA2G1B;HLA-G
Positive Regulation Of T Cell Activation (GO:0050870)	3/107	5.440937128040555E-4	0.006643670598449521	0	0	21.224358974358974	159.53053959530183	PTPRC;GATA3;HLA-A
T Cell Activation (GO:0042110)	3/111	6.055954099760554E-4	0.007205032569971531	0	0	20.43415637860082	151.40276287997665	PTPRC;GATA3;CD3D
Cellular Response To Molecule Of Bacterial Origin (GO:0071219)	3/117	7.059126201543656E-4	0.008188586393790642	0	0	19.352826510721247	140.42447871596778	CXCL10;PPBP;CXCL5
Positive Regulation Of Immune System Process (GO:0002684)	2/27	7.458431753894333E-4	0.008440761789773097	0	0	56.98571428571429	410.3538550694941	PLA2G1B;HLA-G
Cellular Response To Lipopolysaccharide (GO:0071222)	3/124	8.35654521880821E-4	0.009231992813159546	0	0	18.226813590449954	129.17880995874862	CXCL10;PPBP;CXCL5
Positive Regulation Of Mononuclear Cell Migration (GO:0071677)	2/31	9.844083630700538E-4	0.010622453034058255	0	0	49.11576354679803	340.05150286391984	LGALS3;CXCL10
Positive Regulation Of Cytokine Production Involved In Immune Response (GO:0002720)	2/33	0.0011156998625027744	0.011765562186392894	0	0	45.94239631336406	312.32897040365367	HLA-A;HLA-G
Negative Regulation Of Lymphocyte Proliferation (GO:0050672)	2/39	0.0015570610672793503	0.015706007287339535	0	0	38.48069498069498	248.77596779833652	CTLA4;HLA-G
Regulation Of Protein Tyrosine Kinase Activity (GO:0061097)	2/39	0.0015570610672793503	0.015706007287339535	0	0	38.48069498069498	248.77596779833652	PTPRC;FCGR1A
Response To Lipopolysaccharide (GO:0032496)	3/159	0.001709849718117101	0.016880218493751806	0	0	14.112535612535613	89.91590090262773	CXCL10;PPBP;CXCL5
Positive Regulation Of Calcium Ion Transmembrane Transport (GO:1904427)	2/42	0.001804172067957183	0.01744032999025277	0	0	35.589285714285715	224.8407747627622	CXCL10;PLA2G1B
Regulation Of Endothelial Cell Apoptotic Process (GO:2000351)	2/43	0.0018904204196260454	0.017901123973601735	0	0	34.71951219512195	217.72453437258292	GATA3;HLA-G
Regulation Of Cytokine Production (GO:0001817)	3/167	0.001967023200378681	0.01800136614631653	0	0	13.41869918699187	83.61505386959638	PTPRC;HLA-B;GATA3
Regulation Of B Cell Proliferation (GO:0030888)	2/44	0.001978598434185653	0.01800136614631653	0	0	33.89115646258504	210.9848716626915	PTPRC;CTLA4
B Cell Receptor Signaling Pathway (GO:0050853)	2/46	0.002160721100314693	0.018916501708415426	0	0	32.3474025974026	198.5261432195098	PTPRC;CTLA4
T Cell Differentiation (GO:0030217)	2/46	0.002160721100314693	0.018916501708415426	0	0	32.3474025974026	198.5261432195098	PTPRC;GATA3
Cellular Defense Response (GO:0006968)	2/48	0.002350495478973478	0.019829634586248975	0	0	30.937888198757765	187.27103230547277	CXCR2;HLA-G
Negative Regulation Of ERK1 And ERK2 Cascade (GO:0070373)	2/48	0.002350495478973478	0.019829634586248975	0	0	30.937888198757765	187.27103230547277	DUSP4;PTPRC
Negative Regulation Of T Cell Activation (GO:0050868)	2/49	0.0024482381777960827	0.020285402044596116	0	0	30.278115501519757	182.0437366477304	LGALS3;HLA-G
Regulation Of Interleukin-12 Production (GO:0032655)	2/50	0.002547877166796628	0.020373519944348724	0	0	29.645833333333332	177.0595839464994	HLA-B;HLA-G
Blood Circulation (GO:0008015)	2/50	0.002547877166796628	0.020373519944348724	0	0	29.645833333333332	177.0595839464994	CXCL10;SERPING1
Phosphate-Containing Compound Metabolic Process (GO:0006796)	3/184	0.0025905984411995144	0.020373519944348724	0	0	12.147943523634131	72.35152831629443	DUSP4;PTPRC;PLA2G1B
Phosphatidylcholine Metabolic Process (GO:0046470)	2/55	0.0030743235966317587	0.0237747691472856	0	0	26.842318059299192	155.2739619530397	PLA2G1B;PLA2G6
Positive Regulation Of Cellular Metabolic Process (GO:0031325)	2/56	0.0031852247621403534	0.024228594912018425	0	0	26.343915343915345	151.45729225683525	GATA3;HLA-G
Defense Response To Bacterium (GO:0042742)	3/204	0.0034656778669152704	0.025936685971752988	0	0	10.928137092316197	61.90622498238376	PLA2G1B;HLA-A;PLA2G6
Glycerophospholipid Metabolic Process (GO:0006650)	2/62	0.0038894569775629255	0.028646159326812654	0	0	23.702380952380953	131.5360247568533	PLA2G1B;PLA2G6
Positive Regulation Of T Cell Differentiation (GO:0045582)	2/64	0.00413886171172816	0.030006747410029157	0	0	22.93548387096774	125.85467141037546	GATA3;HLA-G
Negative Regulation Of Immune Response (GO:0050777)	2/66	0.004395525019554094	0.030901872864743937	0	0	22.216517857142858	120.57278137525562	LGALS3;HLA-G
Regulation Of Endocytosis (GO:0030100)	2/66	0.004395525019554094	0.030901872864743937	0	0	22.216517857142858	120.57278137525562	LGALS3;PTPRC
Cellular Response To Lipid (GO:0071396)	3/228	0.004730295291890646	0.032238156848506845	0	0	9.750617283950618	52.20253937114954	CXCL10;PPBP;CXCL5
Regulation Of Endopeptidase Activity (GO:0052548)	2/69	0.004794036255489164	0.032238156848506845	0	0	21.218550106609808	113.31517536894962	SERPING1;PSMB9
Phospholipid Metabolic Process (GO:0006644)	2/69	0.004794036255489164	0.032238156848506845	0	0	21.218550106609808	113.31517536894962	SMPD3;PLA2G1B
Regulation Of Cell Population Proliferation (GO:0042127)	5/766	0.005229320577364341	0.034662924969957924	0	0	5.048357424441524	26.521414058398193	CXCL10;PLA2G1B;CXCR2;GATA3;CXCL5
Positive Regulation Of Cell Population Proliferation (GO:0008284)	4/483	0.0055967026471957565	0.03657563420139199	0	0	6.260157379155292	32.46253230138616	PTPRC;PLA2G1B;CXCR2;CXCL5
Positive Regulation Of Response To Stimulus (GO:0048584)	2/77	0.0059350169562527024	0.03772394339316786	0	0	18.947619047619046	97.14227134502042	PLA2G1B;GATA3
Negative Regulation Of Blood Vessel Morphogenesis (GO:2000181)	2/77	0.0059350169562527024	0.03772394339316786	0	0	18.947619047619046	97.14227134502042	CXCL10;HLA-G
Positive Regulation Of Immune Response (GO:0050778)	2/80	0.00639183616065611	0.040078540250600474	0	0	18.216117216117215	92.04118939174062	PTPRC;PLA2G1B
Regulation Of Interleukin-8 Production (GO:0032677)	2/81	0.006547576733074655	0.0405076747219552	0	0	17.984629294755877	90.43859066502283	PTPRC;PLA2G1B
Defense Response To Gram-positive Bacterium (GO:0050830)	2/85	0.007187738497276695	0.04130811276718028	0	0	17.1144578313253	84.46633049181104	PLA2G1B;HLA-A
Negative Regulation Of Angiogenesis (GO:0016525)	2/86	0.007352053041878027	0.04130811276718028	0	0	16.90986394557823	83.07436833271562	CXCL10;HLA-G
Epithelial Tube Formation (GO:0072175)	1/5	0.007478192828541258	0.04130811276718028	0	0	172.1206896551724	842.6622961465415	GATA3
T-helper 2 Cell Differentiation (GO:0045064)	1/5	0.007478192828541258	0.04130811276718028	0	0	172.1206896551724	842.6622961465415	GATA3
Humoral Immune Response Mediated By Circulating Immunoglobulin (GO:0002455)	1/5	0.007478192828541258	0.04130811276718028	0	0	172.1206896551724	842.6622961465415	C1R
Cardiolipin Acyl-Chain Remodeling (GO:0035965)	1/5	0.007478192828541258	0.04130811276718028	0	0	172.1206896551724	842.6622961465415	PLA2G6
Positive Regulation Of Animal Organ Morphogenesis (GO:0110110)	1/5	0.007478192828541258	0.04130811276718028	0	0	172.1206896551724	842.6622961465415	GATA3
Regulation Of T Cell Activation Via T Cell Receptor Contact With Antigen Bound To MHC Molecule On Antigen Presenting Cell (GO:2001188)	1/5	0.007478192828541258	0.04130811276718028	0	0	172.1206896551724	842.6622961465415	LGALS3
Ear Development (GO:0043583)	1/5	0.007478192828541258	0.04130811276718028	0	0	172.1206896551724	842.6622961465415	GATA3
Lymphocyte Differentiation (GO:0030098)	2/91	0.008199014219410184	0.04379836532179212	0	0	15.95585874799358	76.64781842787546	PTPRC;GATA3
Positive Regulation Of Cellular Component Biogenesis (GO:0044089)	2/93	0.008549551592924202	0.04379836532179212	0	0	15.603610675039246	74.30246609423192	SMPD3;LGALS3
Positive Regulation Of Hormone Metabolic Process (GO:0032352)	1/6	0.008967337727522093	0.04379836532179212	0	0	137.68965517241378	649.0919521468393	GATA3
Positive Regulation Of Interleukin-5 Production (GO:0032754)	1/6	0.008967337727522093	0.04379836532179212	0	0	137.68965517241378	649.0919521468393	GATA3
Positive Regulation Of Natural Killer Cell Cytokine Production (GO:0002729)	1/6	0.008967337727522093	0.04379836532179212	0	0	137.68965517241378	649.0919521468393	HLA-G
Antigen Processing And Presentation Of Exogenous Peptide Antigen Via MHC Class I (GO:0042590)	1/6	0.008967337727522093	0.04379836532179212	0	0	137.68965517241378	649.0919521468393	HLA-A
Regulation Of Natural Killer Cell Cytokine Production (GO:0002727)	1/6	0.008967337727522093	0.04379836532179212	0	0	137.68965517241378	649.0919521468393	HLA-G
Norepinephrine Biosynthetic Process (GO:0042421)	1/6	0.008967337727522093	0.04379836532179212	0	0	137.68965517241378	649.0919521468393	GATA3
Peptide Transport (GO:0015833)	1/6	0.008967337727522093	0.04379836532179212	0	0	137.68965517241378	649.0919521468393	TAP2
Regulation Of Toll-Like Receptor 7 Signaling Pathway (GO:0034155)	1/6	0.008967337727522093	0.04379836532179212	0	0	137.68965517241378	649.0919521468393	LILRA4
Regulation Of Antigen Receptor-Mediated Signaling Pathway (GO:0050854)	1/6	0.008967337727522093	0.04379836532179212	0	0	137.68965517241378	649.0919521468393	PTPRC
Positive Regulation Of Leukocyte Differentiation (GO:1902107)	1/7	0.01045432355063011	0.044502808509104326	0	0	114.73563218390805	523.2793468811269	LGALS3
Negative Regulation Of Microglial Cell Activation (GO:1903979)	1/7	0.01045432355063011	0.044502808509104326	0	0	114.73563218390805	523.2793468811269	PTPRC
Regulation Of Lymphocyte Apoptotic Process (GO:0070228)	1/7	0.01045432355063011	0.044502808509104326	0	0	114.73563218390805	523.2793468811269	LGALS3
Regulation Of Mammary Gland Epithelial Cell Proliferation (GO:0033599)	1/7	0.01045432355063011	0.044502808509104326	0	0	114.73563218390805	523.2793468811269	GATA3
Neuron Fate Specification (GO:0048665)	1/7	0.01045432355063011	0.044502808509104326	0	0	114.73563218390805	523.2793468811269	MNX1
Norepinephrine Metabolic Process (GO:0042415)	1/7	0.01045432355063011	0.044502808509104326	0	0	114.73563218390805	523.2793468811269	GATA3
Cardiolipin Biosynthetic Process (GO:0032049)	1/7	0.01045432355063011	0.044502808509104326	0	0	114.73563218390805	523.2793468811269	PLA2G6
Cellular Response To Interferon-Alpha (GO:0035457)	1/7	0.01045432355063011	0.044502808509104326	0	0	114.73563218390805	523.2793468811269	GATA3
Platelet Activating Factor Metabolic Process (GO:0046469)	1/7	0.01045432355063011	0.044502808509104326	0	0	114.73563218390805	523.2793468811269	PLA2G6
Myeloid Leukocyte Mediated Immunity (GO:0002444)	1/7	0.01045432355063011	0.044502808509104326	0	0	114.73563218390805	523.2793468811269	PLA2G1B
Natural Killer Cell Differentiation (GO:0001779)	1/7	0.01045432355063011	0.044502808509104326	0	0	114.73563218390805	523.2793468811269	PTPRC
Positive Regulation Of Calcium Ion Import (GO:0090280)	1/7	0.01045432355063011	0.044502808509104326	0	0	114.73563218390805	523.2793468811269	LGALS3
Positive Regulation Of Epithelial Tube Formation (GO:1905278)	1/7	0.01045432355063011	0.044502808509104326	0	0	114.73563218390805	523.2793468811269	GATA3
Negative Regulation Of Circadian Rhythm (GO:0042754)	1/7	0.01045432355063011	0.044502808509104326	0	0	114.73563218390805	523.2793468811269	PASD1
Negative Regulation Of MAPK Cascade (GO:0043409)	2/105	0.010791129982182616	0.0455189482884794	0	0	13.777392510402219	62.398234751169255	DUSP4;PTPRC
Positive Regulation Of Macrophage Cytokine Production (GO:0060907)	1/8	0.01193915316674268	0.047348436490329944	0	0	98.33990147783251	435.442406227662	HLA-G
T Cell Mediated Cytotoxicity (GO:0001913)	1/8	0.01193915316674268	0.047348436490329944	0	0	98.33990147783251	435.442406227662	HLA-A
Immune Response-Inhibiting Cell Surface Receptor Signaling Pathway (GO:0002767)	1/8	0.01193915316674268	0.047348436490329944	0	0	98.33990147783251	435.442406227662	HLA-G
Regulation Of Morphogenesis Of An Epithelium (GO:1905330)	1/8	0.01193915316674268	0.047348436490329944	0	0	98.33990147783251	435.442406227662	CXCL10
Regulation Of Nephron Tubule Epithelial Cell Differentiation (GO:0072182)	1/8	0.01193915316674268	0.047348436490329944	0	0	98.33990147783251	435.442406227662	GATA3
Positive Regulation Of CD8-positive, Alpha-Beta T Cell Activation (GO:2001187)	1/8	0.01193915316674268	0.047348436490329944	0	0	98.33990147783251	435.442406227662	HLA-A
Positive Regulation Of Calcium Ion Transport Into Cytosol (GO:0010524)	1/8	0.01193915316674268	0.047348436490329944	0	0	98.33990147783251	435.442406227662	PLA2G1B
Regulation Of Ceramide Biosynthetic Process (GO:2000303)	1/9	0.013421829479327331	0.04982183102726306	0	0	86.04310344827586	370.92087702683546	PLA2G6
Arachidonate Transport (GO:1903963)	1/9	0.013421829479327331	0.04982183102726306	0	0	86.04310344827586	370.92087702683546	PLA2G1B
Arachidonic Acid Secretion (GO:0050482)	1/9	0.013421829479327331	0.04982183102726306	0	0	86.04310344827586	370.92087702683546	PLA2G1B
Mesenchymal To Epithelial Transition (GO:0060231)	1/9	0.013421829479327331	0.04982183102726306	0	0	86.04310344827586	370.92087702683546	GATA3
Phosphatidylcholine Catabolic Process (GO:0034638)	1/9	0.013421829479327331	0.04982183102726306	0	0	86.04310344827586	370.92087702683546	PLA2G6
Phosphatidylglycerol Biosynthetic Process (GO:0006655)	1/9	0.013421829479327331	0.04982183102726306	0	0	86.04310344827586	370.92087702683546	PLA2G6
Regulation Of CD8-positive, Alpha-Beta T Cell Activation (GO:2001185)	1/9	0.013421829479327331	0.04982183102726306	0	0	86.04310344827586	370.92087702683546	HLA-A
Response To Interleukin-4 (GO:0070670)	1/9	0.013421829479327331	0.04982183102726306	0	0	86.04310344827586	370.92087702683546	GATA3
Negative Regulation Of Natural Killer Cell Mediated Immunity (GO:0002716)	1/10	0.014902355425265381	0.05238403725244801	0	0	76.47892720306514	321.6884165593148	HLA-G
T Cell Chemotaxis (GO:0010818)	1/10	0.014902355425265381	0.05238403725244801	0	0	76.47892720306514	321.6884165593148	CXCL10
Negative Regulation Of Response To Cytokine Stimulus (GO:0060761)	1/10	0.014902355425265381	0.05238403725244801	0	0	76.47892720306514	321.6884165593148	PTPRC
Mesonephros Development (GO:0001823)	1/10	0.014902355425265381	0.05238403725244801	0	0	76.47892720306514	321.6884165593148	GATA3
Regulation Of Toll-Like Receptor 9 Signaling Pathway (GO:0034163)	1/10	0.014902355425265381	0.05238403725244801	0	0	76.47892720306514	321.6884165593148	LILRA4
Negative Regulation Of B Cell Proliferation (GO:0030889)	1/10	0.014902355425265381	0.05238403725244801	0	0	76.47892720306514	321.6884165593148	CTLA4
Positive Regulation Of Cellular Senescence (GO:2000774)	1/10	0.014902355425265381	0.05238403725244801	0	0	76.47892720306514	321.6884165593148	HLA-G
Regulation Of Tumor Necrosis Factor Production (GO:0032680)	2/127	0.015494558984158234	0.05405620577931895	0	0	11.34	47.256800408587836	PTPRC;LILRA4
Positive Regulation Of Peptidyl-Tyrosine Phosphorylation (GO:0050731)	2/130	0.016193246167993815	0.055479274109861115	0	0	11.072544642857142	45.653884539843645	PTPRC;FCGR1A
Macrophage Chemotaxis (GO:0048246)	1/11	0.01638073395054089	0.055479274109861115	0	0	68.82758620689656	282.994903106762	LGALS3
Catecholamine Biosynthetic Process (GO:0042423)	1/11	0.01638073395054089	0.055479274109861115	0	0	68.82758620689656	282.994903106762	GATA3
Regulation Of T Cell Apoptotic Process (GO:0070232)	1/11	0.01638073395054089	0.055479274109861115	0	0	68.82758620689656	282.994903106762	LGALS3
Epithelial Cell Differentiation (GO:0030855)	2/132	0.016666465971239466	0.05560827621575511	0	0	10.901098901098901	44.63298627679202	LGALS3;GATA3
Regulation Of Protein Kinase B Signaling (GO:0051896)	2/136	0.017630565942533233	0.05560827621575511	0	0	10.57356076759062	42.69731970455651	GATA3;HLA-G
Sphingomyelin Metabolic Process (GO:0006684)	1/12	0.017856968008938604	0.05560827621575511	0	0	62.56739811912226	251.8563944353508	SMPD3
Negative Regulation Of Locomotion (GO:0040013)	1/12	0.017856968008938604	0.05560827621575511	0	0	62.56739811912226	251.8563944353508	GATA3
Granulocyte Activation (GO:0036230)	1/12	0.017856968008938604	0.05560827621575511	0	0	62.56739811912226	251.8563944353508	CXCR2
Regulation Of Interleukin-5 Production (GO:0032674)	1/12	0.017856968008938604	0.05560827621575511	0	0	62.56739811912226	251.8563944353508	GATA3
Icosanoid Secretion (GO:0032309)	1/12	0.017856968008938604	0.05560827621575511	0	0	62.56739811912226	251.8563944353508	PLA2G1B
Neutrophil Mediated Immunity (GO:0002446)	1/12	0.017856968008938604	0.05560827621575511	0	0	62.56739811912226	251.8563944353508	PLA2G1B
Macrophage Migration (GO:1905517)	1/12	0.017856968008938604	0.05560827621575511	0	0	62.56739811912226	251.8563944353508	LGALS3
Cardiac Right Ventricle Morphogenesis (GO:0003215)	1/12	0.017856968008938604	0.05560827621575511	0	0	62.56739811912226	251.8563944353508	GATA3
Cardiolipin Metabolic Process (GO:0032048)	1/12	0.017856968008938604	0.05560827621575511	0	0	62.56739811912226	251.8563944353508	PLA2G6
Negative Regulation Of Complement Activation (GO:0045916)	1/12	0.017856968008938604	0.05560827621575511	0	0	62.56739811912226	251.8563944353508	SERPING1
Negative Regulation Of Fibroblast Growth Factor Receptor Signaling Pathway (GO:0040037)	1/13	0.01933106056430268	0.056060075636477774	0	0	57.35057471264368	226.30778348154325	GATA3
Positive Regulation Of Insulin Secretion Involved In Cellular Response To Glucose Stimulus (GO:0035774)	1/13	0.01933106056430268	0.056060075636477774	0	0	57.35057471264368	226.30778348154325	PLA2G6
Substrate-Dependent Cell Migration (GO:0006929)	1/13	0.01933106056430268	0.056060075636477774	0	0	57.35057471264368	226.30778348154325	PTPRC
Ether Lipid Metabolic Process (GO:0046485)	1/13	0.01933106056430268	0.056060075636477774	0	0	57.35057471264368	226.30778348154325	PLA2G6
Negative Regulation Of Neuroinflammatory Response (GO:0150079)	1/13	0.01933106056430268	0.056060075636477774	0	0	57.35057471264368	226.30778348154325	PTPRC
T Cell Differentiation In Thymus (GO:0033077)	1/13	0.01933106056430268	0.056060075636477774	0	0	57.35057471264368	226.30778348154325	PTPRC
Regulation Of Macrophage Cytokine Production (GO:0010935)	1/13	0.01933106056430268	0.056060075636477774	0	0	57.35057471264368	226.30778348154325	HLA-G
Immune Response-Regulating Cell Surface Receptor Signaling Pathway (GO:0002768)	1/13	0.01933106056430268	0.056060075636477774	0	0	57.35057471264368	226.30778348154325	HLA-G
Cellular Response To Interleukin-4 (GO:0071353)	1/13	0.01933106056430268	0.056060075636477774	0	0	57.35057471264368	226.30778348154325	GATA3
Regulation Of T Cell Chemotaxis (GO:0010819)	1/13	0.01933106056430268	0.056060075636477774	0	0	57.35057471264368	226.30778348154325	CXCL10
Negative Regulation Of T Cell Differentiation (GO:0045581)	1/13	0.01933106056430268	0.056060075636477774	0	0	57.35057471264368	226.30778348154325	CTLA4
Positive Regulation Of Protein Kinase Activity (GO:0045860)	2/145	0.019884535674751864	0.05730698480176935	0	0	9.903596403596403	38.80043825270568	PTPRC;FCGR1A
Dephosphorylation (GO:0016311)	2/147	0.020401101278960204	0.0577999926008968	0	0	9.766009852216749	38.01093536322369	DUSP4;PTPRC
Regulation Of Microglial Cell Activation (GO:1903978)	1/14	0.02080301457834001	0.0577999926008968	0	0	52.93633952254642	205.00430545239047	PTPRC
Protein Homotrimerization (GO:0070207)	1/14	0.02080301457834001	0.0577999926008968	0	0	52.93633952254642	205.00430545239047	HLA-G
Protein Trimerization (GO:0070206)	1/14	0.02080301457834001	0.0577999926008968	0	0	52.93633952254642	205.00430545239047	HLA-G
Endoderm Development (GO:0007492)	1/14	0.02080301457834001	0.0577999926008968	0	0	52.93633952254642	205.00430545239047	DUSP4
Positive Regulation Of Exosomal Secretion (GO:1903543)	1/14	0.02080301457834001	0.0577999926008968	0	0	52.93633952254642	205.00430545239047	SMPD3
Sphingolipid Catabolic Process (GO:0030149)	1/15	0.022272833024450562	0.05905482584768606	0	0	49.152709359605915	186.9959576603662	SMPD3
Stem Cell Development (GO:0048864)	1/15	0.022272833024450562	0.05905482584768606	0	0	49.152709359605915	186.9959576603662	PTPRC
B Cell Mediated Immunity (GO:0019724)	1/15	0.022272833024450562	0.05905482584768606	0	0	49.152709359605915	186.9959576603662	HLA-G
Negative Regulation Of Immune Effector Process (GO:0002698)	1/15	0.022272833024450562	0.05905482584768606	0	0	49.152709359605915	186.9959576603662	LGALS3
Sympathetic Nervous System Development (GO:0048485)	1/15	0.022272833024450562	0.05905482584768606	0	0	49.152709359605915	186.9959576603662	GATA3
Negative Regulation Of Macrophage Activation (GO:0043031)	1/15	0.022272833024450562	0.05905482584768606	0	0	49.152709359605915	186.9959576603662	PTPRC
Dendritic Cell Chemotaxis (GO:0002407)	1/15	0.022272833024450562	0.05905482584768606	0	0	49.152709359605915	186.9959576603662	CXCR2
Positive Regulation Of Endothelial Cell Apoptotic Process (GO:2000353)	1/15	0.022272833024450562	0.05905482584768606	0	0	49.152709359605915	186.9959576603662	HLA-G
Cellular Response To Oxygen-Containing Compound (GO:1901701)	3/406	0.022472076638641595	0.05924456568369148	0	0	5.394816652881169	20.475928305869928	CXCL10;PPBP;CXCL5
Positive Regulation Of Lymphocyte Migration (GO:2000403)	1/16	0.023740518864614188	0.06019453963486877	0	0	45.87356321839081	171.59336767032013	CXCL10
Positive Regulation Of Myeloid Leukocyte Cytokine Production Involved In Immune Response (GO:0061081)	1/16	0.023740518864614188	0.06019453963486877	0	0	45.87356321839081	171.59336767032013	HLA-G
Negative Regulation Of Viral-Induced Cytoplasmic Pattern Recognition Receptor Signaling Pathway (GO:0039532)	1/16	0.023740518864614188	0.06019453963486877	0	0	45.87356321839081	171.59336767032013	LILRA4
Positive Regulation Of Stem Cell Proliferation (GO:2000648)	1/16	0.023740518864614188	0.06019453963486877	0	0	45.87356321839081	171.59336767032013	PTPRC
Autonomic Nervous System Development (GO:0048483)	1/16	0.023740518864614188	0.06019453963486877	0	0	45.87356321839081	171.59336767032013	GATA3
Pharyngeal System Development (GO:0060037)	1/16	0.023740518864614188	0.06019453963486877	0	0	45.87356321839081	171.59336767032013	GATA3
Regulation Of Stem Cell Proliferation (GO:0072091)	1/16	0.023740518864614188	0.06019453963486877	0	0	45.87356321839081	171.59336767032013	PTPRC
Regulation Of Glucose Transmembrane Transport (GO:0010827)	1/17	0.025206075066878136	0.060958867658555294	0	0	43.00431034482759	158.28468525367578	PLA2G1B
T Cell Migration (GO:0072678)	1/17	0.025206075066878136	0.060958867658555294	0	0	43.00431034482759	158.28468525367578	CXCL10
Positive Regulation Of Regulatory T Cell Differentiation (GO:0045591)	1/17	0.025206075066878136	0.060958867658555294	0	0	43.00431034482759	158.28468525367578	HLA-G
Regulation Of Receptor Signaling Pathway Via STAT (GO:1904892)	1/17	0.025206075066878136	0.060958867658555294	0	0	43.00431034482759	158.28468525367578	PTPRC
Positive Chemotaxis (GO:0050918)	1/17	0.025206075066878136	0.060958867658555294	0	0	43.00431034482759	158.28468525367578	LGALS3
Positive Regulation Of Alpha-Beta T Cell Proliferation (GO:0046641)	1/17	0.025206075066878136	0.060958867658555294	0	0	43.00431034482759	158.28468525367578	HLA-A
Response To Interferon-Alpha (GO:0035455)	1/17	0.025206075066878136	0.060958867658555294	0	0	43.00431034482759	158.28468525367578	GATA3
Positive Regulation Of Interleukin-4 Production (GO:0032753)	1/18	0.02666950460061794	0.060958867658555294	0	0	40.47261663286004	146.68225415832842	GATA3
Regulation Of Epithelial Cell Differentiation (GO:0030856)	1/18	0.02666950460061794	0.060958867658555294	0	0	40.47261663286004	146.68225415832842	GATA3
Regulation Of Exosomal Secretion (GO:1903541)	1/18	0.02666950460061794	0.060958867658555294	0	0	40.47261663286004	146.68225415832842	SMPD3
Positive Regulation Of Monocyte Chemotaxis (GO:0090026)	1/18	0.02666950460061794	0.060958867658555294	0	0	40.47261663286004	146.68225415832842	CXCL10
Ureteric Bud Morphogenesis (GO:0060675)	1/18	0.02666950460061794	0.060958867658555294	0	0	40.47261663286004	146.68225415832842	GATA3
T-helper Cell Differentiation (GO:0042093)	1/18	0.02666950460061794	0.060958867658555294	0	0	40.47261663286004	146.68225415832842	GATA3
Positive Regulation Of Phosphoprotein Phosphatase Activity (GO:0032516)	1/18	0.02666950460061794	0.060958867658555294	0	0	40.47261663286004	146.68225415832842	PTPRC
Regulation Of Lymphocyte Proliferation (GO:0050670)	1/18	0.02666950460061794	0.060958867658555294	0	0	40.47261663286004	146.68225415832842	LGALS3
Icosanoid Biosynthetic Process (GO:0046456)	1/18	0.02666950460061794	0.060958867658555294	0	0	40.47261663286004	146.68225415832842	PLA2G1B
Neutrophil Activation (GO:0042119)	1/18	0.02666950460061794	0.060958867658555294	0	0	40.47261663286004	146.68225415832842	CXCR2
Regulation Of T Cell Cytokine Production (GO:0002724)	1/18	0.02666950460061794	0.060958867658555294	0	0	40.47261663286004	146.68225415832842	HLA-A
Dendritic Cell Migration (GO:0036336)	1/18	0.02666950460061794	0.060958867658555294	0	0	40.47261663286004	146.68225415832842	CXCR2
Negative Regulation Of T Cell Receptor Signaling Pathway (GO:0050860)	1/18	0.02666950460061794	0.060958867658555294	0	0	40.47261663286004	146.68225415832842	LGALS3
Leukotriene Biosynthetic Process (GO:0019370)	1/19	0.028130810426474934	0.06336260212565227	0	0	38.22222222222222	136.48734525751556	PLA2G1B
Cardiac Ventricle Development (GO:0003231)	1/19	0.028130810426474934	0.06336260212565227	0	0	38.22222222222222	136.48734525751556	GATA3
Positive Regulation Of Alpha-Beta T Cell Activation (GO:0046635)	1/19	0.028130810426474934	0.06336260212565227	0	0	38.22222222222222	136.48734525751556	HLA-A
Fc-gamma Receptor Signaling Pathway Involved In Phagocytosis (GO:0038096)	1/20	0.02958999550324173	0.0638593391325775	0	0	36.208711433756804	127.46621354176987	PLA2G6
Negative Regulation Of Phosphoprotein Phosphatase Activity (GO:0032515)	1/20	0.02958999550324173	0.0638593391325775	0	0	36.208711433756804	127.46621354176987	LGALS3
T Cell Mediated Immunity (GO:0002456)	1/20	0.02958999550324173	0.0638593391325775	0	0	36.208711433756804	127.46621354176987	HLA-A
Leukotriene Metabolic Process (GO:0006691)	1/20	0.02958999550324173	0.0638593391325775	0	0	36.208711433756804	127.46621354176987	PLA2G1B
Calcium-Mediated Signaling Using Intracellular Calcium Source (GO:0035584)	1/20	0.02958999550324173	0.0638593391325775	0	0	36.208711433756804	127.46621354176987	PTPRC
Phosphatidylglycerol Metabolic Process (GO:0046471)	1/20	0.02958999550324173	0.0638593391325775	0	0	36.208711433756804	127.46621354176987	PLA2G1B
Positive Regulation Of Antigen Receptor-Mediated Signaling Pathway (GO:0050857)	1/20	0.02958999550324173	0.0638593391325775	0	0	36.208711433756804	127.46621354176987	PTPRC
Negative Regulation Of B Cell Activation (GO:0050869)	1/20	0.02958999550324173	0.0638593391325775	0	0	36.208711433756804	127.46621354176987	CTLA4
Regulation Of Calcium Ion Import (GO:0090279)	1/20	0.02958999550324173	0.0638593391325775	0	0	36.208711433756804	127.46621354176987	LGALS3
Negative Regulation Of Interleukin-2 Production (GO:0032703)	1/21	0.031047062800707417	0.06518478343677937	0	0	34.39655172413793	119.43346355828847	PTPRC
Innate Immune Response In Mucosa (GO:0002227)	1/21	0.031047062800707417	0.06518478343677937	0	0	34.39655172413793	119.43346355828847	PLA2G1B
Positive Regulation Of Transcription Regulatory Region DNA Binding (GO:2000679)	1/21	0.031047062800707417	0.06518478343677937	0	0	34.39655172413793	119.43346355828847	GATA3
Lipid Catabolic Process (GO:0016042)	1/21	0.031047062800707417	0.06518478343677937	0	0	34.39655172413793	119.43346355828847	PLA2G1B
Macrophage Differentiation (GO:0030225)	1/21	0.031047062800707417	0.06518478343677937	0	0	34.39655172413793	119.43346355828847	GATA3
Positive Regulation Of T Cell Cytokine Production (GO:0002726)	1/21	0.031047062800707417	0.06518478343677937	0	0	34.39655172413793	119.43346355828847	HLA-A
Defense Response To Virus (GO:0051607)	2/189	0.03249396364079431	0.0664358373778862	0	0	7.556531703590527	25.893974299590774	CXCL10;PTPRC
Fc Receptor Mediated Stimulatory Signaling Pathway (GO:0002431)	1/22	0.03250201526892278	0.0664358373778862	0	0	32.756978653530375	112.24025378249362	PLA2G6
Fc-epsilon Receptor Signaling Pathway (GO:0038095)	1/22	0.03250201526892278	0.0664358373778862	0	0	32.756978653530375	112.24025378249362	LILRA4
Glucose Transmembrane Transport (GO:1904659)	1/22	0.03250201526892278	0.0664358373778862	0	0	32.756978653530375	112.24025378249362	PPBP
Hexose Transmembrane Transport (GO:0008645)	1/22	0.03250201526892278	0.0664358373778862	0	0	32.756978653530375	112.24025378249362	PPBP
Regulation Of Mononuclear Cell Migration (GO:0071675)	1/22	0.03250201526892278	0.0664358373778862	0	0	32.756978653530375	112.24025378249362	LGALS3
Negative Regulation Of Lymphocyte Activation (GO:0051250)	1/23	0.0339548558617346	0.06820369315950153	0	0	31.266457680250785	105.76577819907342	LGALS3
Regulation Of Interleukin-4 Production (GO:0032673)	1/23	0.0339548558617346	0.06820369315950153	0	0	31.266457680250785	105.76577819907342	GATA3
Negative Regulation Of Protein Tyrosine Kinase Activity (GO:0061099)	1/23	0.0339548558617346	0.06820369315950153	0	0	31.266457680250785	105.76577819907342	PTPRC
Regulation Of T Cell Migration (GO:2000404)	1/23	0.0339548558617346	0.06820369315950153	0	0	31.266457680250785	105.76577819907342	CXCL10
Regulation Of Cysteine-Type Endopeptidase Activity (GO:2000116)	1/24	0.03540558753206408	0.06931726841720563	0	0	29.90554722638681	99.91101302805887	PSMB9
Fc-gamma Receptor Signaling Pathway (GO:0038094)	1/24	0.03540558753206408	0.06931726841720563	0	0	29.90554722638681	99.91101302805887	PLA2G6
Positive Regulation Of Natural Killer Cell Mediated Immunity (GO:0002717)	1/24	0.03540558753206408	0.06931726841720563	0	0	29.90554722638681	99.91101302805887	HLA-G
Negative Regulation Of Antigen Receptor-Mediated Signaling Pathway (GO:0050858)	1/24	0.03540558753206408	0.06931726841720563	0	0	29.90554722638681	99.91101302805887	LGALS3
Eosinophil Chemotaxis (GO:0048245)	1/24	0.03540558753206408	0.06931726841720563	0	0	29.90554722638681	99.91101302805887	LGALS3
Eosinophil Migration (GO:0072677)	1/24	0.03540558753206408	0.06931726841720563	0	0	29.90554722638681	99.91101302805887	LGALS3
Positive Regulation Of Interleukin-2 Production (GO:0032743)	1/25	0.03685421322624585	0.07095582961401692	0	0	28.658045977011493	94.59405781572389	PTPRC
Regulation Of Monocyte Chemotaxis (GO:0090025)	1/25	0.03685421322624585	0.07095582961401692	0	0	28.658045977011493	94.59405781572389	CXCL10
Phosphatidylethanolamine Metabolic Process (GO:0046337)	1/25	0.03685421322624585	0.07095582961401692	0	0	28.658045977011493	94.59405781572389	PLA2G6
Positive Regulation Of T Cell Migration (GO:2000406)	1/25	0.03685421322624585	0.07095582961401692	0	0	28.658045977011493	94.59405781572389	CXCL10
Regulation Of MAPK Cascade (GO:0043408)	2/204	0.037352874448926196	0.07161873448058577	0	0	6.99009900990099	22.97886989951578	DUSP4;PTPRC
Regulation Of Angiogenesis (GO:0045765)	2/205	0.03768626684878095	0.07196060830384511	0	0	6.955313159746657	22.8027126811316	CXCL10;HLA-G
Negative Regulation Of Endothelial Cell Apoptotic Process (GO:2000352)	1/26	0.03830073589051536	0.07224203842763872	0	0	27.510344827586206	89.74661743899148	GATA3
Fc Receptor Signaling Pathway (GO:0038093)	1/26	0.03830073589051536	0.07224203842763872	0	0	27.510344827586206	89.74661743899148	LILRA4
Regulation Of Interferon-Alpha Production (GO:0032647)	1/26	0.03830073589051536	0.07224203842763872	0	0	27.510344827586206	89.74661743899148	LILRA4
Glycerophospholipid Catabolic Process (GO:0046475)	1/27	0.03974515847448719	0.07376701412864822	0	0	26.450928381962864	85.31131290182489	PLA2G6
Regulation Of Immunoglobulin Production (GO:0002637)	1/27	0.03974515847448719	0.07376701412864822	0	0	26.450928381962864	85.31131290182489	PTPRC
Regulation Of Insulin Secretion Involved In Cellular Response To Glucose Stimulus (GO:0061178)	1/27	0.03974515847448719	0.07376701412864822	0	0	26.450928381962864	85.31131290182489	PLA2G6
Regulation Of Transcription Regulatory Region DNA Binding (GO:2000677)	1/27	0.03974515847448719	0.07376701412864822	0	0	26.450928381962864	85.31131290182489	GATA3
Hematopoietic Progenitor Cell Differentiation (GO:0002244)	1/28	0.04118748390134586	0.07524012807174993	0	0	25.46998722860792	81.2396025067177	PTPRC
Phospholipid Catabolic Process (GO:0009395)	1/28	0.04118748390134586	0.07524012807174993	0	0	25.46998722860792	81.2396025067177	SMPD3
Mucosal Immune Response (GO:0002385)	1/28	0.04118748390134586	0.07524012807174993	0	0	25.46998722860792	81.2396025067177	PLA2G1B
Positive Regulation Of Fibroblast Proliferation (GO:0048146)	1/28	0.04118748390134586	0.07524012807174993	0	0	25.46998722860792	81.2396025067177	PLA2G1B
TOR Signaling (GO:0031929)	1/29	0.04262771511114425	0.07696210043412814	0	0	24.559113300492612	77.49015815040234	GATA3
Positive Regulation Of B Cell Proliferation (GO:0030890)	1/29	0.04262771511114425	0.07696210043412814	0	0	24.559113300492612	77.49015815040234	PTPRC
Positive Regulation Of Calcium Ion Transport (GO:0051928)	1/29	0.04262771511114425	0.07696210043412814	0	0	24.559113300492612	77.49015815040234	LGALS3
Negative Regulation Of Epithelial To Mesenchymal Transition (GO:0010719)	1/30	0.04406585504505752	0.07864060284964113	0	0	23.711058263971463	74.02758505991471	GATA3
Negative Regulation Of Peptidyl-Tyrosine Phosphorylation (GO:0050732)	1/30	0.04406585504505752	0.07864060284964113	0	0	23.711058263971463	74.02758505991471	PTPRC
Positive Regulation Of Cell Communication (GO:0010647)	1/30	0.04406585504505752	0.07864060284964113	0	0	23.711058263971463	74.02758505991471	GATA3
B Cell Proliferation (GO:0042100)	1/31	0.0455019066193127	0.0799730479975799	0	0	22.919540229885058	70.82140338003367	PTPRC
Positive Regulation Of Leukocyte Migration (GO:0002687)	1/31	0.0455019066193127	0.0799730479975799	0	0	22.919540229885058	70.82140338003367	LGALS3
Regulation Of Extrinsic Apoptotic Signaling Pathway Via Death Domain Receptors (GO:1902041)	1/31	0.0455019066193127	0.0799730479975799	0	0	22.919540229885058	70.82140338003367	LGALS3
Antigen Processing And Presentation Of Exogenous Peptide Antigen (GO:0002478)	1/31	0.0455019066193127	0.0799730479975799	0	0	22.919540229885058	70.82140338003367	HLA-A
Negative Regulation Of Intracellular Signal Transduction (GO:1902532)	2/231	0.04675029169211721	0.0815664605229086	0	0	6.157517155333749	18.86007347730692	DUSP4;HLA-G
Regulation Of Natural Killer Cell Mediated Cytotoxicity (GO:0042269)	1/32	0.046935872757794386	0.0815664605229086	0	0	22.17908787541713	67.84523138217664	HLA-G
Phosphatidylinositol 3-Kinase Signaling (GO:0014065)	1/32	0.046935872757794386	0.0815664605229086	0	0	22.17908787541713	67.84523138217664	GATA3
Negative Regulation Of Endocytosis (GO:0045806)	1/33	0.048367756390707464	0.08160959623741186	0	0	21.48491379310345	65.07612542493897	LGALS3
Epithelial Tube Morphogenesis (GO:0060562)	1/33	0.048367756390707464	0.08160959623741186	0	0	21.48491379310345	65.07612542493897	GATA3
Positive Regulation Of Interleukin-12 Production (GO:0032735)	1/33	0.048367756390707464	0.08160959623741186	0	0	21.48491379310345	65.07612542493897	HLA-G
Positive Regulation Of Nitrogen Compound Metabolic Process (GO:0051173)	1/33	0.048367756390707464	0.08160959623741186	0	0	21.48491379310345	65.07612542493897	GATA3
Positive Regulation Of Release Of Sequestered Calcium Ion Into Cytosol (GO:0051281)	1/33	0.048367756390707464	0.08160959623741186	0	0	21.48491379310345	65.07612542493897	CXCL10
Phosphatidic Acid Metabolic Process (GO:0046473)	1/33	0.048367756390707464	0.08160959623741186	0	0	21.48491379310345	65.07612542493897	PLA2G6
Positive Regulation Of DNA Binding (GO:0043388)	1/33	0.048367756390707464	0.08160959623741186	0	0	21.48491379310345	65.07612542493897	GATA3
Regulation Of G0 To G1 Transition (GO:0070316)	1/33	0.048367756390707464	0.08160959623741186	0	0	21.48491379310345	65.07612542493897	HLA-G
Positive Regulation Of Immunoglobulin Production (GO:0002639)	1/34	0.04979756042328947	0.08281744815916241	0	0	20.832810867293627	62.494042787714754	PTPRC
Response To Estrogen (GO:0043627)	1/34	0.04979756042328947	0.08281744815916241	0	0	20.832810867293627	62.494042787714754	GATA3
Regulation Of T Cell Receptor Signaling Pathway (GO:0050856)	1/34	0.04979756042328947	0.08281744815916241	0	0	20.832810867293627	62.494042787714754	LGALS3
Negative Regulation Of Cell Cycle Process (GO:0010948)	1/34	0.04979756042328947	0.08281744815916241	0	0	20.832810867293627	62.494042787714754	HLA-G
Regulation Of Cellular Senescence (GO:2000772)	1/35	0.05122528778496298	0.08458552858442285	0	0	20.219066937119674	60.081401552176004	HLA-G
Endoderm Formation (GO:0001706)	1/35	0.05122528778496298	0.08458552858442285	0	0	20.219066937119674	60.081401552176004	DUSP4
Regulation Of ERK1 And ERK2 Cascade (GO:0070372)	2/244	0.05155518772908349	0.08482839399395298	0	0	5.8229043683589135	17.265507942837413	DUSP4;PTPRC
Regulation Of Glucose Import (GO:0046324)	1/36	0.05265094136520382	0.08541970906802297	0	0	19.64039408866995	57.82271782479102	PLA2G1B
Negative Regulation Of Protein Kinase B Signaling (GO:0051898)	1/36	0.05265094136520382	0.08541970906802297	0	0	19.64039408866995	57.82271782479102	HLA-G
Negative Regulation Of Sequestering Of Calcium Ion (GO:0051283)	1/36	0.05265094136520382	0.08541970906802297	0	0	19.64039408866995	57.82271782479102	PTPRC
Negative Regulation Of T Cell Proliferation (GO:0042130)	1/36	0.05265094136520382	0.08541970906802297	0	0	19.64039408866995	57.82271782479102	HLA-G
Positive Regulation Of Immune Effector Process (GO:0002699)	1/37	0.05407452407786471	0.08622192155370868	0	0	19.093869731800766	55.70430487305193	PTPRC
Ventricular Septum Development (GO:0003281)	1/37	0.05407452407786471	0.08622192155370868	0	0	19.093869731800766	55.70430487305193	GATA3
Positive Regulation Of Signaling (GO:0023056)	1/37	0.05407452407786471	0.08622192155370868	0	0	19.093869731800766	55.70430487305193	GATA3
Aortic Valve Morphogenesis (GO:0003180)	1/37	0.05407452407786471	0.08622192155370868	0	0	19.093869731800766	55.70430487305193	GATA3
Positive Regulation Of Exocytosis (GO:0045921)	1/37	0.05407452407786471	0.08622192155370868	0	0	19.093869731800766	55.70430487305193	SMPD3
Negative Regulation Of Epithelial Cell Apoptotic Process (GO:1904036)	1/38	0.05549603883191679	0.08699379060138307	0	0	18.576887232059647	53.71402231134463	GATA3
Positive Regulation Of Production Of Molecular Mediator Of Immune Response (GO:0002702)	1/38	0.05549603883191679	0.08699379060138307	0	0	18.576887232059647	53.71402231134463	PTPRC
Positive Regulation Of Protein Tyrosine Kinase Activity (GO:0061098)	1/38	0.05549603883191679	0.08699379060138307	0	0	18.576887232059647	53.71402231134463	FCGR1A
Negative Regulation Of Type I Interferon Production (GO:0032480)	1/38	0.05549603883191679	0.08699379060138307	0	0	18.576887232059647	53.71402231134463	LILRA4
Lymphocyte Proliferation (GO:0046651)	1/38	0.05549603883191679	0.08699379060138307	0	0	18.576887232059647	53.71402231134463	PTPRC
Positive Regulation Of Lymphocyte Differentiation (GO:0045621)	1/39	0.056915488511080914	0.0883237012345871	0	0	18.087114337568057	51.84106589215322	GATA3
Negative Regulation Of Transport (GO:0051051)	1/39	0.056915488511080914	0.0883237012345871	0	0	18.087114337568057	51.84106589215322	LGALS3
Release Of Sequestered Calcium Ion Into Cytosol (GO:0051209)	1/39	0.056915488511080914	0.0883237012345871	0	0	18.087114337568057	51.84106589215322	PTPRC
Positive Regulation Of Insulin Secretion (GO:0032024)	1/40	0.05833287602349702	0.08957891803563901	0	0	17.622458001768347	50.075790447561154	PLA2G6
Regulation Of Cytokine-Mediated Signaling Pathway (GO:0001959)	1/40	0.05833287602349702	0.08957891803563901	0	0	17.622458001768347	50.075790447561154	PTPRC
Aortic Valve Development (GO:0003176)	1/40	0.05833287602349702	0.08957891803563901	0	0	17.622458001768347	50.075790447561154	GATA3
Positive Regulation Of Cellular Process (GO:0048522)	3/594	0.05849657794137633	0.08957891803563901	0	0	3.6433540139123894	10.342706095559599	PLA2G1B;CXCR2;CXCL5
Stem Cell Differentiation (GO:0048863)	1/41	0.059748204247594694	0.09089562875699651	0	0	17.18103448275862	48.409560113017704	PTPRC
Lymphocyte Migration (GO:0072676)	1/41	0.059748204247594694	0.09089562875699651	0	0	17.18103448275862	48.409560113017704	GATA3
Positive Regulation Of Signal Transduction (GO:0009967)	2/266	0.06007190706628915	0.09108942770836001	0	0	5.331709956709957	14.993903963046998	PTPRC;GATA3
Negative Regulation Of Signal Transduction (GO:0009968)	2/267	0.060470045890533994	0.09139446675311978	0	0	5.311320754716981	14.901479463068576	PTPRC;GATA3
Cardiac Ventricle Morphogenesis (GO:0003208)	1/42	0.0611614760831625	0.09184118091452233	0	0	16.761143818334734	46.83462101550951	GATA3
Monocyte Chemotaxis (GO:0002548)	1/42	0.0611614760831625	0.09184118091452233	0	0	16.761143818334734	46.83462101550951	LGALS3
Positive Regulation Of miRNA Transcription (GO:1902895)	1/43	0.06257269440665451	0.09365719420866998	0	0	16.361247947454842	45.34399265988268	GATA3
Negative Regulation Of Immune System Process (GO:0002683)	1/44	0.06398186209498563	0.09484851122068157	0	0	15.979951884522855	43.93137485913406	HLA-G
Bone Development (GO:0060348)	1/44	0.06398186209498563	0.09484851122068157	0	0	15.979951884522855	43.93137485913406	PTPRC
Lymphocyte Chemotaxis (GO:0048247)	1/44	0.06398186209498563	0.09484851122068157	0	0	15.979951884522855	43.93137485913406	CXCL10
Zymogen Activation (GO:0031638)	1/45	0.06538898203182864	0.0963190084532333	0	0	15.615987460815047	42.59106770539062	C1R
Natural Killer Cell Activation (GO:0030101)	1/45	0.06538898203182864	0.0963190084532333	0	0	15.615987460815047	42.59106770539062	PTPRC
Regulation Of Fibroblast Proliferation (GO:0048145)	1/46	0.0667940570746933	0.0971549921086448	0	0	15.268199233716475	41.317902512852925	PLA2G1B
Antiviral Innate Immune Response (GO:0140374)	1/46	0.0667940570746933	0.0971549921086448	0	0	15.268199233716475	41.317902512852925	CXCL10
Male Gonad Development (GO:0008584)	1/46	0.0667940570746933	0.0971549921086448	0	0	15.268199233716475	41.317902512852925	GATA3
Development Of Primary Male Sexual Characteristics (GO:0046546)	1/46	0.0667940570746933	0.0971549921086448	0	0	15.268199233716475	41.317902512852925	GATA3
Regulation Of Interleukin-2 Production (GO:0032663)	1/47	0.06819709010486186	0.09827158325669536	0	0	14.935532233883059	40.10718199812654	PTPRC
Negative Regulation Of Tumor Necrosis Factor Production (GO:0032720)	1/47	0.06819709010486186	0.09827158325669536	0	0	14.935532233883059	40.10718199812654	LILRA4
Regulation Of T Cell Differentiation (GO:0045580)	1/47	0.06819709010486186	0.09827158325669536	0	0	14.935532233883059	40.10718199812654	GATA3
Positive Regulation Of miRNA Metabolic Process (GO:2000630)	1/49	0.07099704156206502	0.10167477557036471	0	0	14.311781609195402	37.85633785017516	GATA3
Negative Regulation Of Tumor Necrosis Factor Superfamily Cytokine Production (GO:1903556)	1/49	0.07099704156206502	0.10167477557036471	0	0	14.311781609195402	37.85633785017516	LILRA4
Plasma Membrane Bounded Cell Projection Morphogenesis (GO:0120039)	1/50	0.0723939657090184	0.10335630796610627	0	0	14.019000703729768	36.80874147674154	MNX1
Regulation Of Cell Cycle (GO:0051726)	2/298	0.07325655237921125	0.10375160819935907	0	0	4.747586872586872	12.40918361587769	PTPRC;GATA3
Positive Regulation Of Protein Localization To Cell Periphery (GO:1904377)	1/51	0.07378885927971658	0.10375160819935907	0	0	13.73793103448276	35.80857002720438	LGALS3
Positive Regulation Of Protein Localization To Plasma Membrane (GO:1903078)	1/51	0.07378885927971658	0.10375160819935907	0	0	13.73793103448276	35.80857002720438	LGALS3
Regulation Of Release Of Sequestered Calcium Ion Into Cytosol (GO:0051279)	1/51	0.07378885927971658	0.10375160819935907	0	0	13.73793103448276	35.80857002720438	CXCL10
Receptor Internalization (GO:0031623)	1/51	0.07378885927971658	0.10375160819935907	0	0	13.73793103448276	35.80857002720438	CXCR2
Negative Regulation Of Innate Immune Response (GO:0045824)	1/52	0.07518172509845912	0.1047577190561112	0	0	13.467883705206221	34.852823720532044	SERPING1
Negative Regulation Of Response To Stimulus (GO:0048585)	1/52	0.07518172509845912	0.1047577190561112	0	0	13.467883705206221	34.852823720532044	HLA-G
Positive Regulation Of B Cell Activation (GO:0050871)	1/52	0.07518172509845912	0.1047577190561112	0	0	13.467883705206221	34.852823720532044	PTPRC
Gonad Development (GO:0008406)	1/53	0.07657256603469816	0.10605871832865656	0	0	13.208222811671087	33.938745289872976	GATA3
Regulation Of Receptor Signaling Pathway Via JAK-STAT (GO:0046425)	1/53	0.07657256603469816	0.10605871832865656	0	0	13.208222811671087	33.938745289872976	PTPRC
Cellular Response To Cytokine Stimulus (GO:0071345)	2/308	0.07755524195649936	0.10710009603516578	0	0	4.590102707749766	11.735813018270933	GATA3;LILRA4
Positive Regulation Of Leukocyte Chemotaxis (GO:0002690)	1/54	0.07796138492038997	0.10734149140374168	0	0	12.958360442420298	33.06379625497651	CXCL10
Positive Regulation Of MAPK Cascade (GO:0043410)	2/310	0.07842460556842301	0.10765981356138543	0	0	4.559833024118738	11.607590991007068	PTPRC;PLA2G1B
Positive Regulation Of Type II Interferon Production (GO:0032729)	1/58	0.0834964966939316	0.11328179668416449	0	0	12.04658197217181	29.91106798113016	HLA-A
Regulation Of Phagocytosis (GO:0050764)	1/58	0.0834964966939316	0.11328179668416449	0	0	12.04658197217181	29.91106798113016	PTPRC
Renal System Development (GO:0072001)	1/58	0.0834964966939316	0.11328179668416449	0	0	12.04658197217181	29.91106798113016	GATA3
Muscle Organ Development (GO:0007517)	1/58	0.0834964966939316	0.11328179668416449	0	0	12.04658197217181	29.91106798113016	CXCL10
Regulation Of miRNA Transcription (GO:1902893)	1/59	0.0848752478256348	0.1138211415927588	0	0	11.838287752675386	29.199998252267804	GATA3
Regulation Of Multicellular Organismal Development (GO:2000026)	1/59	0.0848752478256348	0.1138211415927588	0	0	11.838287752675386	29.199998252267804	GATA3
Chordate Embryonic Development (GO:0043009)	1/59	0.0848752478256348	0.1138211415927588	0	0	11.838287752675386	29.199998252267804	GATA3
Negative Regulation Of Cytokine-Mediated Signaling Pathway (GO:0001960)	1/59	0.0848752478256348	0.1138211415927588	0	0	11.838287752675386	29.199998252267804	PTPRC
Regulation Of Extrinsic Apoptotic Signaling Pathway (GO:2001236)	1/60	0.08625199387573851	0.11467313798952054	0	0	11.637054354178844	28.516393460743195	LGALS3
Negative Regulation Of Peptidase Activity (GO:0010466)	1/60	0.08625199387573851	0.11467313798952054	0	0	11.637054354178844	28.516393460743195	SERPING1
Positive Regulation Of Phagocytosis (GO:0050766)	1/60	0.08625199387573851	0.11467313798952054	0	0	11.637054354178844	28.516393460743195	PTPRC
Positive Regulation Of Interleukin-8 Production (GO:0032757)	1/61	0.08762673765826373	0.1161680179240982	0	0	11.442528735632184	27.85877117514337	PLA2G1B
Negative Regulation Of Kinase Activity (GO:0033673)	1/62	0.08899948198804453	0.11698515479448347	0	0	11.254381006218203	27.22575140877544	PTPRC
Phosphatidylinositol-Mediated Signaling (GO:0048015)	1/62	0.08899948198804453	0.11698515479448347	0	0	11.254381006218203	27.22575140877544	GATA3
Regulation Of T Cell Activation (GO:0050863)	1/62	0.08899948198804453	0.11698515479448347	0	0	11.254381006218203	27.22575140877544	LGALS3
Cellular Response To Virus (GO:0098586)	1/64	0.09173898351560805	0.12024544731989303	0	0	10.896004378763	26.028461010792668	CXCL10
Fatty Acid Biosynthetic Process (GO:0006633)	1/65	0.09310574632116841	0.1206733695335814	0	0	10.725215517241379	25.461869434390834	PLA2G1B
Canonical Wnt Signaling Pathway (GO:0060070)	1/65	0.09310574632116841	0.1206733695335814	0	0	10.725215517241379	25.461869434390834	GATA3
Monocarboxylic Acid Biosynthetic Process (GO:0072330)	1/65	0.09310574632116841	0.1206733695335814	0	0	10.725215517241379	25.461869434390834	PLA2G1B
Positive Regulation Of T Cell Proliferation (GO:0042102)	1/65	0.09310574632116841	0.1206733695335814	0	0	10.725215517241379	25.461869434390834	PTPRC
Negative Regulation Of Endopeptidase Activity (GO:0010951)	1/66	0.09447052086195021	0.12210117459594678	0	0	10.559681697612731	24.915225160225248	SERPING1
B Cell Differentiation (GO:0030183)	1/68	0.09719411637551117	0.12527241666176997	0	0	10.243437982501286	23.87791592101611	PTPRC
Negative Regulation Of Epithelial Cell Proliferation (GO:0050680)	1/70	0.09990979235409078	0.1273575375063135	0	0	9.945527236381809	22.909398431433704	GATA3
Negative Regulation Of Extrinsic Apoptotic Signaling Pathway (GO:2001237)	1/70	0.09990979235409078	0.1273575375063135	0	0	9.945527236381809	22.909398431433704	LGALS3
Positive Regulation Of Protein Transport (GO:0051222)	1/70	0.09990979235409078	0.1273575375063135	0	0	9.945527236381809	22.909398431433704	PLA2G1B
Sensory Organ Development (GO:0007423)	1/70	0.09990979235409078	0.1273575375063135	0	0	9.945527236381809	22.909398431433704	GATA3
Kidney Development (GO:0001822)	1/71	0.10126466746190751	0.12802944333058608	0	0	9.80295566502463	22.44894217800591	GATA3
Lipid Biosynthetic Process (GO:0008610)	1/71	0.10126466746190751	0.12802944333058608	0	0	9.80295566502463	22.44894217800591	PLA2G1B
Myeloid Leukocyte Differentiation (GO:0002573)	1/71	0.10126466746190751	0.12802944333058608	0	0	9.80295566502463	22.44894217800591	GATA3
Negative Regulation Of Cell Adhesion (GO:0007162)	1/72	0.10261757102953976	0.12938737216768056	0	0	9.664400194269062	22.00338548313555	PTPRC
Positive Regulation Of Secretion By Cell (GO:1903532)	1/73	0.10396850581271733	0.13073546530379632	0	0	9.529693486590038	21.572055090315498	PLA2G1B
Positive Regulation Of Lymphocyte Proliferation (GO:0050671)	1/74	0.10531747456332152	0.13207380593886808	0	0	9.398677373641947	21.15431674384753	PTPRC
Positive Regulation Of Protein Secretion (GO:0050714)	1/76	0.10800952509913052	0.13508468907276702	0	0	9.14712643678161	20.3572579045293	PLA2G1B
Embryonic Organ Development (GO:0048568)	1/77	0.1093526123750557	0.1363968068334028	0	0	9.026315789473685	19.976840295907547	GATA3
Positive Regulation Of Tumor Necrosis Factor Production (GO:0032760)	1/78	0.11069374465887018	0.13733127679603147	0	0	8.908643081056875	19.607816054535498	PTPRC
Organonitrogen Compound Catabolic Process (GO:1901565)	1/78	0.11069374465887018	0.13733127679603147	0	0	8.908643081056875	19.607816054535498	PLA2G6
Positive Regulation Of Protein Localization To Membrane (GO:1905477)	1/79	0.11203292470437068	0.13788667655922546	0	0	8.793987621573828	19.249708955963715	LGALS3
Response To Insulin (GO:0032868)	1/79	0.11203292470437068	0.13788667655922546	0	0	8.793987621573828	19.249708955963715	PLA2G1B
Negative Regulation Of Cellular Component Organization (GO:0051129)	1/79	0.11203292470437068	0.13788667655922546	0	0	8.793987621573828	19.249708955963715	LGALS3
Regulation Of Protein Localization To Plasma Membrane (GO:1903076)	1/80	0.11337015525684145	0.13916336518300113	0	0	8.682234831951114	18.902068304402796	LGALS3
Positive Regulation Of Tumor Necrosis Factor Superfamily Cytokine Production (GO:1903557)	1/82	0.11603877878724199	0.14168945620336917	0	0	8.46700723712218	18.236501342427736	PTPRC
Negative Regulation Of Apoptotic Signaling Pathway (GO:2001234)	1/82	0.11603877878724199	0.14168945620336917	0	0	8.46700723712218	18.236501342427736	LGALS3
Regulation Of Epithelial To Mesenchymal Transition (GO:0010717)	1/83	0.11737017725804602	0.14219259072515236	0	0	8.363330529857024	17.9177869218649	GATA3
Calcium Ion Transmembrane Import Into Cytosol (GO:0097553)	1/83	0.11737017725804602	0.14219259072515236	0	0	8.363330529857024	17.9177869218649	PTPRC
Phospholipase C-activating G Protein-Coupled Receptor Signaling Pathway (GO:0007200)	1/83	0.11737017725804602	0.14219259072515236	0	0	8.363330529857024	17.9177869218649	CXCR2
Calcium-Mediated Signaling (GO:0019722)	1/85	0.12002716124830684	0.1439085344165746	0	0	8.163382594417078	17.306674925558667	PTPRC
Positive Regulation Of Amide Metabolic Process (GO:0034250)	1/85	0.12002716124830684	0.1439085344165746	0	0	8.163382594417078	17.306674925558667	PLA2G6
Negative Regulation Of Cell Cycle (GO:0045786)	1/85	0.12002716124830684	0.1439085344165746	0	0	8.163382594417078	17.306674925558667	GATA3
Positive Regulation Of Endothelial Cell Migration (GO:0010595)	1/85	0.12002716124830684	0.1439085344165746	0	0	8.163382594417078	17.306674925558667	GATA3
Regulation Of Type II Interferon Production (GO:0032649)	1/87	0.12267641277221879	0.14670581321213794	0	0	7.972734562951082	16.728432964250334	HLA-A
Regulation Of Endothelial Cell Migration (GO:0010594)	1/88	0.12399814565122261	0.14752599892863408	0	0	7.880697582243361	16.45086689819455	GATA3
Negative Regulation Of Protein Kinase Activity (GO:0006469)	1/88	0.12399814565122261	0.14752599892863408	0	0	7.880697582243361	16.45086689819455	PTPRC
Cellular Response To Peptide Hormone Stimulus (GO:0071375)	1/89	0.12531795355668543	0.14871491163760112	0	0	7.790752351097178	16.18062246106182	PLA2G1B
Regulation Of Peptidyl-Tyrosine Phosphorylation (GO:0050730)	1/90	0.12663583920182195	0.14989548313685047	0	0	7.702828361100349	15.917430476118055	PTPRC
Positive Regulation Of MAP Kinase Activity (GO:0043406)	1/91	0.12795180527955669	0.15106778027917123	0	0	7.616858237547893	15.661034464173188	PLA2G1B
B Cell Activation (GO:0042113)	1/92	0.12926585451198197	0.15223186927299398	0	0	7.532777567260326	15.411189911294057	PTPRC
Positive Regulation Of Protein Kinase B Signaling (GO:0051897)	1/93	0.130577989553445	0.153387815576705	0	0	7.450524737631184	15.167663594496686	GATA3
Sphingolipid Metabolic Process (GO:0006665)	1/94	0.13188821313203924	0.15453568407390456	0	0	7.370040786058584	14.930232938854378	SMPD3
Positive Regulation Of Epithelial Cell Migration (GO:0010634)	1/95	0.13319652792311082	0.15567553893280459	0	0	7.291269258987527	14.698685432239003	GATA3
Positive Regulation Of Protein-Containing Complex Assembly (GO:0031334)	1/98	0.13711004640271124	0.15984688826848747	0	0	7.064699608958407	14.037356193959155	LGALS3
Cellular Response To Insulin Stimulus (GO:0032869)	1/99	0.13841075285555662	0.16095887048866733	0	0	6.992258972554539	13.82739870293458	PLA2G1B
Hemopoiesis (GO:0030097)	1/101	0.14100648221984982	0.16356751937502578	0	0	6.8517241379310345	13.422181001815327	PTPRC
Regulation Of Protein Secretion (GO:0050708)	1/102	0.14230151047491377	0.16465810688369076	0	0	6.7835438716285426	13.226602405790088	PLA2G1B
Positive Regulation Of Kinase Activity (GO:0033674)	1/104	0.1448859074147043	0.16723149512542987	0	0	6.651155005021761	12.848759048563156	PTPRC
Negative Regulation Of Nucleic Acid-Templated Transcription (GO:1903507)	2/456	0.14888644270505605	0.17142260400780646	0	0	3.0704845814977975	5.847957096879242	PASD1;GATA3
Response To Tumor Necrosis Factor (GO:0034612)	1/108	0.15003213723586475	0.1723141378154486	0	0	6.401224621334193	12.142519852667972	GATA3
Cell-Matrix Adhesion (GO:0007160)	1/109	0.1513140092641029	0.17335728468776235	0	0	6.341634738186462	11.975530799282826	CD96
Adenylate Cyclase-Activating G Protein-Coupled Receptor Signaling Pathway (GO:0007189)	1/110	0.15259401240379375	0.17439315703290714	0	0	6.283138247390067	11.812139044804999	CXCL10
Negative Regulation Of Inflammatory Response (GO:0050728)	1/111	0.15387214929066345	0.1754218114763338	0	0	6.225705329153605	11.652236916869368	GATA3
Negative Regulation Of Defense Response (GO:0031348)	1/112	0.1551484225344114	0.1764433040587424	0	0	6.169307238272755	11.495720878882548	GATA3
Positive Regulation Of Cellular Component Organization (GO:0051130)	1/113	0.1564228347708119	0.17745769030233915	0	0	6.113916256157635	11.34249133434297	LGALS3
Regulation Of Interleukin-6 Production (GO:0032675)	1/114	0.15769538859665239	0.17803080367115987	0	0	6.059505645407385	11.192452446545067	HLA-B
Regulation Of MAP Kinase Activity (GO:0043405)	1/114	0.15769538859665239	0.17803080367115987	0	0	6.059505645407385	11.192452446545067	PLA2G1B
Positive Regulation Of Protein Serine/Threonine Kinase Activity (GO:0071902)	1/117	0.16150192592861617	0.18144526302876005	0	0	5.901902497027349	10.760574150978892	PLA2G1B
Protein Processing (GO:0016485)	1/117	0.16150192592861617	0.18144526302876005	0	0	5.901902497027349	10.760574150978892	C1R
Regulation Of Protein Kinase Activity (GO:0045859)	1/119	0.16403037337016033	0.18295695491287114	0	0	5.801285797779077	10.487005597367974	PTPRC
Regulation Of Protein-Containing Complex Assembly (GO:0043254)	1/119	0.16403037337016033	0.18295695491287114	0	0	5.801285797779077	10.487005597367974	LGALS3
Cellular Response To Tumor Necrosis Factor (GO:0071356)	1/119	0.16403037337016033	0.18295695491287114	0	0	5.801285797779077	10.487005597367974	GATA3
Positive Regulation Of Transcription By RNA Polymerase II (GO:0045944)	3/938	0.16452258890319302	0.18306590228077113	0	0	2.2620320855614975	4.082306043044073	CXCL10;PLA2G1B;GATA3
Fatty Acid Metabolic Process (GO:0006631)	1/122	0.16780923044079576	0.18583170149052322	0	0	5.656597321174123	10.096615989840982	PLA2G1B
Receptor-Mediated Endocytosis (GO:0006898)	1/122	0.16780923044079576	0.18583170149052322	0	0	5.656597321174123	10.096615989840982	CXCR2
Regulation Of Cell Motility (GO:2000145)	1/123	0.1690651760608406	0.18677676593388104	0	0	5.609949123798756	9.971521773790307	GATA3
Protein Dephosphorylation (GO:0006470)	1/124	0.17031928931456847	0.1877153212398094	0	0	5.5640594336977856	9.848832720808518	PTPRC
Protein Homooligomerization (GO:0051260)	1/129	0.1765624599692897	0.19413502707523797	0	0	5.345366379310345	9.269296054674214	HLA-G
Negative Regulation Of Cell Motility (GO:2000146)	1/133	0.18152427589102918	0.1991188274549351	0	0	5.182340647857889	8.842969274321403	GATA3
Positive Regulation Of Intracellular Signal Transduction (GO:1902533)	2/525	0.1856097816063557	0.20312013836167225	0	0	2.6559683146681237	4.4729394981050445	PTPRC;GATA3
Actin Filament Organization (GO:0007015)	1/144	0.1950207027500213	0.2129167201788468	0	0	4.781046539667229	7.8153356133463845	PLA2G1B
Negative Regulation Of Response To External Stimulus (GO:0032102)	1/146	0.19745137443613942	0.21456074411795947	0	0	4.714625445897741	7.64836209132287	GATA3
Neuron Projection Morphogenesis (GO:0048812)	1/146	0.19745137443613942	0.21456074411795947	0	0	4.714625445897741	7.64836209132287	MNX1
Defense Response To Symbiont (GO:0140546)	1/148	0.19987495053362248	0.21668686226074957	0	0	4.650011728829463	7.486813486371484	PTPRC
Negative Regulation Of Protein Phosphorylation (GO:0001933)	1/149	0.20108408398509567	0.2174895453824811	0	0	4.618359739049394	7.4079974098596075	PTPRC
Positive Regulation Of NF-kappaB Transcription Factor Activity (GO:0051092)	1/152	0.20470089590608487	0.2208865481405195	0	0	4.525919159625485	7.179037454618381	PLA2G1B
Epithelium Development (GO:0060429)	1/154	0.20710330503717117	0.2229604026386251	0	0	4.466306062654947	7.032366614617934	LGALS3
Regulation Of Macromolecule Metabolic Process (GO:0060255)	1/162	0.21664298001845522	0.23269060816797044	0	0	4.242664382094667	6.4891744075022295	PTPRC
Adenylate Cyclase-Modulating G Protein-Coupled Receptor Signaling Pathway (GO:0007188)	1/163	0.21782760935328782	0.23342265759798048	0	0	4.216262239250745	6.425799996664095	CXCL10
Negative Regulation Of Cytokine Production (GO:0001818)	1/178	0.23539059356518305	0.25166183275171644	0	0	3.8560296123124878	5.577781709378128	PTPRC
Positive Regulation Of ERK1 And ERK2 Cascade (GO:0070374)	1/179	0.23654780520486846	0.25231765888519303	0	0	3.8341728012398297	5.52736250975957	PTPRC
Neuron Projection Development (GO:0031175)	1/192	0.25143835105253676	0.26756493858360525	0	0	3.570861166275501	4.929778966484762	MNX1
Regulation Of Signal Transduction (GO:0009966)	1/193	0.2525720756457308	0.26756493858360525	0	0	3.5520833333333335	4.88787490008339	GATA3
Regulation Of Cell Differentiation (GO:0045595)	1/193	0.2525720756457308	0.26756493858360525	0	0	3.5520833333333335	4.88787490008339	GATA3
Regulation Of Programmed Cell Death (GO:0043067)	1/195	0.25483454741138867	0.26934676537331287	0	0	3.515108425168859	4.805648067449765	CXCL10
Negative Regulation Of Cell Differentiation (GO:0045596)	1/207	0.26827099192974324	0.28290395512591104	0	0	3.3083361232005357	4.352968547773864	GATA3
Positive Regulation Of DNA-templated Transcription (GO:0045893)	3/1243	0.28537410153868	0.29995545652137023	0	0	1.67831541218638	2.104530865613407	CXCL10;PLA2G1B;GATA3
Regulation Of Apoptotic Process (GO:0042981)	2/705	0.2857334305656156	0.29995545652137023	0	0	1.9576305628937207	2.452315904671318	CXCL10;CTLA4
Apoptotic Process (GO:0006915)	1/228	0.29122325614433653	0.30502842178549017	0	0	2.999088561446149	3.6998708982092623	LTA
Negative Regulation Of Multicellular Organismal Process (GO:0051241)	1/231	0.2944447961037839	0.30770807520755794	0	0	2.95952023988006	3.6184980940472307	GATA3
Regulation Of Inflammatory Response (GO:0050727)	1/240	0.30402471597667174	0.31700554654646224	0	0	2.846775357091329	3.3895024841508117	GATA3
Positive Regulation Of Programmed Cell Death (GO:0043068)	1/245	0.309292434795214	0.32177508911430336	0	0	2.7877331825890335	3.2713158459655944	CTLA4
Positive Regulation Of DNA-binding Transcription Factor Activity (GO:0051091)	1/246	0.3103413436693897	0.3221440345919392	0	0	2.7762139338494016	3.2483992810296334	PLA2G1B
Positive Regulation Of Apoptotic Process (GO:0043065)	1/270	0.3350581818786444	0.34702454551716744	0	0	2.5254454557108064	2.761451073623817	CTLA4
Positive Regulation Of Cell Migration (GO:0030335)	1/272	0.33707881654032523	0.34833980150269694	0	0	2.5065529965644484	2.7257222282491806	PTPRC
Central Nervous System Development (GO:0007417)	1/283	0.3480866469487741	0.35891600929829154	0	0	2.4074345805820494	2.5405749687866868	MNX1
Regulation Of Transcription By RNA Polymerase II (GO:0006357)	4/2028	0.3624716014541457	0.37291978508807894	0	0	1.3640924293098207	1.3842934767619004	CXCL10;PLA2G1B;PASD1;GATA3
Supramolecular Fiber Organization (GO:0097435)	1/316	0.38006032356905	0.390150420654954	0	0	2.1516146688560482	2.081526450636916	PLA2G1B
Positive Regulation Of Protein Phosphorylation (GO:0001934)	1/377	0.4352177135106774	0.44578591405950174	0	0	1.7969552457813647	1.4949030300037214	PTPRC
Negative Regulation Of Cell Population Proliferation (GO:0008285)	1/379	0.4369433329169367	0.4465676354040939	0	0	1.7872650976099251	1.4797692925425834	GATA3
DNA Damage Response (GO:0006974)	1/384	0.4412351129903484	0.4499628405000476	0	0	1.7634824885207527	1.4428415342786935	CTLA4
Positive Regulation Of Multicellular Organismal Process (GO:0051240)	1/387	0.4437949837768362	0.45158086068520176	0	0	1.749508665356441	1.4212878434034393	HLA-G
Negative Regulation Of DNA-templated Transcription (GO:0045892)	2/1025	0.45943551837161006	0.4664728239046544	0	0	1.3229297584136295	1.0289174528335758	PASD1;GATA3
Nervous System Development (GO:0007399)	1/433	0.481655137611816	0.48796503024428517	0	0	1.5595466155810984	1.139290759389469	MNX1
Regulation Of Gene Expression (GO:0010468)	2/1127	0.5101954657636627	0.5157531505759031	0	0	1.1965079365079365	0.8052036087873525	PTPRC;GATA3
Negative Regulation Of Cellular Process (GO:0048523)	1/537	0.5582938423417214	0.5631485714055624	0	0	1.2502573340195573	0.7287373122764353	GATA3
Positive Regulation Of Nucleic Acid-Templated Transcription (GO:1903508)	1/557	0.5717194993611676	0.5754400167105896	0	0	1.2040436616224262	0.6731889910197347	GATA3
Protein Modification Process (GO:0036211)	1/711	0.6626784419703323	0.6655471798143597	0	0	0.9354055366682856	0.3848870236143541	PTPRC
Negative Regulation Of Transcription By RNA Polymerase II (GO:0000122)	1/763	0.6889381892597521	0.6904261767095572	0	0	0.8692189338401666	0.32387421066957506	GATA3
Regulation Of DNA-templated Transcription (GO:0006355)	2/1922	0.7980221862169954	0.7980221862169954	0	0	0.6715029761904762	0.1515037491642751	PASD1;GATA3
